# Supplementary material for: Defining the Human-Biota Thresholds of Toxicological Concern for Organic Chemicals in Freshwater: The Proposed Strategy of the LIFE VERMEER Project Using VEGA Tools
Source: Molecules. 2021 Mar 30;26(7):1928. doi: 10.3390/molecules26071928 (PMC8037015; doi:10.3390/molecules26071928)
Supplement: Supplementary file 1 [file molecules-26-01928-s001.zip]

Archive with 4 entries (3 files):
- Supplementary/
- Supplementary/SM2_ curated Envirotox DB with classifications.xlsx
- Supplementary/SM3_ compound-specific HB-TTCs.xlsx
- Supplementary/Supplementary.docx
