# Supplementary material for: Defining the Human-Biota Thresholds of Toxicological Concern for Organic Chemicals in Freshwater: The Proposed Strategy of the LIFE VERMEER Project Using VEGA Tools
Source: Molecules. 2021 Mar 30;26(7):1928. doi: 10.3390/molecules26071928 (PMC8037015; doi:10.3390/molecules26071928)
Supplement: Supplementary file 1 [file molecules-26-01928-s001.zip › Supplementary/SM2_ curated Envirotox DB with classifications.xlsx]

## Sheet: ENVIROTOX_PROFILERS
ID	Chemical name	CAS (trat)	SMILE	Cramer Class	Verhaar Class	eco-TTC (ug/L)	Human QS (ug/L)	HB-TTC (ug/L)
1	(+-)-4-Pentyn-2-ol;Pent-4-yn-2-ol	2117-11-5	CC(CC#C)O	III	5	0.00401228	5.25	0.00401228			Combo
2	(Z)-1,2-Dimethylcyclohexane;(1R,2S)-1,2-Dimethylcyclohexane	2207-01-4	C[C@@H]1CCCC[C@@H]1C	I	1	0.005496	90	0.005496			C1V1	224	6.00858
3	2,6-Dimethoxytoluene;1,3-Dimethoxy-2-methylbenzene	5673-07-4	COc1cccc(c1C)OC	I	1	0.005496	105	0.005496			C1V2	26	0.697425
4	Pine oils	8002-09-3	OC1CC2C(C1(C)CC2)(C)C	I	5	0.00401228	105	0.00401228			C1V3	96	2.57511
5	4-Vinylcyclohexene;4-Ethenylcyclohex-1-ene	100-40-3	C=CC1CCC=CC1	I	1	0.00401228	105	0.00401228			C1V4	38	1.01931
6	Ethylbenzene;Ethylbenzene	100-41-4	CCc1ccccc1	I	1	0.00401228	105	0.00401228			C1V5	441	11.8294
7	Styrene;Ethenylbenzene	100-42-5	C=Cc1ccccc1	I	1	0.00401228	105	0.00401228			C2V1	23	0.616953
8	4-Vinylpyridine;4-Ethenylpyridine	100-43-6	C=Cc1ccncc1	III	2	0.00401228	5.25	0.00401228			C2V2	1	0.026824
9	N-Methylaniline;N-Methylaniline	100-61-8	CNc1ccccc1	I	5	0.00401228	105	0.00401228			C2V3	11	0.295064
10	Anisole;Anisole	100-66-3	COc1ccccc1	I	1	0.00401228	105	0.00401228			C2V4	5	0.13412
11	2-Vinylpyridine;2-Ethenylpyridine	100-69-6	C=Cc1ccccn1	III	2	0.00401228	5.25	0.00401228			C2V5	17	0.456009
12	2-Ethylpyridine;2-Ethylpyridine	100-71-0	CCc1ccccn1	III	2	0.00401228	5.25	0.00401228			C3V1	396	10.6223
13	Solketal;(2,2-Dimethyl-1,3-dioxolan-4-yl)methanol	100-79-8	OCC1COC(O1)(C)C	III	1	0.00401228	5.25	0.00401228			C3V2	92	2.46781
14	2,3-Dimethyldecahydronaphthalene;2,3-Dimethyldecahydronaphthalene	1008-80-6	CC1CC2CCCCC2CC1C	III	1	0.00401228	5.25	0.00401228			C3V3	368	9.87124
15	3-Phenylpyridine;3-Phenylpyridine	1008-88-4	c1ccc(cc1)c1cccnc1	III	5	0.00401228	5.25	0.00401228			C3V4	285	7.64485
16	Pyridine, 2-phenyl-;2-Phenylpyridine	1008-89-5	c1ccc(cc1)c1ccccn1	III	5	0.00401228	5.25	0.00401228			C3V5	1705	45.735
17	Diphenylmethane;1,1'-Methylenedibenzene	101-81-5	c1ccc(cc1)Cc1ccccc1	III	1	0.00401228	5.25	0.00401228
18	Pyridine, 2-(phenylmethyl)-;2-Benzylpyridine	101-82-6	c1ccc(cc1)Cc1ccccn1	III	5	0.00401228	5.25	0.00401228
19	Dicyclohexylamine;N-Cyclohexylcyclohexanamine	101-83-7	C1CCC(CC1)NC1CCCCC1	III	5	0.00401228	5.25	0.00401228
20	Diphenyl oxide;1,1'-Oxydibenzene	101-84-8	c1ccc(cc1)Oc1ccccc1	III	1	0.00401228	5.25	0.00401228			Cramer classes
21	Tripropylamine;N,N-Dipropylpropan-1-amine	102-69-2	CCCN(CCC)CCC	I	1	0.00401228	105	0.00401228			I	825	22.1298
22	(S)-trans-Pinane;(1S,2S,5S)-2,6,6-Trimethylbicyclo[3.1.1]heptane	10281-53-5	C[C@H]1CC[C@H]2C[C@@H]1C2(C)C	I	1	0.00401228	105	0.00401228			II	57	1.52897
23	Tributylamine;N,N-Dibutylbutan-1-amine	102-82-9	CCCCN(CCCC)CCCC	I	1	0.00401228	105	0.00401228			III	2846	76.3412
24	(1R-endo)-(+)-3-Bromocamphor;(1R,3S,4S)-3-Bromo-1,7,7-trimethylbicyclo[2.2.1]heptan-2-one	10293-06-8	Br[C@@H]1C(=O)[C@]2(C([C@@H]1CC2)(C)C)C	III	5	0.00401228	5.25	0.00401228
25	Benzenemethanamine, N-(1-methylethyl)-;N-Benzylpropan-2-amine	102-97-6	CC(NCc1ccccc1)C	I	5	0.00401228	105	0.00401228			Verhaar classes
26	2-Methyl-4-phenylbutan-2-ol;2-Methyl-4-phenylbutan-2-ol	103-05-9	CC(CCc1ccccc1)(O)C	I	1	0.00401228	105	0.00401228			1	643	17.2479
27	Dibenzyl ether;1,1'-[Oxybis(methylene)]dibenzene	103-50-4	O(Cc1ccccc1)Cc1ccccc1	III	1	0.00401228	5.25	0.00401228			2	119	3.19206
28	Propylbenzene;Propylbenzene	103-65-1	CCCc1ccccc1	I	1	0.00401228	105	0.00401228			3	475	12.7414
29	N-Ethylaniline;N-Ethylaniline	103-69-5	CCNc1ccccc1	I	5	0.00401228	105	0.00401228			4	328	8.79828
30	N,N-Dimethylbenzylamine;N,N-Dimethyl-1-phenylmethanamine	103-83-3	CN(Cc1ccccc1)C	I	5	0.00401228	105	0.00401228			5	2163	58.0204
31	Butylbenzene;Butylbenzene	104-51-8	CCCCc1ccccc1	I	1	0.00401228	105	0.00401228
32	2-Ethyl-1-hexanol;2-Ethylhexan-1-ol	104-76-7	CCCCC(CO)CC	I	1	0.00401228	105	0.00401228
33	5,6,7,8-Tetrahydroquinoline;5,6,7,8-Tetrahydroquinoline	10500-57-9	C1CCc2c(C1)nccc2	III	5	0.00401228	5.25	0.00401228
34	p-Xylene;1,4-Xylene	106-42-3	Cc1ccc(cc1)C	I	1	0.00401228	105	0.00401228
35	3-Octanone;Octan-3-one	106-68-3	CCCCCC(=O)CC	II	1	0.00401228	31.5	0.00401228
36	1,2-Dibromoethane;1,2-Dibromoethane	106-93-4	BrCCBr	III	1	0.00401228	5.25	0.00401228
37	1-Bromopropane;1-Bromopropane	106-94-5	CCCBr	III	1	0.00401228	5.25	0.00401228
38	1,2-Dichloroethane;1,2-Dichloroethane	107-06-2	ClCCCl	III	1	0.00401228	5.25	0.00401228
39	2-Methyl-2,4-pentanediol;2-Methylpentane-2,4-diol	107-41-5	CC(CC(O)(C)C)O	III	1	0.00401228	5.25	0.00401228
40	Butane, 1,3-dibromo-;1,3-Dibromobutane	107-80-2	BrCCC(Br)C	III	1	0.00401228	5.25	0.00401228
41	2-Pentanone;Pentan-2-one	107-87-9	CCCC(=O)C	I	1	0.00401228	105	0.00401228
42	4-Methyl-2-pentanone;4-Methylpentan-2-one	108-10-1	CC(CC(=O)C)C	I	1	0.00401228	105	0.00401228
43	4-Methyl-2-pentanol;4-Methylpentan-2-ol	108-11-2	CC(CC(O)C)C	I	1	0.00401228	105	0.00401228
44	benzene, 1,1'-(1,3-propanediyl)bis-;1,1'-(Propane-1,3-diyl)dibenzene	1081-75-0	C(Cc1ccccc1)Cc1ccccc1	III	1	0.00401228	5.25	0.00401228
45	Diisopropylamine;N-(Propan-2-yl)propan-2-amine	108-18-9	CC(NC(C)C)C	III	1	0.00401228	5.25	0.00401228
46	Isopropyl ether;2-[(Propan-2-yl)oxy]propane	108-20-3	CC(OC(C)C)C	III	1	0.00401228	5.25	0.00401228
47	m-Xylene;1,3-Xylene	108-38-3	Cc1cccc(c1)C	I	1	0.00401228	105	0.00401228
48	Metaldehyde acetaldehyde tetramer;2,4,6,8-Tetramethyl-1,3,5,7-tetroxocane	108-62-3	CC1OC(C)OC(OC(O1)C)C	III	1	0.00401228	5.25	0.00401228
49	1,3,5-Trimethylbenzene;1,3,5-Trimethylbenzene	108-67-8	Cc1cc(C)cc(c1)C	I	1	0.00401228	105	0.00401228
50	Bromocyclohexane;Bromocyclohexane	108-85-0	BrC1CCCCC1	III	1	0.00401228	5.25	0.00401228
51	Methylcyclohexane;Methylcyclohexane	108-87-2	CC1CCCCC1	I	1	0.00401228	105	0.00401228
52	Toluene;Toluene	108-88-3	Cc1ccccc1	I	1	0.00401228	105	0.00401228
53	Cyclohexanone;Cyclohexanone	108-94-1	O=C1CCCCC1	II	1	0.00401228	31.5	0.00401228
54	2-Isopropoxyethanol;2-[(Propan-2-yl)oxy]ethan-1-ol	109-59-1	OCCOC(C)C	I	1	0.00401228	105	0.00401228
55	1,3-Dibromopropane;1,3-Dibromopropane	109-64-8	BrCCCBr	III	1	0.00401228	5.25	0.00401228
56	1-Bromobutane;1-Bromobutane	109-65-9	CCCCBr	III	1	0.00401228	5.25	0.00401228
57	Pentane;Pentane	109-66-0	CCCCC	I	1	0.00401228	105	0.00401228
58	1-Chlorobutane;1-Chlorobutane	109-69-3	CCCCCl	III	1	0.00401228	5.25	0.00401228
59	1-Bromo-3-chloropropane;1-Bromo-3-chloropropane	109-70-6	ClCCCBr	III	1	0.00401228	5.25	0.00401228
60	Diethylamine;N-Ethylethanamine	109-89-7	CCNCC	III	1	0.00401228	5.25	0.00401228
61	Pyrrole;1H-Pyrrole	109-97-7	c1ccc[nH]1	III	2	0.00401228	5.25	0.00401228
62	Tetrahydrofuran;Oxolane	109-99-9	C1CCCO1	III	1	0.00401228	5.25	0.00401228
63	Furan;Furan	110-00-9	c1ccco1	III	2	0.00401228	5.25	0.00401228
64	5-Methyl-2-hexanone;5-Methylhexan-2-one	110-12-3	CC(CCC(=O)C)C	II	1	0.00401228	31.5	0.00401228
65	2-Heptanone;Heptan-2-one	110-43-0	CCCCCC(=O)C	II	1	0.00401228	31.5	0.00401228
66	n-Hexane;Hexane	110-54-3	CCCCCC	I	1	0.00401228	105	0.00401228
67	1,4-Dichlorobutane;1,4-Dichlorobutane	110-56-5	ClCCCCCl	III	1	0.00401228	5.25	0.00401228
68	2-Chloroethyl vinyl ether;(2-Chloroethoxy)ethene	110-75-8	ClCCOC=C	III	1	0.00401228	5.25	0.00401228
69	Cyclohexane;Cyclohexane	110-82-7	C1CCCCC1	I	1	0.00401228	105	0.00401228
70	Cyclohexene;Cyclohexene	110-83-8	C1CCC=CC1	I	1	0.00401228	105	0.00401228
71	6-Methyl-5-hepten-2-one;6-Methylhept-5-en-2-one	110-93-0	CC(=O)CCC=C(C)C	I	1	0.00401228	105	0.00401228
72	N,N,N',N'-Tetramethyl-1,3-propanediamine;N~1~,N~1~,N~3~,N~3~-Tetramethylpropane-1,3-diamine	110-95-2	CN(CCCN(C)C)C	III	1	0.00401228	5.25	0.00401228
73	Diisobutylamine;2-Methyl-N-(2-methylpropyl)propan-1-amine	110-96-3	CC(CNCC(C)C)C	III	1	0.00401228	5.25	0.00401228
74	2-Octanone;Octan-2-one	111-13-7	CCCCCCC(=O)C	II	1	0.00401228	31.5	0.00401228
75	N,N,N',N`-Tetramethylhexanediamine;N~1~,N~1~,N~6~,N~6~-Tetramethylhexane-1,6-diamine	111-18-2	CN(CCCCCCN(C)C)C	III	1	0.00401228	5.25	0.00401228
76	1-Bromohexane;1-Bromohexane	111-25-1	CCCCCCBr	III	1	0.00401228	5.25	0.00401228
77	1-Hexanol;Hexan-1-ol	111-27-3	CCCCCCO	I	1	0.00401228	105	0.00401228
78	Bis(2-chloroethyl) ether;1-Chloro-2-(2-chloroethoxy)ethane	111-44-4	ClCCOCCCl	III	1	0.00401228	5.25	0.00401228
79	Octane;Octane	111-65-9	CCCCCCCC	I	1	0.00401228	105	0.00401228
80	1-Octene;Oct-1-ene	111-66-0	CCCCCCC=C	I	1	0.00401228	105	0.00401228
81	1-Heptanol;Heptan-1-ol	111-70-6	CCCCCCCO	I	1	0.00401228	105	0.00401228
82	2-Butoxyethanol;2-Butoxyethan-1-ol	111-76-2	CCCCOCCO	I	1	0.00401228	105	0.00401228
83	1,5-Cyclooctadiene;(1Z,5Z)-Cycloocta-1,5-diene	111-78-4	C1CC=CCCC=C1	I	1	0.00401228	105	0.00401228
84	1-Bromooctane;1-Bromooctane	111-83-1	CCCCCCCCBr	III	1	0.00401228	5.25	0.00401228
85	1-Chlorooctane;1-Chlorooctane	111-85-3	CCCCCCCCCl	III	1	0.00401228	5.25	0.00401228
86	1-Octanol;Octan-1-ol	111-87-5	CCCCCCCCO	I	1	0.00401228	105	0.00401228
87	Bis(2-chloroethoxy)methane;1-Chloro-2-[(2-chloroethoxy)methoxy]ethane	111-91-1	ClCCOCOCCCl	III	1	0.00401228	5.25	0.00401228
88	N-Butyl-1-butanamine;N-Butylbutan-1-amine	111-92-2	CCCCNCCCC	III	1	0.00401228	5.25	0.00401228
89	Undecane;Undecane	1120-21-4	CCCCCCCCCCC	I	1	0.00401228	105	0.00401228
90	2-Undecanone;Undecan-2-one	112-12-9	CCCCCCCCCC(=O)C	II	1	0.00401228	31.5	0.00401228
91	N,N-dimethylpyridin-4-amine;N,N-Dimethylpyridin-4-amine	1122-58-3	CN(c1ccncc1)C	III	5	0.00401228	5.25	0.00401228
92	1-Bromodecane;1-Bromodecane	112-29-8	CCCCCCCCCCBr	III	1	0.00401228	5.25	0.00401228
93	1-Decanol;Decan-1-ol	112-30-1	CCCCCCCCCCO	I	1	0.00401228	105	0.00401228
94	2-(2-Butoxyethoxy)ethanol;2-(2-Butoxyethoxy)ethan-1-ol	112-34-5	CCCCOCCOCCO	I	1	0.00401228	105	0.00401228
95	Diethylene glycol diethyl ether;1-Ethoxy-2-(2-ethoxyethoxy)ethane	112-36-7	CCOCCOCCOCC	I	1	0.00401228	105	0.00401228
96	1-Undecanol;Undecan-1-ol	112-42-5	CCCCCCCCCCCO	I	1	0.00401228	105	0.00401228
97	1-Dodecanol;Dodecan-1-ol	112-53-8	CCCCCCCCCCCCO	I	1	0.00401228	105	0.00401228
98	Butyl phenyl ether;Butoxybenzene	1126-79-0	CCCCOc1ccccc1	I	1	0.00401228	105	0.00401228
99	1-Tridecanol;Tridecan-1-ol	112-70-9	CCCCCCCCCCCCCO	I	1	0.00401228	105	0.00401228
100	(+)-Longicyclene;(1S,2R,3aR,4R,8aR)-1,5,5,8a-Tetramethyldecahydro-1,2,4-(methanetriyl)azulene	1137-12-8	CC1(C)CCC[C@@]2([C@H]3[C@@H]1[C@@H]1[C@H]([C@]21C)C3)C	I	5	0.00401228	105	0.00401228
101	2,2,2-Trichloroethanol;2,2,2-Trichloroethan-1-ol	115-20-8	OCC(Cl)(Cl)Cl	III	1	0.00401228	5.25	0.00401228
102	Dichlone;2,3-Dichloronaphthalene-1,4-dione	117-80-6	O=C1C(=C(Cl)C(=O)c2c1cccc2)Cl	III	5	0.00401228	5.25	0.00401228
103	1-Naphthalenamine, N-ethyl-;N-Ethylnaphthalen-1-amine	118-44-5	CCNc1cccc2c1cccc2	III	5	0.00401228	5.25	0.00401228
104	Chloranil;2,3,5,6-Tetrachlorocyclohexa-2,5-diene-1,4-dione	118-75-2	ClC1=C(Cl)C(=O)C(=C(C1=O)Cl)Cl	III	3	0.00401228	5.25	0.00401228
105	Tetralin;1,2,3,4-Tetrahydronaphthalene	119-64-2	C1CCc2c(C1)cccc2	III	1	0.00401228	5.25	0.00401228
106	Isoquinoline;Isoquinoline	119-65-3	c1ccc2c(c1)cncc2	III	5	0.00401228	5.25	0.00401228
107	Anthracene;Anthracene	120-12-7	c1ccc2c(c1)cc1c(c2)cccc1	III	1	0.00401228	5.25	0.00401228
108	Indole;1H-Indole	120-72-9	c1ccc2c(c1)[nH]cc2	III	5	0.00401228	5.25	0.00401228
109	Cyclopentanone;Cyclopentanone	120-92-3	O=C1CCCC1	II	1	0.00401228	31.5	0.00401228
110	N-Methylpyrrolidine;1-Methylpyrrolidine	120-94-5	CN1CCCC1	III	2	0.00401228	5.25	0.00401228
111	N-Benzyladenine;N-Benzyl-1H-purin-6-amine	1214-39-7	c1ccc(cc1)CNc1[nH]cnc2c1ncn2	III	5	0.00401228	5.25	0.00401228
112	Triethylamine;N,N-Diethylethanamine	121-44-8	CCN(CC)CC	I	1	0.00401228	105	0.00401228
113	2,5-Norbornadiene;Bicyclo[2.2.1]hepta-2,5-diene	121-46-0	C1=CC2CC1C=C2	III	5	0.00401228	5.25	0.00401228
114	Diphenylamine;N-Phenylaniline	122-39-4	c1ccc(cc1)Nc1ccccc1	III	5	0.00401228	5.25	0.00401228
115	2-Phenoxyethanol;2-Phenoxyethan-1-ol	122-99-6	OCCOc1ccccc1	I	5	0.00401228	105	0.00401228
116	Myrcene;7-Methyl-3-methylideneocta-1,6-diene	123-35-3	C=CC(=C)CCC=C(C)C	I	3	0.00401228	105	0.00401228
117	2-Octanol;Octan-2-ol	123-96-6	CCCCCCC(O)C	II	5	0.00401228	31.5	0.00401228
118	Diallylamine;N-(Prop-2-en-1-yl)prop-2-en-1-amine	124-02-7	C=CCNCC=C	III	5	0.00401228	5.25	0.00401228
119	1-Nonene;Non-1-ene	124-11-8	CCCCCCCC=C	I	3	0.00401228	105	0.00401228
120	Decane;Decane	124-18-5	CCCCCCCCCC	I	3	0.00401228	105	0.00401228
121	Chlorodibromomethane;Dibromo(chloro)methane	124-48-1	ClC(Br)Br	III	1	0.00401228	5.25	0.00401228
122	alpha-D-Glucopyranoside, 2-ethylhexyl;2-Ethylhexyl alpha-D-glucopyranoside	125590-73-0	CCCCC(CO[C@H]1O[C@H](CO)[C@H]([C@@H]([C@H]1O)O)O)CC	I	4	0.00401228	105	0.00401228
123	5,5-Dimethyl-1,3-cyclohexanedione;5,5-Dimethylcyclohexane-1,3-dione	126-81-8	O=C1CC(=O)CC(C1)(C)C	II	4	0.00401228	31.5	0.00401228
124	Tetrachloroethylene;Tetrachloroethene	127-18-4	ClC(=C(Cl)Cl)Cl	III	3	0.00401228	5.25	0.00401228
125	beta-Pinene;6,6-Dimethyl-2-methylidenebicyclo[3.1.1]heptane	127-91-3	C=C1CCC2CC1C2(C)C	I	5	0.00401228	105	0.00401228
126	Pyrene;Pyrene	129-00-0	c1cc2ccc3c4c2c(c1)ccc4ccc3	III	5	0.00401228	5.25	0.00401228
127	Cyproheptadine;4-(5H-Dibenzo[a,d][7]annulen-5-ylidene)-1-methylpiperidine	129-03-3	CN1CCC(=C2c3ccccc3C=Cc3c2cccc3)CC1	III	3	0.00401228	5.25	0.00401228
128	Dichloroethane	1300-21-6	CC(Cl)Cl	III	3	0.00401228	5.25	0.00401228
129	Methylnaphthalene	1321-94-4	Cc1ccc2c(c1)cccc2	III	1	0.00401228	5.25	0.00401228
130	Dibenzofuran;Dibenzo[b,d]furan	132-64-9	c1ccc2c(c1)oc1c2cccc1	III	5	0.00401228	5.25	0.00401228
131	Xylenes	1330-20-7	Cc1ccc(cc1)C	I	5	0.00401228	105	0.00401228
132	Carbon black	1333-86-4	C	I	5	0.00401228	105	0.00401228
133	(2E)-2-Octene;(2E)-Oct-2-ene	13389-42-9	CCCCC/C=C/C	I	5	0.00401228	105	0.00401228
134	Pyrazine-2,3-dicarbonitrile;Pyrazine-2,3-dicarbonitrile	13481-25-9	N#Cc1nccnc1C#N	III	5	0.00401228	5.25	0.00401228
135	o-Diethylbenzene;1,2-Diethylbenzene	135-01-3	CCc1ccccc1CC	I	5	0.00401228	105	0.00401228
136	N-Phenyl-2-naphthylamine;N-Phenylnaphthalen-2-amine	135-88-6	c1ccc(cc1)Nc1ccc2c(c1)cccc2	III	5	0.00401228	5.25	0.00401228
137	Limonene;1-Methyl-4-(prop-1-en-2-yl)cyclohex-1-ene	138-86-3	CC1=CCC(CC1)C(=C)C	I	3	0.00401228	105	0.00401228
138	1,3-Diethylbenzene;1,3-Diethylbenzene	141-93-5	CCc1cccc(c1)CC	I	5	0.00401228	105	0.00401228
139	1,3-Dichloropropane;1,3-Dichloropropane	142-28-9	ClCCCCl	III	5	0.00401228	5.25	0.00401228
140	Heptane;Heptane	142-82-5	CCCCCCC	I	5	0.00401228	105	0.00401228
141	Butyl ether;1-Butoxybutane	142-96-1	CCCCOCCCC	I	3	0.00401228	105	0.00401228
142	1-Nonanol;Nonan-1-ol	143-08-8	CCCCCCCCCO	I	5	0.00401228	105	0.00401228
143	Dihexylamine;N-Hexylhexan-1-amine	143-16-8	CCCCCCNCCCCCC	III	5	0.00401228	5.25	0.00401228
144	N-Ethylbenzylamine;N-Benzylethanamine	14321-27-8	CCNCc1ccccc1	I	5	0.00401228	105	0.00401228
145	2-[2-(2-Butoxyethoxy)ethoxy]ethanol;2-[2-(2-Butoxyethoxy)ethoxy]ethan-1-ol	143-22-6	CCCCOCCOCCOCCO	I	5	0.00401228	105	0.00401228
146	Endothal;7-Oxabicyclo[2.2.1]heptane-2,3-dicarboxylic acid	145-73-3	OC(=O)C1C2CCC(C1C(=O)O)O2	III	5	0.00401228	5.25	0.00401228
147	3-(Prop-2-en-1-yloxy)-2,2-bis[(prop-2-en-1-yloxy)methyl]propan-1-ol;3-[(Prop-2-en-1-yl)oxy]-2,2-bis{[(prop-2-en-1-yl)oxy]methyl}propan-1-ol	1471-17-6	C=CCOCC(COCC=C)(COCC=C)CO	III	3	0.00401228	5.25	0.00401228
148	N-Vinylcarbazole;9-Ethenyl-9H-carbazole	1484-13-5	C=Cn1c2ccccc2c2c1cccc2	III	4	0.00401228	5.25	0.00401228
149	2-Methyl-1,3-pentanediol;2-Methylpentane-1,3-diol	149-31-5	CCC(C(CO)C)O	II	4	0.00401228	31.5	0.00401228
150	2,2,5,5-Tetramethyltetrahydrofuran;2,2,5,5-Tetramethyloxolane	15045-43-9	CC1(C)CCC(O1)(C)C	III	4	0.00401228	5.25	0.00401228
151	Hydroquinone dimethyl ether;1,4-Dimethoxybenzene	150-78-7	COc1ccc(cc1)OC	I	5	0.00401228	105	0.00401228
152	CYCLOHEXANONE,2-(M-METHOXYPHENYL);2-(3-Methoxyphenyl)cyclohexan-1-one	15547-89-4	COc1cccc(c1)C1CCCCC1=O	I	5	0.00401228	105	0.00401228
153	(Z)-1,2-Dichloroethylene;(Z)-1,2-Dichloroethene	156-59-2	Cl/C=C\Cl	III	5	0.00401228	5.25	0.00401228
154	(E)-1,2-Dichloroethylene;(E)-1,2-Dichloroethene	156-60-5	Cl/C=C/Cl	III	4	0.00401228	5.25	0.00401228
155	5-Ethylidene-2-norbornene;5-Ethylidenebicyclo[2.2.1]hept-2-ene	16219-75-3	CC=C1CC2CC1C=C2	III	5	0.00401228	5.25	0.00401228
156	Methyl tert-butyl ether;2-Methoxy-2-methylpropane	1634-04-4	COC(C)(C)C	III	4	0.00401228	5.25	0.00401228
157	1,9-Decadiene;Deca-1,9-diene	1647-16-1	C=CCCCCCCC=C	I	5	0.00401228	105	0.00401228
158	6-Methyl-1-heptanol;6-Methylheptan-1-ol	1653-40-3	OCCCCCC(C)C	I	5	0.00401228	105	0.00401228
159	Ethylcyclohexane;Ethylcyclohexane	1678-91-7	CCC1CCCCC1	I	5	0.00401228	105	0.00401228
160	(-)-beta-Pinene;(1S,5S)-6,6-Dimethyl-2-methylidenebicyclo[3.1.1]heptane	18172-67-3	C=C1CC[C@H]2C[C@@H]1C2(C)C	I	4	0.00401228	105	0.00401228
161	4,10,11,11-Tetramethyltricyclo[5.3.1.01,5]undecane;1,4,9,9-Tetramethyloctahydro-1H-3a,7-methanoazulene	19078-35-4	CC1CCC23C1CC(C3(C)C)CCC2C	I	5	0.00401228	105	0.00401228
162	7-Dodecen-1-ol,(7Z)-;(7Z)-Dodec-7-en-1-ol	20056-92-2	CCCC/C=C\CCCCCCO	I	4	0.00401228	105	0.00401228
163	Benzo[ghi]fluoranthene;Benzo[ghi]fluoranthene	203-12-3	c1cc2ccc3c4c2c(c1)c1cccc(c41)cc3	III	5	0.00401228	5.25	0.00401228
164	Propylcyclopentane;Propylcyclopentane	2040-96-2	CCCC1CCCC1	I	5	0.00401228	105	0.00401228
165	Benzo[b]naphtho[1,2-d]furan	205-39-0	c1ccc2c(c1)ccc1c2c2ccccc2o1	III	5	0.00401228	5.25	0.00401228
166	Fluoranthene;Fluoranthene	206-44-0	c1ccc2c(c1)c1cccc3c1c2ccc3	III	5	0.00401228	5.25	0.00401228
167	6,7-Dimethylquinoline;6,7-Dimethylquinoline	20668-33-1	Cc1cc2ncccc2cc1C	III	5	0.00401228	5.25	0.00401228
168	Pyridine, 4-(phenylmethyl)-;4-Benzylpyridine	2116-65-6	c1ccc(cc1)Cc1ccncc1	III	5	0.00401228	5.25	0.00401228
169	Chrysene;Chrysene	218-01-9	c1ccc2c(c1)c1ccc3c(c1cc2)cccc3	III	5	0.00401228	5.25	0.00401228
170	(1R,2S,5R)-(-)-Menthol;(1R,2S,5R)-5-Methyl-2-(propan-2-yl)cyclohexan-1-ol	2216-51-5	C[C@@H]1CC[C@H]([C@@H](C1)O)C(C)C	I	5	0.00401228	105	0.00401228
171	Naproxen;(2S)-2-(6-Methoxynaphthalen-2-yl)propanoic acid	22204-53-1	COc1ccc2c(c1)ccc(c2)[C@@H](C(=O)O)C	III	5	0.00401228	5.25	0.00401228
172	1,6,7-Trimethylnaphthalene;1,6,7-Trimethylnaphthalene	2245-38-7	Cc1cc2c(cc1C)cccc2C	III	3	0.00401228	5.25	0.00401228
173	Benz[a]acridine;Benzo[a]acridine	225-11-6	c1ccc2c(c1)cc1c(n2)ccc2c1cccc2	III	5	0.00401228	5.25	0.00401228
174	Phenanthridine;Phenanthridine	229-87-8	c1ccc2c(c1)cnc1c2cccc1	III	4	0.00401228	5.25	0.00401228
175	Benzo[h]quinoline;Benzo[h]quinoline	230-27-3	c1ccc2c(c1)ccc1c2nccc1	III	5	0.00401228	5.25	0.00401228
176	trans-2-Phenyl-1-cyclohexanol;(1R,2S)-2-Phenylcyclohexan-1-ol	2362-61-0	O[C@@H]1CCCC[C@H]1c1ccccc1	II	3	0.00401228	31.5	0.00401228
177	9-Methoxyanthracene;9-Methoxyanthracene	2395-96-2	COc1c2ccccc2cc2c1cccc2	III	1	0.00401228	5.25	0.00401228
178	3,6,9,12,15,18,21,24-Octaoxatetratriacontan-1-ol;3,6,9,12,15,18,21,24-Octaoxatetratriacontan-1-ol	24233-81-6	CCCCCCCCCCOCCOCCOCCOCCOCCOCCOCCOCCO	III	1	0.00401228	5.25	0.00401228
179	6,8-Dimethylquinoline	2436-93-3	Cc1cc2cccnc2c(c1)C	III	5	0.00401228	5.25	0.00401228
180	Poly(oxy-1,2-ethanediyl), alpha-tridecyl-omega-hydroxy-	24938-91-8	CCCCCCCCCCCCCOCCO	I	5	0.00401228	105	0.00401228
181	Diisopropylbenzene	25321-09-9	CC(c1ccc(cc1)C(C)C)C	I	5	0.00401228	105	0.00401228
182	Tetrachloroethane	25322-20-7	ClCC(Cl)(Cl)Cl	III	5	0.00401228	5.25	0.00401228
183	tert-Butylstyrene	25338-51-6	C=Cc1ccc(cc1)C(C)(C)C	I	5	0.00401228	105	0.00401228
184	Isodecanol	25339-17-7	OCCCCCCCC(C)C	I	5	0.00401228	105	0.00401228
185	Heptene	25339-56-4	CCCCCC=C	I	5	0.00401228	105	0.00401228
186	Trimethylbenzene	25551-13-7	Cc1ccc(c(c1)C)C	I	5	0.00401228	105	0.00401228
187	Gemfibrozil;5-(2,5-Dimethylphenoxy)-2,2-dimethylpentanoic acid	25812-30-0	Cc1ccc(c(c1)OCCCC(C(=O)O)(C)C)C	I	1	0.00401228	105	0.00401228
188	Nonoxynol	26027-38-3	CCCCCCCCCc1ccc(cc1)OCCOCCO	I	5	0.00401228	105	0.00401228
189	Acridine;Acridine	260-94-6	c1ccc2c(c1)nc1c(c2)cccc1	III	5	0.00401228	5.25	0.00401228
190	Polyethylene glycol monodecyl ether	26183-52-8	CCCCCCCCCCOCCO	I	4	0.00401228	105	0.00401228
191	Tridecanol	26248-42-0	CCCCCCCCCCCCCO	I	1	0.00401228	105	0.00401228
192	tert-Butylamine endothall;7-Oxabicyclo[2.2.1]heptane-2,3-dicarboxylic acid--N,N-dimethylethanamine (1/1)	26648-01-1	OC(=O)C1C2CCC(C1C(=O)O)O2	III	5	0.00401228	5.25	0.00401228
193	2-Methylbutene	26760-64-5	CCC(=C)C	I	5	0.00401228	105	0.00401228
194	Isooctanol	26952-21-6	OCCCCCC(C)C	I	5	0.00401228	105	0.00401228
195	2,3-Benzofuran;1-Benzofuran	271-89-6	c1ccc2c(c1)occ2	III	5	0.00401228	5.25	0.00401228
196	Dodecanol	27342-88-7	CCCCCCCCCCCCO	I	1	0.00401228	105	0.00401228
197	Azulene;Azulene	275-51-4	c1ccc2c(cc1)ccc2	III	1	0.00401228	5.25	0.00401228
198	1-Benzylpiperazine;1-Benzylpiperazine	2759-28-6	N1CCN(CC1)Cc1ccccc1	III	5	0.00401228	5.25	0.00401228
199	Bicyclo[2.2.1]heptane;Bicyclo[2.2.1]heptane	279-23-2	C1CC2CC1CC2	III	5	0.00401228	5.25	0.00401228
200	Adamantane;Adamantane	281-23-2	C1C2CC3CC1CC(C2)C3	I	5	0.00401228	105	0.00401228
201	Cyclopentane;Cyclopentane	287-92-3	C1CCCC1	I	5	0.00401228	105	0.00401228
202	Dimethylnaphthalene	28804-88-8	Cc1ccc2c(c1C)cccc2	III	5	0.00401228	5.25	0.00401228
203	Cycloheptane;Cycloheptane	291-64-5	C1CCCCCC1	I	5	0.00401228	105	0.00401228
204	Isopropylnaphthalene	29253-36-9	CC(c1ccc2c(c1)cccc2)C	III	3	0.00401228	5.25	0.00401228
205	Chloral hydrate;2,2,2-Trichloroethane-1,1-diol	302-17-0	OC(C(Cl)(Cl)Cl)O	III	4	0.00401228	5.25	0.00401228
206	3a,4,7,7a-Tetrahydroindene;3a,4,7,7a-Tetrahydro-1H-indene	3048-65-5	C1=CCC2C(C1)C=CC2	III	5	0.00401228	5.25	0.00401228
207	2-[2-(Dodecyloxy)ethoxy]ethanol;2-[2-(Dodecyloxy)ethoxy]ethan-1-ol	3055-93-4	CCCCCCCCCCCCOCCOCCO	I	1	0.00401228	105	0.00401228
208	Heptaethylene glycol monododecyl ether;3,6,9,12,15,18,21-Heptaoxatritriacontan-1-ol	3055-97-8	CCCCCCCCCCCCOCCOCCOCCOCCOCCOCCOCCO	III	1	0.00401228	5.25	0.00401228
209	1,1,3-Trimethylcyclohexane;1,1,3-Trimethylcyclohexane	3073-66-3	CC1CCCC(C1)(C)C	I	3	0.00401228	105	0.00401228
210	BENZO(b)FLUORENE	30777-19-6	c1ccc2c(c1)c1cc3ccccc3cc1C2	III	5	0.00401228	5.25	0.00401228
211	Cyclohexane, undecafluoro-;Undecafluorocyclohexane	308-24-7	FC1C(F)(F)C(F)(F)C(C(C1(F)F)(F)F)(F)F	III	5	0.00401228	5.25	0.00401228
212	Octahydro-1-methylpentalene;1-Methyloctahydropentalene	32273-77-1	CC1CCC2C1CCC2	III	5	0.00401228	5.25	0.00401228
213	trans-Octahydro-1H-indene;(3aR,7aR)-Octahydro-1H-indene	3296-50-2	C1CC[C@H]2[C@H](C1)CCC2	III	5	0.00401228	5.25	0.00401228
214	Codlelure;(8E,10E)-Dodeca-8,10-dien-1-ol	33956-49-9	OCCCCCCC/C=C/C=C/C	I	3	0.00401228	105	0.00401228
215	Poly-(oxy-1,2-ethanediyl)-alpha-undecyl-omega-hydroxy	34398-01-1	CCCCCCCCCCCOCCO	I	3	0.00401228	105	0.00401228
216	3,5,5-Trimethyl-1-hexanol;3,5,5-Trimethylhexan-1-ol	3452-97-9	OCCC(CC(C)(C)C)C	I	4	0.00401228	105	0.00401228
217	2-(Bromomethyl)tetrahydro-2H-pyran;2-(Bromomethyl)oxane	34723-82-5	BrCC1CCCCO1	III	4	0.00401228	5.25	0.00401228
218	Cyclohexane, 1,1,2,2,3,3,4,4,5,5,6-undecafluoro-6-(trifluoromethyl)-;Undecafluoro(trifluoromethyl)cyclohexane	355-02-2	FC1(C(F)(F)F)C(F)(F)C(F)(F)C(C(C1(F)F)(F)F)(F)F	III	1	0.00401228	5.25	0.00401228
219	Cyclohexane, dodecafluoro-;Dodecafluorocyclohexane	355-68-0	FC1(F)C(F)(F)C(F)(F)C(C(C1(F)F)(F)F)(F)F	III	3	0.00401228	5.25	0.00401228
220	2,6-Diphenylpyridine;2,6-Diphenylpyridine	3558-69-8	c1cc(nc(c1)c1ccccc1)c1ccccc1	III	5	0.00401228	5.25	0.00401228
221	Varenicline tartrate;(2R,3R)-2,3-Dihydroxybutanedioic acid--7,8,9,10-tetrahydro-6H-6,10-methanoazepino[4,5-g]quinoxaline (1/1)	375815-87-5	N1CC2CC(C1)c1c2cc2c(c1)nccn2	III	5	0.00401228	5.25	0.00401228
222	4-tert-Butylpyridine;4-tert-Butylpyridine	3978-81-2	CC(c1ccncc1)(C)C	III	3	0.00401228	5.25	0.00401228
223	1,3-Dioxolane, 2-ethenyl-;2-Ethenyl-1,3-dioxolane	3984-22-3	C=CC1OCCO1	III	4	0.00401228	5.25	0.00401228
224	1-Octanol, 8-fluoro-	408-27-5	OCCCCCCCCF	III	5	0.00401228	5.25	0.00401228
225	(E)-Anethole;1-Methoxy-4-[(1E)-prop-1-en-1-yl]benzene	4180-23-8	C/C=C/c1ccc(cc1)OC	I	3	0.00401228	105	0.00401228
226	1,6-Octadiene, 7-methyl-;7-Methylocta-1,6-diene	42152-47-6	C=CCCCC=C(C)C	I	3	0.00401228	105	0.00401228
227	1-Benzylimidazole;1-Benzyl-1H-imidazole	4238-71-5	c1ccc(cc1)Cn1cncc1	III	5	0.00401228	5.25	0.00401228
228	1-Butylimidazole;1-Butyl-1H-imidazole	4316-42-1	CCCCn1cncc1	III	2	0.00401228	5.25	0.00401228
229	Butylene carbonate;4-Ethyl-1,3-dioxolan-2-one	4437-85-8	CCC1COC(=O)O1	III	3	0.00401228	5.25	0.00401228
230	3-Methyl-1,5-pentanediol;3-Methylpentane-1,5-diol	4457-71-0	OCCC(CCO)C	I	1	0.00401228	105	0.00401228
231	1,2-Dihydronaphthalene;1,2-Dihydronaphthalene	447-53-0	C1=Cc2c(CC1)cccc2	III	1	0.00401228	5.25	0.00401228
232	N,N,N',N'-Tetramethylbut-2-enylenediamine;N~1~,N~1~,N~4~,N~4~-Tetramethylbut-2-ene-1,4-diamine	4559-79-9	CN(CC=CCN(C)C)C	III	1	0.00401228	5.25	0.00401228
233	2-Butanol, 3,3-dimethyl-;3,3-Dimethylbutan-2-ol	464-07-3	CC(C(C)(C)C)O	I	1	0.00401228	105	0.00401228
234	[(1S)-endo]-(-)-Borneol;(1S,2R,4S)-1,7,7-Trimethylbicyclo[2.2.1]heptan-2-ol	464-45-9	O[C@@H]1C[C@H]2C([C@]1(C)CC2)(C)C	I	5	0.00401228	105	0.00401228
235	(1S)-(-)-Camphor;(1S,4S)-1,7,7-Trimethylbicyclo[2.2.1]heptan-2-one	464-48-2	O=C1C[C@H]2C([C@]1(C)CC2)(C)C	III	1	0.00401228	5.25	0.00401228
236	D-Camphor;(1R,4R)-1,7,7-Trimethylbicyclo[2.2.1]heptan-2-one	464-49-3	O=C1C[C@@H]2C([C@@]1(C)CC2)(C)C	III	1	0.00401228	5.25	0.00401228
237	(-)-alpha-Cedrene;Cedr-8-ene	469-61-4	CC1=CC[C@@]23C[C@@H]1C(C)(C)[C@@H]2CC[C@H]3C	I	1	0.00401228	105	0.00401228
238	1,8-Cineol;1,3,3-Trimethyl-2-oxabicyclo[2.2.2]octane	470-82-6	CC12CCC(CC1)C(O2)(C)C	III	1	0.00401228	5.25	0.00401228
239	Pinane;2,6,6-Trimethylbicyclo[3.1.1]heptane	473-55-2	CC1CCC2CC1C2(C)C	I	1	0.00401228	105	0.00401228
240	Longifolene;(1S,3aR,4S,8aS)-4,8,8-Trimethyl-9-methylidenedecahydro-1,4-methanoazulene	475-20-7	C=C1[C@H]2CC[C@H]3[C@]1(C)CCCC([C@@H]23)(C)C	I	1	0.00401228	105	0.00401228
241	1,5,9-Cyclododecatriene;Cyclododeca-1,5,9-triene	4904-61-4	C1CC=CCCC=CCCC=C1	I	1	0.00401228	105	0.00401228
242	1,2-bis(4-Pyridyl)ethane;4,4'-(Ethane-1,2-diyl)dipyridine	4916-57-8	n1ccc(cc1)CCc1ccncc1	III	5	0.00401228	5.25	0.00401228
243	1,4-Benzodioxin, 2,3-dihydro-;2,3-Dihydro-1,4-benzodioxine	493-09-4	C1COc2c(O1)cccc2	III	1	0.00401228	5.25	0.00401228
244	Benzene, 1,2-dimethoxy-4-methyl-;1,2-Dimethoxy-4-methylbenzene	494-99-5	COc1cc(C)ccc1OC	I	1	0.00401228	105	0.00401228
245	Indan;2,3-Dihydro-1H-indene	496-11-7	C1Cc2c(C1)cccc2	III	1	0.00401228	5.25	0.00401228
246	2,3-Dihydrobenzofuran;2,3-Dihydro-1-benzofuran	496-16-2	c1ccc2c(c1)OCC2	III	1	0.00401228	5.25	0.00401228
247	exo-Norborneol;(1R,2R,4S)-Bicyclo[2.2.1]heptan-2-ol	497-37-0	O[C@@H]1C[C@@H]2C[C@H]1CC2	III	5	0.00401228	5.25	0.00401228
248	Norbornylene;Bicyclo[2.2.1]hept-2-ene	498-66-8	C1CC2CC1C=C2	III	1	0.00401228	5.25	0.00401228
249	Prednisolone;(11beta)-11,17,21-Trihydroxypregna-1,4-diene-3,20-dione	50-24-8	OCC(=O)[C@@]1(O)CC[C@@H]2[C@]1(C)C[C@H](O)[C@H]1[C@H]2CCC2=CC(=O)C=C[C@]12C	III	1	0.00401228	5.25	0.00401228
250	5-Nonanone;Nonan-5-one	502-56-7	CCCCC(=O)CCCC	II	1	0.00401228	31.5	0.00401228
251	Amitriptyline;3-(10,11-Dihydro-5H-dibenzo[a,d][7]annulen-5-ylidene)-N,N-dimethylpropan-1-amine	50-48-6	CN(CCC=C1c2ccccc2CCc2c1cccc2)C	III	5	0.00401228	5.25	0.00401228
252	1,7,7-Trimethyltricyclo[2.2.1.02,6]heptane;1,7,7-Trimethyltricyclo[2.2.1.0~2,6~]heptane	508-32-7	CC12C3C1CC(C2(C)C)C3	I	1	0.00401228	105	0.00401228
253	Piperonyl butoxide;5-{[2-(2-Butoxyethoxy)ethoxy]methyl}-6-propyl-2H-1,3-benzodioxole	51-03-6	CCCCOCCOCCOCc1cc2OCOc2cc1CCC	III	1	0.00401228	5.25	0.00401228
254	2,3-Dimethyl-1,3-butadiene;2,3-Dimethylbuta-1,3-diene	513-81-5	CC(=C)C(=C)C	I	1	0.00401228	105	0.00401228
255	Polyethylene glycol monononylphenyl ether phosphate	51811-79-1	CCCCCCCCCc1ccccc1OCCO	I	1	0.00401228	105	0.00401228
256	Medroxyprogesterone;(6alpha)-17-Hydroxy-6-methylpregn-4-ene-3,20-dione	520-85-4	O=C1CC[C@]2(C(=C1)[C@@H](C)C[C@@H]1[C@@H]2CC[C@]2([C@H]1CC[C@]2(O)C(=O)C)C)C	III	1	0.00401228	5.25	0.00401228
257	Mestanolone;(5alpha,17beta)-17-Hydroxy-17-methylandrostan-3-one	521-11-9	O=C1CC[C@]2([C@H](C1)CC[C@@H]1[C@@H]2CC[C@]2([C@H]1CC[C@]2(C)O)C)C	III	1	0.00401228	5.25	0.00401228
258	5alpha-Dihydrotestosterone;(5alpha,17beta)-17-Hydroxyandrostan-3-one	521-18-6	O=C1CC[C@]2([C@H](C1)CC[C@@H]1[C@@H]2CC[C@]2([C@H]1CC[C@@H]2O)C)C	III	1	0.00401228	5.25	0.00401228
259	Cortisone;17,21-Dihydroxypregn-4-ene-3,11,20-trione	53-06-5	OCC(=O)[C@@]1(O)CC[C@@H]2[C@]1(C)CC(=O)[C@H]1[C@H]2CCC2=CC(=O)CC[C@]12C	III	1	0.00401228	5.25	0.00401228
260	Alcohols, C12-15, ethoxylated	53239-78-4	CCCCCCCCCCCCOCC	I	1	0.00401228	105	0.00401228
261	2-Methylfuran;2-Methylfuran	534-22-5	Cc1ccco1	III	2	0.00401228	5.25	0.00401228
262	4-Ethylpyridine;4-Ethylpyridine	536-75-4	CCc1ccncc1	III	2	0.00401228	5.25	0.00401228
263	Pentylbenzene;Pentylbenzene	538-68-1	CCCCCc1ccccc1	I	1	0.00401228	105	0.00401228
264	1,2-Dichloroethylene;1,2-Dichloroethene	540-59-0	ClC=CCl	III	1	0.00401228	5.25	0.00401228
265	Nicotine;3-[(2S)-1-Methylpyrrolidin-2-yl]pyridine	54-11-5	CN1CCC[C@H]1c1cccnc1	III	5	0.00401228	5.25	0.00401228
266	5-Methyl-3-heptanone;5-Methylheptan-3-one	541-85-5	CCC(CC(=O)CC)C	II	1	0.00401228	31.5	0.00401228
267	Chlorocyclohexane;Chlorocyclohexane	542-18-7	ClC1CCCCC1	III	1	0.00401228	5.25	0.00401228
268	Isoamyl ether;3-Methyl-1-(3-methylbutoxy)butane	544-01-4	CC(CCOCCC(C)C)C	I	1	0.00401228	105	0.00401228
269	1,3,5-Cycloheptatriene;Cyclohepta-1,3,5-triene	544-25-2	C1=CC=CC=CC1	I	1	0.00401228	105	0.00401228
270	Amitriptyline hydrochloride;3-(10,11-Dihydro-5H-dibenzo[a,d][7]annulen-5-ylidene)-N,N-dimethylpropan-1-amine--hydrogen chloride (1/1)	549-18-8	CN(CCC=C1c2ccccc2CCc2c1cccc2)C	III	5	0.00401228	5.25	0.00401228
271	Crezacin;(2-Methylphenoxy)acetic acid--2,2',2''-nitrilotri(ethan-1-ol) (1/1)	55543-68-5	OC(=O)COc1ccccc1C	I	1	0.00401228	105	0.00401228
272	Carbon tetrachloride;Tetrachloromethane	56-23-5	ClC(Cl)(Cl)Cl	III	1	0.00401228	5.25	0.00401228
273	3-Methyl-2-butanone;3-Methylbutan-2-one	563-80-4	CC(=O)C(C)C	I	1	0.00401228	105	0.00401228
274	11-Keto-testosterone;(17beta)-17-Hydroxyandrost-4-ene-3,11-dione	564-35-2	O=C1CC[C@]2(C(=C1)CC[C@@H]1[C@@H]2C(=O)C[C@]2([C@H]1CC[C@@H]2O)C)C	III	1	0.00401228	5.25	0.00401228
275	3-Methoxy-3-methylbutan-1-ol;3-Methoxy-3-methylbutan-1-ol	56539-66-3	OCCC(OC)(C)C	III	1	0.00401228	5.25	0.00401228
276	Benz(a)anthracene;Tetraphene	56-55-3	c1ccc2c(c1)cc1c(c2)ccc2c1cccc2	III	1	0.00401228	5.25	0.00401228
277	2-Dimethylaminopyridine;N,N-Dimethylpyridin-2-amine	5683-33-0	CN(c1ccccn1)C	III	5	0.00401228	5.25	0.00401228
278	1,1'-Biphenyl, 4-ethyl-;4-Ethyl-1,1'-biphenyl	5707-44-8	CCc1ccc(cc1)c1ccccc1	III	1	0.00401228	5.25	0.00401228
279	1,1,1-Trichloro-2-methyl-2-propanol;1,1,1-Trichloro-2-methylpropan-2-ol	57-15-8	CC(C(Cl)(Cl)Cl)(O)C	III	1	0.00401228	5.25	0.00401228
280	1,2-Dimethylnapthalene;1,2-Dimethylnaphthalene	573-98-8	Cc1ccc2c(c1C)cccc2	III	1	0.00401228	5.25	0.00401228
281	1,3-Dimethylnaphthalene;1,3-Dimethylnaphthalene	575-41-7	Cc1cc2ccccc2c(c1)C	III	1	0.00401228	5.25	0.00401228
282	Progesterone;Pregn-4-ene-3,20-dione	57-83-0	O=C1CC[C@]2(C(=C1)CC[C@@H]1[C@@H]2CC[C@]2([C@H]1CC[C@@H]2C(=O)C)C)C	III	1	0.00401228	5.25	0.00401228
283	2,6-Dimethylnaphthalene;2,6-Dimethylnaphthalene	581-42-0	Cc1ccc2c(c1)ccc(c2)C	III	1	0.00401228	5.25	0.00401228
284	2,7-Dimethylnaphthalene;2,7-Dimethylnaphthalene	582-16-1	Cc1ccc2c(c1)cc(cc2)C	III	1	0.00401228	5.25	0.00401228
285	1,2-Dimethylcyclohexane;1,2-Dimethylcyclohexane	583-57-3	CC1CCCCC1C	I	1	0.00401228	105	0.00401228
286	2-Methylcyclohexanone;2-Methylcyclohexan-1-one	583-60-8	CC1CCCCC1=O	II	1	0.00401228	31.5	0.00401228
287	3-Pentanol;Pentan-3-ol	584-02-1	CCC(CC)O	II	1	0.00401228	31.5	0.00401228
288	Terpinolene;1-Methyl-4-(propan-2-ylidene)cyclohex-1-ene	586-62-9	CC1=CCC(=C(C)C)CC1	I	1	0.00401228	105	0.00401228
289	Stilbene;1,1'-(Ethene-1,2-diyl)dibenzene	588-59-0	c1ccc(cc1)C=Cc1ccccc1	III	1	0.00401228	5.25	0.00401228
290	N-Allylaniline;N-(Prop-2-en-1-yl)aniline	589-09-3	C=CCNc1ccccc1	I	5	0.00401228	105	0.00401228
291	1,4-Dimethylcyclohexane;1,4-Dimethylcyclohexane	589-90-2	CC1CCC(CC1)C	I	1	0.00401228	105	0.00401228
292	1,1-Dimethylcyclohexane;1,1-Dimethylcyclohexane	590-66-9	CC1(C)CCCCC1	I	1	0.00401228	105	0.00401228
293	1,3-Dimethylcyclohexane;1,3-Dimethylcyclohexane	591-21-9	CC1CCCC(C1)C	I	1	0.00401228	105	0.00401228
294	2-Hexanone;Hexan-2-one	591-78-6	CCCCC(=O)C	II	1	0.00401228	31.5	0.00401228
295	2,4-Hexadiene;Hexa-2,4-diene	592-46-1	CC=CC=CC	I	1	0.00401228	105	0.00401228
296	1-Heptene;Hept-1-ene	592-76-7	CCCCCC=C	I	1	0.00401228	105	0.00401228
297	2-Tridecanone;Tridecan-2-one	593-08-8	CCCCCCCCCCCC(=O)C	II	1	0.00401228	31.5	0.00401228
298	N,N-Dimethylmethanamine hydrochloride;N,N-Dimethylmethanamine--hydrogen chloride (1/1)	593-81-7	CN(C)C	I	1	0.00401228	105	0.00401228
299	2,2-Dichloropropane;2,2-Dichloropropane	594-20-7	CC(Cl)(Cl)C	III	1	0.00401228	5.25	0.00401228
300	Tribromoethene;1,1,2-Tribromoethene	598-16-3	BrC=C(Br)Br	III	1	0.00401228	5.25	0.00401228
301	D-Limonene;(4R)-1-Methyl-4-(prop-1-en-2-yl)cyclohex-1-ene	5989-27-5	CC1=CC[C@@H](CC1)C(=C)C	I	1	0.00401228	105	0.00401228
302	(S)-Limonene;(4S)-1-Methyl-4-(prop-1-en-2-yl)cyclohex-1-ene	5989-54-8	CC1=CC[C@H](CC1)C(=C)C	I	1	0.00401228	105	0.00401228
303	2,4-Dimethyl-3-pentanol;2,4-Dimethylpentan-3-ol	600-36-2	OC(C(C)C)C(C)C	II	1	0.00401228	31.5	0.00401228
304	Diethyl ether;Ethoxyethane	60-29-7	CCOCC	I	1	0.00401228	105	0.00401228
305	2-Phenylnaphthalene;2-Phenylnaphthalene	612-94-2	c1ccc(cc1)c1ccc2c(c1)cccc2	III	1	0.00401228	5.25	0.00401228
306	2-Methylanthracene;2-Methylanthracene	613-12-7	Cc1ccc2c(c1)cc1c(c2)cccc1	III	1	0.00401228	5.25	0.00401228
307	Anthracene, 9,10-dihydro-;9,10-Dihydroanthracene	613-31-0	c1ccc2c(c1)Cc1c(C2)cccc1	III	1	0.00401228	5.25	0.00401228
308	2-(1-Phenylethyl)-p-xylene;1,4-Dimethyl-2-(1-phenylethyl)benzene	6165-51-1	Cc1ccc(c(c1)C(c1ccccc1)C)C	III	1	0.00401228	5.25	0.00401228
309	2-Dodecanone;Dodecan-2-one	6175-49-1	CCCCCCCCCCC(=O)C	II	1	0.00401228	31.5	0.00401228
310	4,4'-Dimethyldiphenylamine;4-Methyl-N-(4-methylphenyl)aniline	620-93-9	Cc1ccc(cc1)Nc1ccc(cc1)C	III	5	0.00401228	5.25	0.00401228
311	3-Benzylpyridine;3-Benzylpyridine	620-95-1	c1ccc(cc1)Cc1cccnc1	III	5	0.00401228	5.25	0.00401228
312	Tripentylamine;N,N-Dipentylpentan-1-amine	621-77-2	CCCCCN(CCCCC)CCCCC	I	1	0.00401228	105	0.00401228
313	3-Hexanol;Hexan-3-ol	623-37-0	CCCC(CC)O	II	1	0.00401228	31.5	0.00401228
314	2,5-Dimethylfuran;2,5-Dimethylfuran	625-86-5	Cc1ccc(o1)C	III	2	0.00401228	5.25	0.00401228
315	1-Pentanol, methyl-;Hexan-2-ol	626-93-7	CCCCC(O)C	II	1	0.00401228	31.5	0.00401228
316	1,5-Dichloropentane;1,5-Dichloropentane	628-76-2	ClCCCCCCl	III	1	0.00401228	5.25	0.00401228
317	Cycloheptene;Cycloheptene	628-92-2	C1CCC=CCC1	I	1	0.00401228	105	0.00401228
318	1-Bromoheptane;1-Bromoheptane	629-04-9	CCCCCCCBr	III	1	0.00401228	5.25	0.00401228
319	1,1,1,2-Tetrachloroethane;1,1,1,2-Tetrachloroethane	630-20-6	ClCC(Cl)(Cl)Cl	III	1	0.00401228	5.25	0.00401228
320	4-Androstene-3,17-dione;Androst-4-ene-3,17-dione	63-05-8	O=C1CC[C@]2(C(=C1)CC[C@@H]1[C@@H]2CC[C@]2([C@H]1CCC2=O)C)C	III	1	0.00401228	5.25	0.00401228
321	Alkanes, iso-	64365-06-6	CCCCCC(C)C	I	1	0.00401228	105	0.00401228
322	Alcohols (C13-C15), ethoxylated	64425-86-1	CCCOCCO	I	1	0.00401228	105	0.00401228
323	Solvent naphtha, petroleum, light aliph.	64742-89-8	CCCCCCC	I	1	0.00401228	105	0.00401228
324	Nicotine sulfate;Sulfuric acid--3-[(2S)-1-methylpyrrolidin-2-yl]pyridine (1/2)	65-30-5	CN1CCC[C@H]1c1cccnc1	III	5	0.00401228	5.25	0.00401228
325	Alcohols, C12-13, ethoxylated	66455-14-9	CCCOCCO	I	1	0.00401228	105	0.00401228
326	Propane, 2-(2-methoxyethoxy)-2-methyl-;2-(2-Methoxyethoxy)-2-methylpropane	66728-50-5	COCCOC(C)(C)C	III	1	0.00401228	5.25	0.00401228
327	Alcohols, C10-12, ethoxylated	67254-71-1	CCCCCCCCCCOCC	I	1	0.00401228	105	0.00401228
328	Isopropanol;Propan-2-ol	67-63-0	CC(O)C	I	1	0.00401228	105	0.00401228
329	Chloroform;Trichloromethane	67-66-3	ClC(Cl)Cl	III	1	0.00401228	5.25	0.00401228
330	Hexachloroethane;Hexachloroethane	67-72-1	ClC(C(Cl)(Cl)Cl)(Cl)Cl	III	1	0.00401228	5.25	0.00401228
331	Alcohols, C12-15, ethoxylated	68131-39-5	CCCOCCO	I	1	0.00401228	105	0.00401228
332	C11-15-Secondary alcohols ethoxylated	68131-40-8	CCCC(OCCO)C	I	1	0.00401228	105	0.00401228
333	1-Propene, tetramer;(4E,7E,10E)-Dodeca-1,4,7,10-tetraene	6842-15-5	C=CC/C=C/C/C=C/C/C=C/C	I	1	0.00401228	105	0.00401228
334	Alcohols, C9-11, ethoxylated	68439-46-3	CCCOCCO	I	1	0.00401228	105	0.00401228
335	Ethoxylated C16-?18 alcohols	68439-49-6	CCCCCCCCCCCCCCCCOCCOCCOCCOCCOCCO	I	1	0.00401228	105	0.00401228
336	Alcohols, C12-14, ethoxylated	68439-50-9	CCCOCCO	I	1	0.00401228	105	0.00401228
337	Amines, C12-16-alkyldimethyl	68439-70-3	CCCN(C)C	I	1	0.00401228	105	0.00401228
338	Alcohols, C12-15, ethoxylated propoxylated	68551-13-3	CCCOCCOC(CO)C	I	1	0.00401228	105	0.00401228
339	Alcohols, C6-12	68603-15-6	CCCO	I	1	0.00401228	105	0.00401228
340	1,trans-2-Dimethylcyclohexane;(1R,2R)-1,2-Dimethylcyclohexane	6876-23-9	C[C@@H]1CCCC[C@H]1C	I	1	0.00401228	105	0.00401228
341	Amines, tri-C8-10-alkyl	68814-95-9	CCCN(CCC)CCC	I	1	0.00401228	105	0.00401228
342	1,3-Dimethylbenzene, benzylated;1-Benzyl-3,5-dimethylbenzene	68908-87-2	Cc1cc(Cc2ccccc2)cc(c1)C	III	1	0.00401228	5.25	0.00401228
343	Alcohols, C14-15, ethoxylated	68951-67-7	CCCCCCCCCCCCCCOCCOCCOCCOCCOCCO	I	1	0.00401228	105	0.00401228
344	4-Methyl-1-pentene;4-Methylpent-1-ene	691-37-2	C=CCC(C)C	I	1	0.00401228	105	0.00401228
345	Tripropargylamine;N,N-Di(prop-2-yn-1-yl)prop-2-yn-1-amine	6921-29-5	C#CCN(CC#C)CC#C	III	5	0.00401228	5.25	0.00401228
346	2-Decanone;Decan-2-one	693-54-9	CCCCCCCCC(=O)C	II	1	0.00401228	31.5	0.00401228
347	Nonylbromide;1-Bromononane	693-58-3	CCCCCCCCCBr	III	1	0.00401228	5.25	0.00401228
348	Pentyl ether;1-(Pentyloxy)pentane	693-65-2	CCCCCOCCCCC	I	1	0.00401228	105	0.00401228
349	2-Methylimidazole;2-Methyl-1H-imidazole	693-98-1	Cc1ncc[nH]1	III	2	0.00401228	5.25	0.00401228
350	2-Adamantanone;Adamantan-2-one	700-58-3	O=C1C2CC3CC1CC(C2)C3	III	1	0.00401228	5.25	0.00401228
351	1-Propanol;Propan-1-ol	71-23-8	CCCO	I	1	0.00401228	105	0.00401228
352	1-Butanol;Butan-1-ol	71-36-3	CCCCO	I	1	0.00401228	105	0.00401228
353	1-Pentanol;Pentan-1-ol	71-41-0	CCCCCO	I	1	0.00401228	105	0.00401228
354	Benzene;Benzene	71-43-2	c1ccccc1	III	1	0.00401228	5.25	0.00401228
355	1,1,1-Trichloroethane;1,1,1-Trichloroethane	71-55-6	CC(Cl)(Cl)Cl	III	1	0.00401228	5.25	0.00401228
356	Methoxychlor;1,1'-(2,2,2-Trichloroethane-1,1-diyl)bis(4-methoxybenzene)	72-43-5	COc1ccc(cc1)C(C(Cl)(Cl)Cl)c1ccc(cc1)OC	III	1	0.00401228	5.25	0.00401228
357	Methyl bromide;Bromomethane	74-83-9	CBr	III	1	0.00401228	5.25	0.00401228
358	Chloromethane;Chloromethane	74-87-3	CCl	III	1	0.00401228	5.25	0.00401228
359	Bromoethane;Bromoethane	74-96-4	CCBr	III	1	0.00401228	5.25	0.00401228
360	Bromochloromethane;Bromo(chloro)methane	74-97-5	ClCBr	III	1	0.00401228	5.25	0.00401228
361	Dichloromethane;Dichloromethane	75-09-2	ClCCl	III	1	0.00401228	5.25	0.00401228
362	Bromoform;Tribromomethane	75-25-2	BrC(Br)Br	III	1	0.00401228	5.25	0.00401228
363	2-Bromopropane;2-Bromopropane	75-26-3	CC(Br)C	III	1	0.00401228	5.25	0.00401228
364	Bromodichloromethane;Bromo(dichloro)methane	75-27-4	ClC(Br)Cl	III	1	0.00401228	5.25	0.00401228
365	1,1-Dichloroethylene;1,1-Dichloroethene	75-35-4	ClC(=C)Cl	III	1	0.00401228	5.25	0.00401228
366	Trimethylamine;N,N-Dimethylmethanamine	75-50-3	CN(C)C	I	1	0.00401228	105	0.00401228
367	tert-Butyl alcohol;2-Methylpropan-2-ol	75-65-0	CC(O)(C)C	III	1	0.00401228	5.25	0.00401228
368	Ethanol, 2-(1,1-dimethylethoxy)-;2-tert-Butoxyethan-1-ol	7580-85-0	OCCOC(C)(C)C	I	1	0.00401228	105	0.00401228
369	2-Methyl-2-butanol;2-Methylbutan-2-ol	75-85-4	CCC(O)(C)C	III	1	0.00401228	5.25	0.00401228
370	2,2,2-Trifluoroethanol;2,2,2-Trifluoroethan-1-ol	75-89-8	OCC(F)(F)F	III	1	0.00401228	5.25	0.00401228
371	3,3-Dimethyl-2-butanone;3,3-Dimethylbutan-2-one	75-97-8	CC(=O)C(C)(C)C	I	1	0.00401228	105	0.00401228
372	Pentachloroethane;1,1,1,2,2-Pentachloroethane	76-01-7	ClC(C(Cl)(Cl)Cl)Cl	III	1	0.00401228	5.25	0.00401228
373	1,1,2-Trichloro-1,2,2-trifluoroethane;1,1,2-Trichloro-1,2,2-trifluoroethane	76-13-1	FC(C(Cl)(F)F)(Cl)Cl	III	1	0.00401228	5.25	0.00401228
374	Camphor;1,7,7-Trimethylbicyclo[2.2.1]heptan-2-one	76-22-2	O=C1CC2C(C1(C)CC2)(C)C	III	1	0.00401228	5.25	0.00401228
375	3-Bromo camphor;3-Bromo-1,7,7-trimethylbicyclo[2.2.1]heptan-2-one	76-29-9	BrC1C(=O)C2(C(C1CC2)(C)C)C	III	5	0.00401228	5.25	0.00401228
376	3-Bromo-3-buten-1-ol;3-Bromobut-3-en-1-ol	76334-36-6	OCCC(=C)Br	III	5	0.00401228	5.25	0.00401228
377	2,5-Dimethyl-2,4-hexadiene;2,5-Dimethylhexa-2,4-diene	764-13-6	CC(=CC=C(C)C)C	I	1	0.00401228	105	0.00401228
378	N-Isopropylaniline;N-(Propan-2-yl)aniline	768-52-5	CC(Nc1ccccc1)C	I	5	0.00401228	105	0.00401228
379	9,10-Dihydrophenanthrene;9,10-Dihydrophenanthrene	776-35-2	c1ccc2c(c1)c1ccccc1CC2	III	1	0.00401228	5.25	0.00401228
380	Dicyclopentadiene;3a,4,7,7a-Tetrahydro-1H-4,7-methanoindene	77-73-6	C1=CC2C(C1)C1C=CC2C1	III	1	0.00401228	5.25	0.00401228
381	3-Methyl-3-pentanol;3-Methylpentan-3-ol	77-74-7	CCC(CC)(O)C	III	1	0.00401228	5.25	0.00401228
382	(+)-alpha-Pinene;(1R,5R)-2,6,6-Trimethylbicyclo[3.1.1]hept-2-ene	7785-70-8	CC1=CC[C@@H]2C[C@H]1C2(C)C	I	1	0.00401228	105	0.00401228
383	9-Methylanthracene;9-Methylanthracene	779-02-2	Cc1c2ccccc2cc2c1cccc2	III	1	0.00401228	5.25	0.00401228
384	2-Ethyl-2-(hydroxymethyl)-1,3-propanediol;2-Ethyl-2-(hydroxymethyl)propane-1,3-diol	77-99-6	CCC(CO)(CO)CO	I	1	0.00401228	105	0.00401228
385	Isoprene;2-Methylbuta-1,3-diene	78-79-5	C=CC(=C)C	I	1	0.00401228	105	0.00401228
386	2-Methyl-1-propanol;2-Methylpropan-1-ol	78-83-1	OCC(C)C	I	1	0.00401228	105	0.00401228
387	1,2-Dichloropropane;1,2-Dichloropropane	78-87-5	ClCC(Cl)C	III	1	0.00401228	5.25	0.00401228
388	2-Butanol;Butan-2-ol	78-92-2	CCC(O)C	II	1	0.00401228	31.5	0.00401228
389	Methyl ethyl ketone;Butan-2-one	78-93-3	CCC(=O)C	I	1	0.00401228	105	0.00401228
390	1,1-Dichloropropane;1,1-Dichloropropane	78-99-9	CCC(Cl)Cl	III	1	0.00401228	5.25	0.00401228
391	1,1,2-Trichloroethane;1,1,2-Trichloroethane	79-00-5	ClCC(Cl)Cl	III	1	0.00401228	5.25	0.00401228
392	Trichloroethylene;1,1,2-Trichloroethene	79-01-6	ClC=C(Cl)Cl	III	1	0.00401228	5.25	0.00401228
393	N-(1,3-Dimethylbutyl)-N'-phenyl-p-phenylenediamine;N~1~-(4-Methylpentan-2-yl)-N~4~-phenylbenzene-1,4-diamine	793-24-8	CC(CC(Nc1ccc(cc1)Nc1ccccc1)C)C	III	5	0.00401228	5.25	0.00401228
394	1,1,2,2-Tetrachloroethane;1,1,2,2-Tetrachloroethane	79-34-5	ClC(C(Cl)Cl)Cl	III	1	0.00401228	5.25	0.00401228
395	Camphene;2,2-Dimethyl-3-methylidenebicyclo[2.2.1]heptane	79-92-5	C=C1C2CCC(C1(C)C)C2	I	1	0.00401228	105	0.00401228
396	Oil of eucalyptus	8000-48-4	CC12CCC(CC1)C(O2)(C)C	III	1	0.00401228	5.25	0.00401228
397	Dichloro-1-propene, mixt. with 1,2-dichloropropane	8003-19-8	CC=C(Cl)Cl	III	1	0.00401228	5.25	0.00401228
398	4,4'-Propane-2,2-diyldicyclohexanol;4,4'-(Propane-2,2-diyl)di(cyclohexan-1-ol)	80-04-6	OC1CCC(CC1)C(C1CCC(CC1)O)(C)C	I	5	0.00401228	105	0.00401228
399	Coal tar	8007-45-2	c1ccccc1	III	1	0.00401228	5.25	0.00401228
400	Naphtha	8030-30-6	CCCCC(CC(C)C)C	I	1	0.00401228	105	0.00401228
401	TOBACCO-LEAF-ABSOLUTE-	8037-19-2	CN1CCCC1c1cccnc1	III	5	0.00401228	5.25	0.00401228
402	alpha-Pinene;2,6,6-Trimethylbicyclo[3.1.1]hept-2-ene	80-56-8	CC1=CCC2CC1C2(C)C	I	1	0.00401228	105	0.00401228
403	2-Nonanone;Nonan-2-one	821-55-6	CCCCCCCC(=O)C	II	1	0.00401228	31.5	0.00401228
404	trans-1,2-Dichlorocyclohexane;(1R,2R)-1,2-Dichlorocyclohexane	822-86-6	Cl[C@@H]1CCCC[C@H]1Cl	III	1	0.00401228	5.25	0.00401228
405	1H-Imidazole, 4-methyl-2-phenyl-;4-Methyl-2-phenyl-1H-imidazole	827-43-0	Cc1c[nH]c(n1)c1ccccc1	III	5	0.00401228	5.25	0.00401228
406	Cyclohexylbenzene;Cyclohexylbenzene	827-52-1	C1CCC(CC1)c1ccccc1	I	1	0.00401228	105	0.00401228
407	Acenaphthene;1,2-Dihydroacenaphthylene	83-32-9	c1cc2cccc3c2c(c1)CC3	III	1	0.00401228	5.25	0.00401228
408	3-Methylindole;3-Methyl-1H-indole	83-34-1	Cc1c[nH]c2c1cccc2	III	5	0.00401228	5.25	0.00401228
409	Rotenone;(2R,6aS,12aS)-8,9-Dimethoxy-2-(prop-1-en-2-yl)-1,2,12,12a-tetrahydrofuro[2',3':7,8][1]benzopyrano[2,3-c][1]benzopyran-6(6aH)-one	83-79-4	COc1cc2c(cc1OC)OC[C@@H]1[C@H]2C(=O)c2c(O1)c1C[C@@H](Oc1cc2)C(=C)C	III	1	0.00401228	5.25	0.00401228
410	o-Terphenyl;1~1~,2~1~:2~2~,3~1~-Terphenyl	84-15-1	c1ccc(cc1)c1ccccc1c1ccccc1	III	1	0.00401228	5.25	0.00401228
411	Phenanthrene;Phenanthrenato	85-01-8	c1ccc2c(c1)c1ccccc1cc2	III	1	0.00401228	5.25	0.00401228
412	Benzo(f)quinoline;Benzo[f]quinoline	85-02-9	c1ccc2c(c1)ccc1c2cccn1	III	5	0.00401228	5.25	0.00401228
413	Fluorene;9H-Fluorene	86-73-7	c1ccc2c(c1)Cc1c2cccc1	III	1	0.00401228	5.25	0.00401228
414	Carbazole;9H-Carbazole	86-74-8	c1ccc2c(c1)[nH]c1c2cccc1	III	5	0.00401228	5.25	0.00401228
415	1H-Indole-3-methanamine, N,N-dimethyl-;1-(1H-Indol-3-yl)-N,N-dimethylmethanamine	87-52-5	CN(Cc1c[nH]c2c1cccc2)C	III	5	0.00401228	5.25	0.00401228
416	Cinmethylin	87818-31-3	CC([C@@]12CC[C@](O2)([C@@H](C1)OCc1ccccc1C)C)C	III	1	0.00401228	5.25	0.00401228
417	Prohexadione;3,5-Dioxo-4-propanoylcyclohexane-1-carboxylic acid	88805-35-0	CCC(=O)C1C(=O)CC(CC1=O)C(=O)O	II	5	0.00401228	31.5	0.00401228
418	SCHEMBL4263827;(11beta)-11-Hydroxyandrosta-1,4-diene-3,17-dione	898-84-0	O=C1C=C[C@]2(C(=C1)CC[C@@H]1[C@@H]2[C@@H](O)C[C@]2([C@H]1CCC2=O)C)C	III	1	0.00401228	5.25	0.00401228
419	Ethoxylated dodecyl alcohol	9002-92-0	CCCCCCCCCCCCOCCO	I	1	0.00401228	105	0.00401228
420	Triton X-100	9002-93-1	OCCOc1ccc(cc1)C(CC(C)(C)C)(C)C	I	1	0.00401228	105	0.00401228
421	Butoxypolypropylene glycol	9003-13-8	CCCCOC(CO)C	I	1	0.00401228	105	0.00401228
422	ACRYLONITRILE BUTADIENE STYRENE	9003-56-9	C=Cc1ccccc1	I	1	0.00401228	105	0.00401228
423	1-Methylnaphthalene;1-Methylnaphthalene	90-12-0	Cc1cccc2c1cccc2	III	1	0.00401228	5.25	0.00401228
424	Ethanol, 2,2'-[(1-methylethylidene)bis(4,1-phenyleneoxy)]bis-;2,2'-{Propane-2,2-diylbis[(4,1-phenylene)oxy]}di(ethan-1-ol)	901-44-0	OCCOc1ccc(cc1)C(c1ccc(cc1)OCCO)(C)C	III	1	0.00401228	5.25	0.00401228
425	Nonylphenoxy polyethoxy ethanol	9016-45-9	CCCCCCCCCc1ccccc1OCCO	I	1	0.00401228	105	0.00401228
426	Octoxynol-9	9036-19-5	OCCOc1ccc(cc1)C(CC(C)(C)C)(C)C	I	1	0.00401228	105	0.00401228
427	Decalin;Decahydronaphthalene	91-17-8	C1CCC2C(C1)CCCC2	I	1	0.00401228	105	0.00401228
428	Naphthalene;Naphthalene	91-20-3	c1ccc2c(c1)cccc2	III	1	0.00401228	5.25	0.00401228
429	Quinoline;Quinoline	91-22-5	c1ccc2c(c1)nccc2	III	5	0.00401228	5.25	0.00401228
430	2-Methylnaphthalene;2-Methylnaphthalene	91-57-6	Cc1ccc2c(c1)cccc2	III	1	0.00401228	5.25	0.00401228
431	N,N-Diethylcyclohexylamine;N,N-Diethylcyclohexanamine	91-65-6	CCN(C1CCCCC1)CC	III	5	0.00401228	5.25	0.00401228
432	1,1,1,3,3,3-Hexafluoro-2-propanol;1,1,1,3,3,3-Hexafluoropropan-2-ol	920-66-1	OC(C(F)(F)F)C(F)(F)F	III	1	0.00401228	5.25	0.00401228
433	1,1':3',1''-Terphenyl;1~1~,2~1~:2~3~,3~1~-Terphenyl	92-06-8	c1cc(cc(c1)c1ccccc1)c1ccccc1	III	1	0.00401228	5.25	0.00401228
434	Naphthacene;Tetracene	92-24-0	c1ccc2c(c1)cc1c(c2)cc2c(c1)cccc2	III	1	0.00401228	5.25	0.00401228
435	Dicyclohexyl;1,1'-Bi(cyclohexane)	92-51-3	C1CCC(CC1)C1CCCCC1	II	1	0.00401228	31.5	0.00401228
436	Biphenyl;1,1'-Biphenyl	92-52-4	c1ccc(cc1)c1ccccc1	III	1	0.00401228	5.25	0.00401228
437	3-Butyn-1-ol;But-3-yn-1-ol	927-74-2	OCCC#C	III	5	0.00401228	5.25	0.00401228
438	9H-Xanthene;9H-Xanthene	92-83-1	c1ccc2c(c1)Oc1c(C2)cccc1	III	1	0.00401228	5.25	0.00401228
439	(Z)-3-Hexen-1-ol;(3Z)-Hex-3-en-1-ol	928-96-1	OCC/C=C\CC	I	5	0.00401228	105	0.00401228
440	(E)-3-Hexen-1-ol;(3E)-Hex-3-en-1-ol	928-97-2	OCC/C=C/CC	I	5	0.00401228	105	0.00401228
441	2-Methoxynaphthalene;2-Methoxynaphthalene	93-04-9	COc1ccc2c(c1)cccc2	III	1	0.00401228	5.25	0.00401228
442	Methyleugenol;1,2-Dimethoxy-4-(prop-2-en-1-yl)benzene	93-15-2	C=CCc1ccc(c(c1)OC)OC	I	1	0.00401228	105	0.00401228
443	4-Phenylpyridine;4-Phenylpyridine	939-23-1	c1ccc(cc1)c1ccncc1	III	5	0.00401228	5.25	0.00401228
444	2-Ethyl-1,3-hexanediol;2-Ethylhexane-1,3-diol	94-96-2	CCCC(C(CO)CC)O	II	1	0.00401228	31.5	0.00401228
445	o-Xylene;1,2-Xylene	95-47-6	Cc1ccccc1C	I	1	0.00401228	105	0.00401228
446	2,5-Diphenylfuran;2,5-Diphenylfuran	955-83-9	c1ccc(cc1)c1ccc(o1)c1ccccc1	III	5	0.00401228	5.25	0.00401228
447	1,2,4-Trimethylbenzene;1,2,4-Trimethylbenzene	95-63-6	Cc1ccc(c(c1)C)C	I	1	0.00401228	105	0.00401228
448	1,2,4,5-Tetramethylbenzene;1,2,4,5-Tetramethylbenzene	95-93-2	Cc1cc(C)c(cc1C)C	I	1	0.00401228	105	0.00401228
449	1,2-Dibromo-3-chloropropane;1,2-Dibromo-3-chloropropane	96-12-8	ClCC(CBr)Br	III	1	0.00401228	5.25	0.00401228
450	1,2,3-Trichloropropane;1,2,3-Trichloropropane	96-18-4	ClCC(CCl)Cl	III	1	0.00401228	5.25	0.00401228
451	3-Pentanone;Pentan-3-one	96-22-0	CCC(=O)CC	I	1	0.00401228	105	0.00401228
452	Cyclopentanol;Cyclopentanol	96-41-3	OC1CCCC1	II	5	0.00401228	31.5	0.00401228
453	tert-Butylbenzene;tert-Butylbenzene	98-06-6	CC(c1ccccc1)(C)C	I	1	0.00401228	105	0.00401228
454	4-tert-Butyltoluene;1-tert-Butyl-4-methylbenzene	98-51-1	Cc1ccc(cc1)C(C)(C)C	I	1	0.00401228	105	0.00401228
455	alpha-Terpineol;2-(4-Methylcyclohex-3-en-1-yl)propan-2-ol	98-55-5	CC1=CCC(CC1)C(O)(C)C	III	5	0.00401228	5.25	0.00401228
456	Cumene;(Propan-2-yl)benzene	98-82-8	CC(c1ccccc1)C	I	1	0.00401228	105	0.00401228
457	alpha-Methylstyrene;(Prop-1-en-2-yl)benzene	98-83-9	CC(=C)c1ccccc1	I	1	0.00401228	105	0.00401228
458	p-Menthane;1-Methyl-4-(propan-2-yl)cyclohexane	99-82-1	CC1CCC(CC1)C(C)C	I	1	0.00401228	105	0.00401228
459	gamma-Terpinene;1-Methyl-4-(propan-2-yl)cyclohexa-1,4-diene	99-85-4	CC1=CCC(=CC1)C(C)C	I	1	0.00401228	105	0.00401228
460	alpha-Terpinene;1-Methyl-4-(propan-2-yl)cyclohexa-1,3-diene	99-86-5	CC1=CC=C(CC1)C(C)C	I	1	0.00401228	105	0.00401228
461	p-Cymene;1-Methyl-4-(propan-2-yl)benzene	99-87-6	Cc1ccc(cc1)C(C)C	I	1	0.00401228	105	0.00401228
462	1H-Benzotriazole, 5-nitro-;5-Nitro-1H-benzotriazole	2338-12-7	[O-][N+](=O)c1ccc2c(c1)nn[nH]2	III	5	0.00401228	5.25	0.00401228
463	Deisopropylatrazine;6-Chloro-N~2~-ethyl-1,3,5-triazine-2,4-diamine	1007-28-9	CCNc1nc(N)nc(n1)Cl	III	5	0.00401228	5.25	0.00401228
464	4,4'-Methylenedianiline;4,4'-Methylenedianiline	101-77-9	Nc1ccc(cc1)Cc1ccc(cc1)N	III	5	0.00401228	5.25	0.00401228
465	N-Ethyl-3-methylaniline;N-Ethyl-3-methylaniline	102-27-2	CCNc1cccc(c1)C	I	5	0.00401228	105	0.00401228
466	4-Butylaniline;4-Butylaniline	104-13-2	CCCCc1ccc(cc1)N	I	5	0.00401228	105	0.00401228
467	2-Ethylhexylamine;2-Ethylhexan-1-amine	104-75-6	CCCCC(CN)CC	I	2	0.00401228	105	0.00401228
468	5-Ethyl-2-methylpyridine;5-Ethyl-2-methylpyridine	104-90-5	CCc1ccc(nc1)C	III	2	0.00401228	5.25	0.00401228
469	4-Methylaniline;4-Methylaniline	106-49-0	Cc1ccc(cc1)N	I	5	0.00401228	105	0.00401228
470	Propylamine;Propan-1-amine	107-10-8	CCCN	I	2	0.00401228	105	0.00401228
471	2,4,4-Trimethyl-2-pentanamine;2,4,4-Trimethylpentan-2-amine	107-45-9	CC(CC(N)(C)C)(C)C	I	2	0.00401228	105	0.00401228
472	3-Methylaniline;3-Methylaniline	108-44-1	Cc1cccc(c1)N	I	5	0.00401228	105	0.00401228
473	3,5-Dimethylaniline;3,5-Dimethylaniline	108-69-0	Cc1cc(C)cc(c1)N	I	5	0.00401228	105	0.00401228
474	4-Methylpyridine;4-Methylpyridine	108-89-4	Cc1ccncc1	III	2	0.00401228	5.25	0.00401228
475	Cyclohexylamine;Cyclohexanamine	108-91-8	NC1CCCCC1	III	5	0.00401228	5.25	0.00401228
476	3-Methylpyridine;3-Methylpyridine	108-99-6	Cc1cccnc1	III	2	0.00401228	5.25	0.00401228
477	2-Methylpyridine;2-Methylpyridine	109-06-8	Cc1ccccn1	III	2	0.00401228	5.25	0.00401228
478	Butylamine;Butan-1-amine	109-73-9	CCCCN	I	2	0.00401228	105	0.00401228
479	Pentan-1-amine;Pentan-1-amine	110-58-7	CCCCCN	I	2	0.00401228	105	0.00401228
480	Pyridine;Pyridine	110-86-1	c1cccnc1	III	2	0.00401228	5.25	0.00401228
481	Hexylamine;Hexan-1-amine	111-26-2	CCCCCCN	I	2	0.00401228	105	0.00401228
482	Heptylamine;Heptan-1-amine	111-68-2	CCCCCCCN	I	2	0.00401228	105	0.00401228
483	1-Octanamine;Octan-1-amine	111-86-4	CCCCCCCCN	I	2	0.00401228	105	0.00401228
484	Chelerythrine chloride mixture with sanguinarine chloride;1,2-Dimethoxy-12-methyl-9H-[1,3]benzodioxolo[5,6-c]phenanthridin-12-ium 13-methyl-2H,10H-[1,3]benzodioxolo[5,6-c][1,3]dioxolo[4,5-i]phenanthridin-13-ium chloride (1/1/2)	112025-60-2	COc1c(OC)ccc2c1c[n+](C)c1c2ccc2c1cc1OCOc1c2	III	5	0.00401228	5.25	0.00401228
485	Nonylamine;Nonan-1-amine	112-20-9	CCCCCCCCCN	I	2	0.00401228	105	0.00401228
486	4-Methyl-3-nitroaniline;4-Methyl-3-nitroaniline	119-32-4	Nc1ccc(c(c1)[N+](=O)[O-])C	III	5	0.00401228	5.25	0.00401228
487	3,3'-Dimethylbenzidine;3,3'-Dimethyl[1,1'-biphenyl]-4,4'-diamine	119-93-7	Nc1ccc(cc1C)c1ccc(c(c1)C)N	III	5	0.00401228	5.25	0.00401228
488	Amprolium	121-25-5	CCCc1ncc(c(n1)N)C[n+]1ccccc1C	III	5	0.00401228	5.25	0.00401228
489	Cyprodinil;4-Cyclopropyl-6-methyl-N-phenylpyrimidin-2-amine	121552-61-2	Cc1nc(Nc2ccccc2)nc(c1)C1CC1	III	5	0.00401228	5.25	0.00401228
490	Simazine;6-Chloro-N~2~,N~4~-diethyl-1,3,5-triazine-2,4-diamine	122-34-9	CCNc1nc(NCC)nc(n1)Cl	III	5	0.00401228	5.25	0.00401228
491	1,6-Hexanediamine;Hexane-1,6-diamine	124-09-4	NCCCCCCN	III	2	0.00401228	5.25	0.00401228
492	1-Dodecanamine;Dodecan-1-amine	124-22-1	CCCCCCCCCCCCN	I	2	0.00401228	105	0.00401228
493	Sulfamerazine;4-Amino-N-(4-methylpyrimidin-2-yl)benzene-1-sulfonamide	127-79-7	Nc1ccc(cc1)S(=O)(=O)Nc1nccc(n1)C	III	5	0.00401228	5.25	0.00401228
494	Amprolium hydrochloride;1-[(4-Amino-2-propylpyrimidin-5-yl)methyl]-2-methylpyridin-1-ium chloride--hydrogen chloride (1/1/1)	137-88-2	CCCc1ncc(c(n1)N)C[n+]1ccccc1C	III	5	0.00401228	5.25	0.00401228
495	Propazine;6-Chloro-N~2~,N~4~-di(propan-2-yl)-1,3,5-triazine-2,4-diamine	139-40-2	CC(Nc1nc(NC(C)C)nc(n1)Cl)C	III	5	0.00401228	5.25	0.00401228
496	2-Butanamine;Butan-2-amine	13952-84-6	CCC(N)C	I	2	0.00401228	105	0.00401228
497	3,3-Dimethylbutylamine;3,3-Dimethylbutan-1-amine	15673-00-4	NCCC(C)(C)C	I	2	0.00401228	105	0.00401228
498	4-Octylaniline;4-Octylaniline	16245-79-7	CCCCCCCCc1ccc(cc1)N	I	5	0.00401228	105	0.00401228
499	Paraquat dichloride;1,1'-Dimethyl-4,4'-bipyridin-1-ium dichloride	1910-42-5	C[n+]1ccc(cc1)c1cc[n+](cc1)C	III	5	0.00401228	5.25	0.00401228
500	Atrazine;6-Chloro-N~2~-ethyl-N~4~-(propan-2-yl)-1,3,5-triazine-2,4-diamine	1912-24-9	CCNc1nc(NC(C)C)nc(n1)Cl	III	5	0.00401228	5.25	0.00401228
501	Trietazine;6-Chloro-N~2~,N~2~,N~4~-triethyl-1,3,5-triazine-2,4-diamine	1912-26-1	CCNc1nc(Cl)nc(n1)N(CC)CC	III	5	0.00401228	5.25	0.00401228
502	4-Amino-2,6-dinitrotoluene;4-Methyl-3,5-dinitroaniline	19406-51-0	Nc1cc([N+](=O)[O-])c(c(c1)[N+](=O)[O-])C	III	5	0.00401228	5.25	0.00401228
503	Sulfamethazine sodium salt;Sodium [(4-aminophenyl)sulfonyl](4,6-dimethyl-2-pyrimidinyl)azanide	1981-58-4	Nc1ccc(cc1)S(=O)(=O)[N-]c1nc(C)cc(n1)C	III	5	0.00401228	5.25	0.00401228
504	Tetradecylamine;Tetradecan-1-amine	2016-42-4	CCCCCCCCCCCCCCN	I	2	0.00401228	105	0.00401228
505	1-Decanamine;Decan-1-amine	2016-57-1	CCCCCCCCCCN	I	2	0.00401228	105	0.00401228
506	N4,N4-Diethyl-2-methylbenzene-1,4-diamine hydrochloride;N~4~,N~4~-Diethyl-2-methylbenzene-1,4-diamine--hydrogen chloride (1/1)	2051-79-8	CCN(c1ccc(c(c1)C)N)CC	I	5	0.00401228	105	0.00401228
507	Cyanazine;2-{[4-Chloro-6-(ethylamino)-1,3,5-triazin-2-yl]amino}-2-methylpropanenitrile	21725-46-2	CCNc1nc(nc(n1)Cl)NC(C#N)(C)C	III	5	0.00401228	5.25	0.00401228
508	Cyprazine;6-Chloro-N~2~-cyclopropyl-N~4~-(propan-2-yl)-1,3,5-triazine-2,4-diamine	22936-86-3	CC(Nc1nc(NC2CC2)nc(n1)Cl)C	III	5	0.00401228	5.25	0.00401228
509	2,6-Diisopropylaniline;2,6-Di(propan-2-yl)aniline	24544-04-5	CC(c1cccc(c1N)C(C)C)C	I	5	0.00401228	105	0.00401228
510	Methanesulfonamide, N-[2-[(4-amino-3-methylphenyl)ethylamino]ethyl]-, sulfate (2:3);Sulfuric acid--N-{2-[(4-amino-3-methylphenyl)(ethyl)amino]ethyl}methanesulfonamide (3/2)	25646-71-3	CCN(c1ccc(c(c1)C)N)CCNS(=O)(=O)C	III	5	0.00401228	5.25	0.00401228
511	TOLUIDINE	26915-12-8	Cc1ccc(cc1)N	I	5	0.00401228	105	0.00401228
512	Isophorone diamine;3-(Aminomethyl)-3,5,5-trimethylcyclohexan-1-amine	2855-13-2	NCC1(C)CC(N)CC(C1)(C)C	III	5	0.00401228	5.25	0.00401228
513	Tridecylamine;Tridecan-1-amine	2869-34-3	CCCCCCCCCCCCCN	I	2	0.00401228	105	0.00401228
514	Desethylterbuthylazine;N~2~-tert-Butyl-6-chloro-1,3,5-triazine-2,4-diamine	30125-63-4	Nc1nc(nc(n1)Cl)NC(C)(C)C	III	5	0.00401228	5.25	0.00401228
515	Butralin;N-(Butan-2-yl)-4-tert-butyl-2,6-dinitroaniline	33629-47-9	CCC(Nc1c(cc(cc1[N+](=O)[O-])C(C)(C)C)[N+](=O)[O-])C	III	5	0.00401228	5.25	0.00401228
516	2-Amino-4,6-dinitrotoluene;2-Methyl-3,5-dinitroaniline	35572-78-2	[O-][N+](=O)c1cc(N)c(c(c1)[N+](=O)[O-])C	III	5	0.00401228	5.25	0.00401228
517	1,3,5-Triazine-2,4-diamine, 6-chloro-N,N'-diethyl-, mixt. with 6-chloro-N-ethyl-N'-(1-methylethyl)-1,3,5-triazine-2,4-diamine;6-Chloro-N~2~,N~4~-diethyl-1,3,5-triazine-2,4-diaminato--6-chloro-N~2~-ethyl-N~4~-(propan-2-yl)-1,3,5-triazine-2,4-diaminato (1/1)	39331-45-8	CCNc1nc(NC(C)C)nc(n1)Cl	III	5	0.00401228	5.25	0.00401228
518	Pendimethalin;3,4-Dimethyl-2,6-dinitro-N-(pentan-3-yl)aniline	40487-42-1	CCC(Nc1c(cc(c(c1[N+](=O)[O-])C)C)[N+](=O)[O-])CC	III	5	0.00401228	5.25	0.00401228
519	Paraquat;1,1'-Dimethyl-4,4'-bipyridin-1-ium	4685-14-7	C[n+]1ccc(cc1)c1cc[n+](cc1)C	III	5	0.00401228	5.25	0.00401228
520	Basic Red 2;3,7-Diamino-2,8-dimethyl-5-phenylphenazin-5-ium chloride	477-73-6	Nc1cc2c(cc1C)nc1c([n+]2c2ccccc2)cc(c(c1)C)N	III	5	0.00401228	5.25	0.00401228
521	Pyrimethanil;4,6-Dimethyl-N-phenylpyrimidin-2-amine	53112-28-0	Cc1cc(C)nc(n1)Nc1ccccc1	III	5	0.00401228	5.25	0.00401228
522	Trigonelline;1-Methylpyridin-1-ium-3-carboxylate	535-83-1	C[n+]1cccc(c1)C(=O)[O-]	III	5	0.00401228	5.25	0.00401228
523	5-Nitroindazole;5-Nitro-1H-indazole	5401-94-5	[O-][N+](=O)c1ccc2c(c1)cn[nH]2	III	5	0.00401228	5.25	0.00401228
524	2-Amino-4,6-dimethylpyridine;4,6-Dimethylpyridin-2-amine	5407-87-4	Cc1cc(C)nc(c1)N	III	5	0.00401228	5.25	0.00401228
525	Sulfamethazine;4-Amino-N-(4,6-dimethylpyrimidin-2-yl)benzene-1-sulfonamide	57-68-1	Nc1ccc(cc1)S(=O)(=O)Nc1nc(C)cc(n1)C	III	5	0.00401228	5.25	0.00401228
526	2-Ethylaniline;2-Ethylaniline	578-54-1	CCc1ccccc1N	I	5	0.00401228	105	0.00401228
527	2,2-Dimethyl-1-propylamine;2,2-Dimethylpropan-1-amine	5813-64-9	NCC(C)(C)C	I	2	0.00401228	105	0.00401228
528	4-Ethylaniline;4-Ethylaniline	589-16-2	CCc1ccc(cc1)N	I	5	0.00401228	105	0.00401228
529	Terbutylazine;N~2~-tert-Butyl-6-chloro-N~4~-ethyl-1,3,5-triazine-2,4-diamine	5915-41-3	CCNc1nc(Cl)nc(n1)NC(C)(C)C	III	5	0.00401228	5.25	0.00401228
530	2,6-Diamino-4-nitrotoluene;2-Methyl-5-nitrobenzene-1,3-diamine	59229-75-3	[O-][N+](=O)c1cc(N)c(c(c1)N)C	III	5	0.00401228	5.25	0.00401228
531	1,2-Dimethylpropylamine;3-Methylbutan-2-amine	598-74-3	CC(C(C)C)N	I	2	0.00401228	105	0.00401228
532	2-Methyl-3-nitroaniline;2-Methyl-3-nitroaniline	603-83-8	[O-][N+](=O)c1cccc(c1C)N	III	5	0.00401228	5.25	0.00401228
533	3,5-Dinitroaniline;3,5-Dinitroaniline	618-87-1	Nc1cc(cc(c1)[N+](=O)[O-])[N+](=O)[O-]	III	5	0.00401228	5.25	0.00401228
534	Deethylatrazine;6-Chloro-N~2~-(propan-2-yl)-1,3,5-triazine-2,4-diamine	6190-65-4	CC(Nc1nc(N)nc(n1)Cl)C	III	5	0.00401228	5.25	0.00401228
535	Aniline;Aniline	62-53-3	Nc1ccccc1	I	5	0.00401228	105	0.00401228
536	C.I. Basic Violet 14;4-[(4-Aminophenyl)(4-iminocyclohexa-2,5-dien-1-ylidene)methyl]-2-methylaniline--hydrogen chloride (1/1)	632-99-5	N=C1C=CC(=C(c2ccc(c(c2)C)N)c2ccc(cc2)N)C=C1	III	5	0.00401228	5.25	0.00401228
537	Trypaflavine	65431-33-6	Nc1ccc2c(c1)[n+](C)c1c(c2)ccc(c1)N	III	5	0.00401228	5.25	0.00401228
538	Quinaldine monosulfate	655-76-5	Cc1ccc2c(n1)cccc2	III	5	0.00401228	5.25	0.00401228
539	Acriflavine	65589-70-0	Nc1ccc2c(c1)[n+](C)c1c(c2)ccc(c1)N	III	5	0.00401228	5.25	0.00401228
540	2,4-Diamino-6-nitrotoluene;4-Methyl-5-nitrobenzene-1,3-diamine	6629-29-4	Nc1cc(N)c(c(c1)[N+](=O)[O-])C	III	5	0.00401228	5.25	0.00401228
541	4,4'-Methylenebis(2-methylcyclohexanamine);4,4'-Methylenebis(2-methylcyclohexan-1-amine)	6864-37-5	NC1CCC(CC1C)CC1CCC(C(C1)C)N	III	5	0.00401228	5.25	0.00401228
542	2-Octanamine;Octan-2-amine	693-16-3	CCCCCCC(N)C	I	2	0.00401228	105	0.00401228
543	Undecylamine;Undecan-1-amine	7307-55-3	CCCCCCCCCCCN	I	2	0.00401228	105	0.00401228
544	tert-Butylamine, compd. with borane (1:1)	7337-45-3	CC(N)(C)C	I	2	0.00401228	105	0.00401228
545	Omeprazole;5-Methoxy-2-[(4-methoxy-3,5-dimethylpyridin-2-yl)methanesulfinyl]-1H-benzimidazole	73590-58-6	COc1ccc2c(c1)nc([nH]2)S(=O)Cc1ncc(c(c1C)OC)C	III	5	0.00401228	5.25	0.00401228
546	Isopropylamine;Propan-2-amine	75-31-0	CC(N)C	I	2	0.00401228	105	0.00401228
547	tert-Butylamine;2-Methylpropan-2-amine	75-64-9	CC(N)(C)C	I	2	0.00401228	105	0.00401228
548	Amantadine;Adamantan-1-amine	768-94-5	NC12CC3CC(C2)CC(C1)C3	III	5	0.00401228	5.25	0.00401228
549	Acriflavine	8048-52-0	Nc1ccc2c(c1)[n+](C)c1c(c2)ccc(c1)N	III	5	0.00401228	5.25	0.00401228
550	1,8-Diamino-p-menthane;4-(2-Aminopropan-2-yl)-1-methylcyclohexan-1-amine	80-52-4	CC1(N)CCC(CC1)C(N)(C)C	III	5	0.00401228	5.25	0.00401228
551	Propanenitrile, 2-((4-chloro-6-(ethylamino)-1,3,5-triazin-2-yl)amino)-2-methyl)-, mixed with 6-chloro-N-ethyl-N'-(1-methylethyl)-1,3,5-triazine-2,4-diamine	8071-43-0	CCNc1nc(nc(n1)Cl)NC(C#N)(C)C	III	5	0.00401228	5.25	0.00401228
552	Triasulfuron;2-(2-Chloroethoxy)-N-[(4-methoxy-6-methyl-1,3,5-triazin-2-yl)carbamoyl]benzene-1-sulfonamide	82097-50-5	ClCCOc1ccccc1S(=O)(=O)NC(=O)Nc1nc(C)nc(n1)OC	III	3	0.00401228	5.25	0.00401228
553	1,2-Dimethyl-3-nitrobenzene;1,2-Dimethyl-3-nitrobenzene	83-41-0	[O-][N+](=O)c1cccc(c1C)C	III	2	0.00401228	5.25	0.00401228
554	3,6-Diamino-10-methylacridinium chloride;3,6-Diamino-10-methylacridin-10-ium chloride	86-40-8	Nc1ccc2c(c1)[n+](C)c1c(c2)ccc(c1)N	III	5	0.00401228	5.25	0.00401228
555	2,3-Dimethylaniline;2,3-Dimethylaniline	87-59-2	Cc1c(C)cccc1N	I	5	0.00401228	105	0.00401228
556	2,6-Dimethylaniline;2,6-Dimethylaniline	87-62-7	Cc1cccc(c1N)C	I	5	0.00401228	105	0.00401228
557	2,6-Dimethylquinoline;2,6-Dimethylquinoline	877-43-0	Cc1ccc2c(c1)ccc(n2)C	III	5	0.00401228	5.25	0.00401228
558	2-Nitrotoluene;1-Methyl-2-nitrobenzene	88-72-2	[O-][N+](=O)c1ccccc1C	III	2	0.00401228	5.25	0.00401228
559	Alkyl amine hydrochloride	91745-52-7	CCCN	I	2	0.00401228	105	0.00401228
560	Prosulfuron;N-[(4-Methoxy-6-methyl-1,3,5-triazin-2-yl)carbamoyl]-2-(3,3,3-trifluoropropyl)benzene-1-sulfonamide	94125-34-5	COc1nc(nc(n1)C)NC(=O)NS(=O)(=O)c1ccccc1CCC(F)(F)F	III	5	0.00401228	5.25	0.00401228
561	2-Methylaniline;2-Methylaniline	95-53-4	Cc1ccccc1N	I	5	0.00401228	105	0.00401228
562	3,4-Dimethylaniline;3,4-Dimethylaniline	95-64-7	Nc1ccc(c(c1)C)C	I	5	0.00401228	105	0.00401228
563	2,4-Dimethylaniline;2,4-Dimethylaniline	95-68-1	Cc1ccc(c(c1)C)N	I	5	0.00401228	105	0.00401228
564	Nitrobenzene;Nitrobenzene	98-95-3	[O-][N+](=O)c1ccccc1	III	2	0.00401228	5.25	0.00401228
565	3-Nitrotoluene;1-Methyl-3-nitrobenzene	99-08-1	Cc1cccc(c1)[N+](=O)[O-]	III	2	0.00401228	5.25	0.00401228
566	3-Nitroaniline;3-Nitroaniline	99-09-2	Nc1cccc(c1)[N+](=O)[O-]	III	5	0.00401228	5.25	0.00401228
567	1,2-Dimethyl-4-nitrobenzene;1,2-Dimethyl-4-nitrobenzene	99-51-4	[O-][N+](=O)c1ccc(c(c1)C)C	III	2	0.00401228	5.25	0.00401228
568	2-Methyl-5-nitroaniline;2-Methyl-5-nitroaniline	99-55-8	[O-][N+](=O)c1ccc(c(c1)N)C	III	5	0.00401228	5.25	0.00401228
569	Cumidine;4-(Propan-2-yl)aniline	99-88-7	CC(c1ccc(cc1)N)C	I	5	0.00401228	105	0.00401228
570	4-Nitrotoluene;1-Methyl-4-nitrobenzene	99-99-0	Cc1ccc(cc1)[N+](=O)[O-]	III	2	0.00401228	5.25	0.00401228
571	Picloram;4-Amino-3,5,6-trichloropyridine-2-carboxylic acid	1918-02-1	OC(=O)c1nc(Cl)c(c(c1Cl)N)Cl	III	5	0.00401228	5.25	0.00401228
572	4,4'-Dihydroxydiphenyl ether;4,4'-Oxydiphenol	1965-09-9	Oc1ccc(cc1)Oc1ccc(cc1)O	III	1	0.00401228	5.25	0.00401228
573	Phenethyl isothiocyanate;(2-Isothiocyanatoethyl)benzene	2257-09-2	S=C=NCCc1ccccc1	I	3	0.00401228	105	0.00401228
574	Dodine;Acetic acid--N-dodecylguanidine (1/1)	2439-10-03	CCCCCCCCCCCCNC(=N)N	III	2	0.00401228	5.25	0.00401228
575	4-Pyridinecarboxylic acid, methyl ester;Methyl pyridine-4-carboxylate	2459-09-8	COC(=O)c1ccncc1	III	5	0.00401228	5.25	0.00401228
576	2,4-D, triethanolamine salt (1:1);(2,4-Dichlorophenoxy)acetic acid--2,2',2''-nitrilotri(ethan-1-ol) (1/1)	2569-01-9	OC(=O)COc1ccc(cc1Cl)Cl	III	1	0.00401228	5.25	0.00401228
577	C.I. Direct Yellow 4, disodium salt;Disodium 2,2'-(ethene-1,2-diyl)bis{5-[(4-hydroxyphenyl)diazenyl]benzene-1-sulfonate}	3051-11-4	Oc1ccc(cc1)N=Nc1ccc(c(c1)S(=O)(=O)[O-])C=Cc1ccc(cc1S(=O)(=O)[O-])N=Nc1ccc(cc1)O	III	3	0.00401228	5.25	0.00401228
578	4-(4-(Acetyloxy)phenyl)-2-butanone;4-(3-Oxobutyl)phenyl acetate	3572-06-3	CC(=O)CCc1ccc(cc1)OC(=O)C	I	1	0.00401228	105	0.00401228
579	4-Chloronapthalic anhydride;6-Chloro-1H,3H-naphtho[1,8-cd]pyran-1,3-dione	4053-08-1	O=C1OC(=O)c2c3c1cccc3c(cc2)Cl	III	3	0.00401228	5.25	0.00401228
580	Pentyl 2-hydroxypropanoate;Pentyl 2-hydroxypropanoate	6382-06-5	CCCCCOC(=O)C(O)C	I	1	0.00401228	105	0.00401228
581	3'-Chloro-3-nitrosalicylanilide;N-(3-Chlorophenyl)-2-hydroxy-3-nitrobenzamide	6491-02-7	Clc1cccc(c1)NC(=O)c1cccc(c1O)[N+](=O)[O-]	III	5	0.00401228	5.25	0.00401228
582	2-Chloro-6-methylbenzonitrile;2-Chloro-6-methylbenzonitrile	6575-09-3	N#Cc1c(C)cccc1Cl	III	5	0.00401228	5.25	0.00401228
583	2-Methoxy-3,5,6-trichloropyridine;2,3,5-Trichloro-6-methoxypyridine	31557-34-3	COc1nc(Cl)c(cc1Cl)Cl	III	5	0.00401228	5.25	0.00401228
584	Pyroxsulam;N-(5,7-Dimethoxy[1,2,4]triazolo[1,5-a]pyrimidin-2-yl)-2-methoxy-4-(trifluoromethyl)pyridine-3-sulfonamide	422556-08-9	COc1cc(OC)n2c(n1)nc(n2)NS(=O)(=O)c1c(OC)nccc1C(F)(F)F	III	5	0.00401228	5.25	0.00401228
585	1-Chloro-4-nitrobenzene;1-Chloro-4-nitrobenzene	100-00-5	Clc1ccc(cc1)[N+](=O)[O-]	III	2	0.00401228	5.25	0.00401228
586	4-Nitroaniline;4-Nitroaniline	100-01-6	Nc1ccc(cc1)[N+](=O)[O-]	III	5	0.00401228	5.25	0.00401228
587	4-Nitrophenol;4-Nitrophenol	100-02-7	Oc1ccc(cc1)[N+](=O)[O-]	III	5	0.00401228	5.25	0.00401228
588	Dicamba-potassium;Potassium 3,6-dichloro-2-methoxybenzoate	10007-85-9	COc1c(Cl)ccc(c1C(=O)[O-])Cl	III	1	0.00401228	5.25	0.00401228
589	Benzoic acid, 4-methoxy-;4-Methoxybenzoic acid	100-09-4	COc1ccc(cc1)C(=O)O	I	1	0.00401228	105	0.00401228
590	4-Dimethylaminobenzaldehyde;4-(Dimethylamino)benzaldehyde	100-10-7	O=Cc1ccc(cc1)N(C)C	I	3	0.00401228	105	0.00401228
591	4-Nitrobenzyl chloride;1-(Chloromethyl)-4-nitrobenzene	100-14-1	ClCc1ccc(cc1)[N+](=O)[O-]	III	2	0.00401228	5.25	0.00401228
592	Terephthalic acid;Benzene-1,4-dicarboxylic acid	100-21-0	OC(=O)c1ccc(cc1)C(=O)O	I	5	0.00401228	105	0.00401228
593	p-Ethoxybenzaldehyde;4-Ethoxybenzaldehyde	10031-82-0	CCOc1ccc(cc1)C=O	I	1	0.00401228	105	0.00401228
594	Benzyl chloride;(Chloromethyl)benzene	100-44-7	ClCc1ccccc1	III	2	0.00401228	5.25	0.00401228
595	Benzonitrile;Benzonitrile	100-47-0	N#Cc1ccccc1	III	5	0.00401228	5.25	0.00401228
596	4-Pyridinecarbonitrile;Pyridine-4-carbonitrile	100-48-1	N#Cc1ccncc1	III	5	0.00401228	5.25	0.00401228
597	Benzyl alcohol;Phenylmethanol	100-51-6	OCc1ccccc1	I	3	0.00401228	105	0.00401228
598	Benzaldehyde;Benzaldehyde	100-52-7	O=Cc1ccccc1	I	3	0.00401228	105	0.00401228
599	3-Pyridinecarbonitrile;Pyridine-3-carbonitrile	100-54-9	N#Cc1cccnc1	III	5	0.00401228	5.25	0.00401228
600	Phenylhydrazine;Phenylhydrazine	100-63-0	NNc1ccccc1	I	5	0.00401228	105	0.00401228
601	Quizalofop-P-ethyl;Ethyl (2R)-2-{4-[(6-chloroquinoxalin-2-yl)oxy]phenoxy}propanoate	100646-51-3	CCOC(=O)[C@H](Oc1ccc(cc1)Oc1cnc2c(n1)ccc(c2)Cl)C	III	5	0.00401228	5.25	0.00401228
602	2-Pyridinecarbonitrile;Pyridine-2-carbonitrile	100-70-9	N#Cc1ccccn1	III	5	0.00401228	5.25	0.00401228
603	Halosulfuron-methyl;Methyl 3-chloro-5-{[(4,6-dimethoxypyrimidin-2-yl)carbamoyl]sulfamoyl}-1-methyl-1H-pyrazole-4-carboxylate	100784-20-1	COc1nc(nc(c1)OC)NC(=O)NS(=O)(=O)c1n(C)nc(c1C(=O)OC)Cl	III	5	0.00401228	5.25	0.00401228
604	Benzaldehyde, 3-hydroxy-;3-Hydroxybenzaldehyde	100-83-4	O=Cc1cccc(c1)O	I	3	0.00401228	105	0.00401228
605	Anilazine;4,6-Dichloro-N-(2-chlorophenyl)-1,3,5-triazin-2-amine	101-05-3	Clc1nc(nc(n1)Cl)Nc1ccccc1Cl	III	5	0.00401228	5.25	0.00401228
606	4,4'-Methylenebis(2-chloroaniline);4,4'-Methylenebis(2-chloroaniline)	101-14-4	Nc1ccc(cc1Cl)Cc1ccc(c(c1)Cl)N	III	5	0.00401228	5.25	0.00401228
607	C.I. Basic Brown 1, dihydrochloride;4,4'-[1,3-Phenylenebis(diazene-2,1-diyl)]di(benzene-1,3-diamine)--hydrogen chloride (1/2)	10114-58-6	Nc1ccc(c(c1)N)N=Nc1cccc(c1)N=Nc1ccc(cc1N)N	III	3	0.00401228	5.25	0.00401228
608	Tribenuron-methyl;Methyl 2-{[(4-methoxy-6-methyl-1,3,5-triazin-2-yl)(methyl)carbamoyl]sulfamoyl}benzoate	101200-48-0	COc1nc(C)nc(n1)N(C(=O)NS(=O)(=O)c1ccccc1C(=O)OC)C	III	5	0.00401228	5.25	0.00401228
609	Triclocarban;N-(4-Chlorophenyl)-N'-(3,4-dichlorophenyl)urea	101-20-2	O=C(Nc1ccc(c(c1)Cl)Cl)Nc1ccc(cc1)Cl	III	5	0.00401228	5.25	0.00401228
610	p-Bromodiphenyl ether;1-Bromo-4-phenoxybenzene	101-55-3	Brc1ccc(cc1)Oc1ccccc1	III	1	0.00401228	5.25	0.00401228
611	Trenbolone acetate;(17beta)-3-Oxoestra-4,9,11-trien-17-yl acetate	10161-34-9	CC(=O)O[C@H]1CC[C@@H]2[C@]1(C)C=CC1=C3CCC(=O)C=C3CC[C@@H]21	III	5	0.00401228	5.25	0.00401228
612	2,4-Dinitro-m-toluidine;3-Methyl-2,4-dinitroaniline	10202-92-3	[O-][N+](=O)c1ccc(c(c1C)[N+](=O)[O-])N	III	5	0.00401228	5.25	0.00401228
613	1,3-Diphenylguanidine;N,N'-Diphenylguanidine	102-06-7	N=C(Nc1ccccc1)Nc1ccccc1	III	5	0.00401228	5.25	0.00401228
614	2,2-Dibromo-3-nitrilopropionamide;2,2-Dibromo-2-cyanoacetamide	10222-01-2	N#CC(C(=O)N)(Br)Br	III	3	0.00401228	5.25	0.00401228
615	Fadrozole;4-(5,6,7,8-Tetrahydroimidazo[1,5-a]pyridin-5-yl)benzonitrile	102676-47-1	N#Cc1ccc(cc1)C1CCCc2n1cnc2	III	5	0.00401228	5.25	0.00401228
616	Triacetin;Propane-1,2,3-triyl triacetate	102-76-1	CC(=O)OC(COC(=O)C)COC(=O)C	I	5	0.00401228	105	0.00401228
617	2-Ethylhexyl acrylate;2-Ethylhexyl prop-2-enoate	103-11-7	CCCCC(COC(=O)C=C)CC	I	3	0.00401228	105	0.00401228
618	Azobenzene;Diphenyldiazene	103-33-3	c1ccc(cc1)N=Nc1ccccc1	III	3	0.00401228	5.25	0.00401228
619	Flumioxazin;2-[7-Fluoro-3-oxo-4-(prop-2-yn-1-yl)-3,4-dihydro-2H-1,4-benzoxazin-6-yl]-4,5,6,7-tetrahydro-1H-isoindole-1,3(2H)-dione	103361-09-7	C#CCN1C(=O)COc2c1cc(c(c2)F)N1C(=O)C2=C(C1=O)CCCC2	III	5	0.00401228	5.25	0.00401228
620	Amopyroquine dihydrochloride	10350-81-9	Clc1ccc2c(c1)nccc2Nc1ccc(c(c1)CN1CCCC1)O	III	5	0.00401228	5.25	0.00401228
621	Phenyl isothiocyanate;Isothiocyanatobenzene	103-72-0	S=C=Nc1ccccc1	I	3	0.00401228	105	0.00401228
622	Acetaminophen;N-(4-Hydroxyphenyl)acetamide	103-90-2	CC(=O)Nc1ccc(cc1)O	I	5	0.00401228	105	0.00401228
623	Flazasulfuron;N-[(4,6-Dimethoxypyrimidin-2-yl)carbamoyl]-3-(trifluoromethyl)pyridine-2-sulfonamide	104040-78-0	COc1cc(OC)nc(n1)NC(=O)NS(=O)(=O)c1ncccc1C(F)(F)F	III	5	0.00401228	5.25	0.00401228
624	4-Nonylphenol;4-Nonylphenol	104-40-5	CCCCCCCCCc1ccc(cc1)O	I	5	0.00401228	105	0.00401228
625	3-Phenylprop-2-enal;3-Phenylprop-2-enal	104-55-2	O=CC=Cc1ccccc1	I	3	0.00401228	105	0.00401228
626	4-Methylbenzaldehyde;4-Methylbenzaldehyde	104-87-0	O=Cc1ccc(cc1)C	I	3	0.00401228	105	0.00401228
627	4-Chlorobenzaldehyde;4-Chlorobenzaldehyde	104-88-1	O=Cc1ccc(cc1)Cl	III	3	0.00401228	5.25	0.00401228
628	2-(Diethylamino)ethyl methacrylate;2-(Diethylamino)ethyl 2-methylprop-2-enoate	105-16-8	CCN(CCOC(=O)C(=C)C)CC	I	3	0.00401228	105	0.00401228
629	Ethyl propionate;Ethyl propanoate	105-37-3	CCOC(=O)CC	I	5	0.00401228	105	0.00401228
630	Ethyl chloroacetate;Ethyl chloroacetate	105-39-5	CCOC(=O)CCl	III	3	0.00401228	5.25	0.00401228
631	Clodinafop-propargyl;Prop-2-yn-1-yl (2R)-2-{4-[(5-chloro-3-fluoropyridin-2-yl)oxy]phenoxy}propanoate	105512-06-9	C#CCOC(=O)[C@H](Oc1ccc(cc1)Oc1ncc(cc1F)Cl)C	III	5	0.00401228	5.25	0.00401228
632	Diethyl propanedioate;Diethyl propanedioate	105-53-3	CCOC(=O)CC(=O)OCC	I	5	0.00401228	105	0.00401228
633	Ethyl butyrate;Ethyl butanoate	105-54-4	CCCC(=O)OCC	I	5	0.00401228	105	0.00401228
634	2,4-Dimethylphenol;2,4-Dimethylphenol	105-67-9	Cc1ccc(c(c1)C)O	I	5	0.00401228	105	0.00401228
635	Dibutyl (2E)-but-2-enedioate;Dibutyl (2E)-but-2-enedioate	105-75-9	CCCCOC(=O)/C=C/C(=O)OCCCC	I	3	0.00401228	105	0.00401228
636	Imidacloprid;N-{1-[(6-Chloropyridin-3-yl)methyl]imidazolidin-2-ylidene}nitramide	105827-78-9	[O-][N+](=O)/N=C/1\NCCN1Cc1ccc(nc1)Cl	III	5	0.00401228	5.25	0.00401228
637	2,7-Naphthalenedisulfonic acid, 3-[2-(5-chloro-2-hydroxyphenyl)diazenyl]-4,5-dihydroxy-, sodium salt (1:2);Disodium 3-[(E)-(5-chloro-2-hydroxyphenyl)diazenyl]-4,5-dihydroxy-2,7-naphthalenedisulfonate	1058-92-0	Clc1ccc(c(c1)/N=N/c1c(O)c2c(O)cc(cc2cc1S(=O)(=O)[O-])S(=O)(=O)[O-])O	III	3	0.00401228	5.25	0.00401228
638	Dibutyl hexanedioate;Dibutyl hexanedioate	105-99-7	CCCCOC(=O)CCCCC(=O)OCCCC	I	5	0.00401228	105	0.00401228
639	Tribenuron;2-{[(4-Methoxy-6-methyl-1,3,5-triazin-2-yl)(methyl)carbamoyl]sulfamoyl}benzoic acid	106040-48-6	COc1nc(C)nc(n1)N(C(=O)NS(=O)(=O)c1ccccc1C(=O)O)C	III	5	0.00401228	5.25	0.00401228
640	Geraniol;(2E)-3,7-Dimethylocta-2,6-dien-1-ol	106-24-1	OC/C=C(/CCC=C(C)C)\C	I	3	0.00401228	105	0.00401228
641	1,4-Dibromobenzene;1,4-Dibromobenzene	106-37-6	Brc1ccc(cc1)Br	III	1	0.00401228	5.25	0.00401228
642	4-Bromoaniline;4-Bromoaniline	106-40-1	Nc1ccc(cc1)Br	III	5	0.00401228	5.25	0.00401228
643	4-Bromophenol;4-Bromophenol	106-41-2	Oc1ccc(cc1)Br	III	5	0.00401228	5.25	0.00401228
644	4-Chlorotoluene;1-Chloro-4-methylbenzene	106-43-4	Cc1ccc(cc1)Cl	III	1	0.00401228	5.25	0.00401228
645	p-Cresol;4-Methylphenol	106-44-5	Cc1ccc(cc1)O	I	5	0.00401228	105	0.00401228
646	C.I. Acid Black 1;Disodium 4-amino-5-hydroxy-3-[(E)-(4-nitrophenyl)diazenyl]-6-[(E)-phenyldiazenyl]naphthalene-2,7-disulfonate	1064-48-8	[O-][N+](=O)c1ccc(cc1)/N=N/c1c(N)c2c(cc1S(=O)(=O)[O-])cc(c(c2O)/N=N/c1ccccc1)S(=O)(=O)[O-]	III	3	0.00401228	5.25	0.00401228
647	1,4-Dichlorobenzene;1,4-Dichlorobenzene	106-46-7	Clc1ccc(cc1)Cl	III	1	0.00401228	5.25	0.00401228
648	4-Chlorophenol;4-Chlorophenol	106-48-9	Oc1ccc(cc1)Cl	III	5	0.00401228	5.25	0.00401228
649	Isobutyl acrylate;2-Methylpropyl prop-2-enoate	106-63-8	C=CC(=O)OCC(C)C	I	3	0.00401228	105	0.00401228
650	4-Vinyl-1-cyclohexene dioxide;3-(Oxiran-2-yl)-7-oxabicyclo[4.1.0]heptane	106-87-6	C1OC1C1CCC2C(C1)O2	III	3	0.00401228	5.25	0.00401228
651	Epichlorohydrin;2-(Chloromethyl)oxirane	106-89-8	ClCC1CO1	III	2	0.00401228	5.25	0.00401228
652	Glycidyl methacrylate;(Oxiran-2-yl)methyl 2-methylprop-2-enoate	106-91-2	CC(=C)C(=O)OCC1CO1	III	3	0.00401228	5.25	0.00401228
653	Allyl glycidyl ether;2-{[(Prop-2-en-1-yl)oxy]methyl}oxirane	106-92-3	C=CCOCC1CO1	III	1	0.00401228	5.25	0.00401228
654	Allyl bromide;3-Bromoprop-1-ene	106-95-6	BrCC=C	III	3	0.00401228	5.25	0.00401228
655	Acrolein;Prop-2-enal	107-02-8	C=CC=O	II	3	0.00401228	31.5	0.00401228
656	Allyl chloride;3-Chloroprop-1-ene	107-05-1	ClCC=C	III	3	0.00401228	5.25	0.00401228
657	2-Chloroethanol;2-Chloroethan-1-ol	107-07-3	OCCCl	III	1	0.00401228	5.25	0.00401228
658	Acrylonitrile;Prop-2-enenitrile	107-13-1	C=CC#N	III	3	0.00401228	5.25	0.00401228
659	Allyl alcohol;Prop-2-en-1-ol	107-18-6	OCC=C	II	3	0.00401228	31.5	0.00401228
660	Chloroacetaldehyde;Chloroacetaldehyde	107-20-0	ClCC=O	III	3	0.00401228	5.25	0.00401228
661	2-Amino-5-bromopyridine;5-Bromopyridin-2-amine	1072-97-5	Nc1ccc(cn1)Br	III	5	0.00401228	5.25	0.00401228
662	Tebuconazole;1-(4-Chlorophenyl)-4,4-dimethyl-3-[(1H-1,2,4-triazol-1-yl)methyl]pentan-3-ol	107534-96-3	Clc1ccc(cc1)CCC(C(C)(C)C)(Cn1cncn1)O	III	5	0.00401228	5.25	0.00401228
663	Chloramben-ammonium;Ammonium 3-amino-2,5-dichlorobenzoate	1076-46-6	Clc1cc(N)c(c(c1)C(=O)[O-])Cl	III	5	0.00401228	5.25	0.00401228
664	Vinyl acetate;Ethenyl acetate	108-05-4	CC(=O)OC=C	I	5	0.00401228	105	0.00401228
665	Isopropyl acetate;Propan-2-yl acetate	108-21-4	CC(OC(=O)C)C	I	5	0.00401228	105	0.00401228
666	2,5-Furandione;Furan-2,5-dione	108-31-6	O=C1C=CC(=O)O1	III	3	0.00401228	5.25	0.00401228
667	m-Cresol;3-Methylphenol	108-39-4	Cc1cccc(c1)O	I	5	0.00401228	105	0.00401228
668	m-Chlorotoluene;1-Chloro-3-methylbenzene	108-41-8	Cc1cccc(c1)Cl	III	1	0.00401228	5.25	0.00401228
669	3-Chloroaniline;3-Chloroaniline	108-42-9	Nc1cccc(c1)Cl	III	5	0.00401228	5.25	0.00401228
670	3-Chlorophenol;3-Chlorophenol	108-43-0	Oc1cccc(c1)Cl	III	5	0.00401228	5.25	0.00401228
671	Resorcinol;Benzene-1,3-diol	108-46-3	Oc1cccc(c1)O	I	5	0.00401228	105	0.00401228
672	Pyridinitril;2,6-Dichloro-4-phenylpyridine-3,5-dicarbonitrile	1086-02-8	N#Cc1c(Cl)nc(c(c1c1ccccc1)C#N)Cl	III	5	0.00401228	5.25	0.00401228
673	1-Methoxy-2-propyl acetate;1-Methoxypropan-2-yl acetate	108-65-6	COCC(OC(=O)C)C	III	1	0.00401228	5.25	0.00401228
674	3,5-Dimethylphenol;3,5-Dimethylphenol	108-68-9	Cc1cc(C)cc(c1)O	I	5	0.00401228	105	0.00401228
675	1,3,5-Trichlorobenzene;1,3,5-Trichlorobenzene	108-70-3	Clc1cc(Cl)cc(c1)Cl	III	1	0.00401228	5.25	0.00401228
676	Fomesafen-sodium;Sodium {5-[2-chloro-4-(trifluoromethyl)phenoxy]-2-nitrobenzoyl}(methanesulfonyl)azanide	108731-70-0	Clc1cc(ccc1Oc1ccc(c(c1)C(=O)[N-]S(=O)(=O)C)[N+](=O)[O-])C(F)(F)F	III	5	0.00401228	5.25	0.00401228
677	1,3,5-Trihydroxybenzene;Benzene-1,3,5-triol	108-73-6	Oc1cc(O)cc(c1)O	I	5	0.00401228	105	0.00401228
678	Bromobenzene;Bromobenzene	108-86-1	Brc1ccccc1	III	1	0.00401228	5.25	0.00401228
679	Chlorobenzene;Chlorobenzene	108-90-7	Clc1ccccc1	III	1	0.00401228	5.25	0.00401228
680	Phenol;Phenol	108-95-2	Oc1ccccc1	I	5	0.00401228	105	0.00401228
681	3-Pyridinol;Pyridin-3-ol	109-00-2	Oc1cccnc1	III	5	0.00401228	5.25	0.00401228
682	2-Chloropyridine;2-Chloropyridine	109-09-1	Clc1ccccn1	III	2	0.00401228	5.25	0.00401228
683	Butyl butyrate;Butyl butanoate	109-21-7	CCCCOC(=O)CCC	I	5	0.00401228	105	0.00401228
684	Propyl acetate;Propyl acetate	109-60-4	CCCOC(=O)C	I	5	0.00401228	105	0.00401228
685	1,1-Methylenedi-2-naphthol;1,1'-Methylenedi(naphthalen-2-ol)	1096-84-0	Oc1ccc2c(c1Cc1c(O)ccc3c1cccc3)cccc2	III	5	0.00401228	5.25	0.00401228
686	Allyl cyanide;But-3-enenitrile	109-75-1	C=CCC#N	III	3	0.00401228	5.25	0.00401228
687	t-Butyl disulfide;2-(tert-Butyldisulfanyl)-2-methylpropane	110-06-5	CC(SSC(C)(C)C)(C)C	III	3	0.00401228	5.25	0.00401228
688	Maleic acid;(2Z)-But-2-enedioic acid	110-16-7	OC(=O)/C=C\C(=O)O	I	3	0.00401228	105	0.00401228
689	Fumaric acid;(2E)-But-2-enedioic acid	110-17-8	OC(=O)/C=C/C(=O)O	I	3	0.00401228	105	0.00401228
690	Isobutyl acetate;2-Methylpropyl acetate	110-19-0	CC(COC(=O)C)C	I	5	0.00401228	105	0.00401228
691	Diethyl decanedioate;Diethyl decanedioate	110-40-7	CCOC(=O)CCCCCCCCC(=O)OCC	I	5	0.00401228	105	0.00401228
692	Sorbic acid;(2E,4E)-Hexa-2,4-dienoic acid	110-44-1	C/C=C/C=C/C(=O)O	I	3	0.00401228	105	0.00401228
693	Dimethomorph;3-(4-Chlorophenyl)-3-(3,4-dimethoxyphenyl)-1-(morpholin-4-yl)prop-2-en-1-one	110488-70-5	COc1cc(ccc1OC)C(=CC(=O)N1CCOCC1)c1ccc(cc1)Cl	III	3	0.00401228	5.25	0.00401228
694	2-Methoxyethyl acetate;2-Methoxyethyl acetate	110-49-6	COCCOC(=O)C	I	1	0.00401228	105	0.00401228
695	Pentanal;Pentanal	110-62-3	CCCCC=O	I	3	0.00401228	105	0.00401228
696	Isomethyltetrahydrophthalic anhydride	11070-44-3	O=C1OC(=O)C2=C(CCCC12)C	III	3	0.00401228	5.25	0.00401228
697	Diethyl disulphide;(Ethyldisulfanyl)ethane	110-81-6	CCSSCC	III	3	0.00401228	5.25	0.00401228
698	2-Ethoxyethyl acetate;2-Ethoxyethyl acetate	111-15-9	CCOCCOC(=O)C	I	1	0.00401228	105	0.00401228
699	Ethametsulfuron;2-({[4-Ethoxy-6-(methylamino)-1,3,5-triazin-2-yl]carbamoyl}sulfamoyl)benzoic acid	111353-84-5	CCOc1nc(nc(n1)NC)NC(=O)NS(=O)(=O)c1ccccc1C(=O)O	III	5	0.00401228	5.25	0.00401228
700	Butyl isocyanate;1-Isocyanatobutane	111-36-4	CCCCN=C=O	III	3	0.00401228	5.25	0.00401228
701	1,2-Ethanediol diacetate;Ethane-1,2-diyl diacetate	111-55-7	CC(=O)OCCOC(=O)C	I	5	0.00401228	105	0.00401228
702	Methyl dodecanoate;Methyl dodecanoate	111-82-0	CCCCCCCCCCCC(=O)OC	I	5	0.00401228	105	0.00401228
703	Thiacloprid;{3-[(6-Chloropyridin-3-yl)methyl]-1,3-thiazolidin-2-ylidene}cyanamide	111988-49-9	N#C/N=C/1\SCCN1Cc1ccc(nc1)Cl	III	5	0.00401228	5.25	0.00401228
704	Sodium hexyldecyl sulfate;Sodium hexadecyl sulfate	1120-01-0	CCCCCCCCCCCCCCCCOS(=O)(=O)[O-]	III	3	0.00401228	5.25	0.00401228
705	Triazamate;Ethyl {[3-tert-butyl-1-(dimethylcarbamoyl)-1H-1,2,4-triazol-5-yl]sulfanyl}acetate	112143-82-5	CCOC(=O)CSc1nc(nn1C(=O)N(C)C)C(C)(C)C	III	5	0.00401228	5.25	0.00401228
706	2-Pyridinecarboxaldehyde;Pyridine-2-carbaldehyde	1121-60-4	O=Cc1ccccn1	III	3	0.00401228	5.25	0.00401228
707	Halofenozide;N'-Benzoyl-N'-tert-butyl-4-chlorobenzohydrazide	112226-61-6	Clc1ccc(cc1)C(=O)NN(C(C)(C)C)C(=O)c1ccccc1	III	5	0.00401228	5.25	0.00401228
708	4-Acetylpyridine;1-(Pyridin-4-yl)ethan-1-one	1122-54-9	CC(=O)c1ccncc1	III	5	0.00401228	5.25	0.00401228
709	Tetraconazole;1-[2-(2,4-Dichlorophenyl)-3-(1,1,2,2-tetrafluoroethoxy)propyl]-1H-1,2,4-triazole	112281-77-3	Clc1ccc(c(c1)Cl)C(Cn1cncn1)COC(C(F)F)(F)F	III	3	0.00401228	5.25	0.00401228
710	Tebufenozide;N-tert-Butyl-N'-(4-ethylbenzoyl)-3,5-dimethylbenzohydrazide	112410-23-8	CCc1ccc(cc1)C(=O)NN(C(C)(C)C)C(=O)c1cc(C)cc(c1)C	III	5	0.00401228	5.25	0.00401228
711	2-(2-Butoxyethoxy)ethyl thiocyanate;2-(2-Butoxyethoxy)ethyl thiocyanate	112-56-1	CCCCOCCOCCSC#N	III	3	0.00401228	5.25	0.00401228
712	Methyl p-chlorobenzoate;Methyl 4-chlorobenzoate	1126-46-1	COC(=O)c1ccc(cc1)Cl	III	5	0.00401228	5.25	0.00401228
713	Dodecylguanidine;N-Dodecylguanidine	112-65-2	CCCCCCCCCCCCNC(=N)N	III	2	0.00401228	5.25	0.00401228
714	Methyl 4-cyanobenzoate;Methyl 4-cyanobenzoate	1129-35-7	COC(=O)c1ccc(cc1)C#N	III	5	0.00401228	5.25	0.00401228
715	Cyclanilide;1-[(2,4-Dichlorophenyl)carbamoyl]cyclopropane-1-carboxylic acid	113136-77-9	Clc1ccc(c(c1)Cl)NC(=O)C1(CC1)C(=O)O	III	5	0.00401228	5.25	0.00401228
716	Fenoxaprop-P;2-{4-[(6-Chloro-1,3-benzoxazol-2-yl)oxy]phenoxy}propanoic acid	113158-40-0	OC(=O)[C@H](Oc1ccc(cc1)Oc1nc2c(o1)cc(cc2)Cl)C	III	5	0.00401228	5.25	0.00401228
717	3,5-Di-tert-butylphenol;3,5-Di-tert-butylphenol	1138-52-9	Oc1cc(cc(c1)C(C)(C)C)C(C)(C)C	I	5	0.00401228	105	0.00401228
718	(+)-(S)-Fluoxetine hydrochloride;(3S)-N-Methyl-3-phenyl-3-[4-(trifluoromethyl)phenoxy]propan-1-amine--hydrogen chloride (1/1)	114247-06-2	CNCC[C@@H](c1ccccc1)Oc1ccc(cc1)C(F)(F)F	III	5	0.00401228	5.25	0.00401228
719	(-)-(R)-Fluoxetine hydrochloride;(3R)-N-Methyl-3-phenyl-3-[4-(trifluoromethyl)phenoxy]propan-1-amine--hydrogen chloride (1/1)	114247-09-5	CNCC[C@H](c1ccccc1)Oc1ccc(cc1)C(F)(F)F	III	5	0.00401228	5.25	0.00401228
720	Fenbuconazole;4-(4-Chlorophenyl)-2-phenyl-2-[(1H-1,2,4-triazol-1-yl)methyl]butanenitrile	114369-43-6	N#CC(c1ccccc1)(Cn1cncn1)CCc1ccc(cc1)Cl	III	3	0.00401228	5.25	0.00401228
721	2-Methyl-3-butyn-2-ol;2-Methylbut-3-yn-2-ol	115-19-5	C#CC(O)(C)C	III	3	0.00401228	5.25	0.00401228
722	Thanite;(1R,2R,4R)-1,7,7-Trimethylbicyclo[2.2.1]heptan-2-yl (thiocyanato)acetate	115-31-1	N#CSCC(=O)O[C@@H]1C[C@@H]2C([C@@]1(C)CC2)(C)C	III	3	0.00401228	5.25	0.00401228
723	(2R,4R)-Difenoconazole	1161016-80-3	C[C@@H]1CO[C@](O1)(Cn1cncn1)c1ccc(cc1Cl)Oc1ccc(cc1)Cl	III	5	0.00401228	5.25	0.00401228
724	(2S,4S)-Difenoconazole	1161016-82-5	C[C@H]1CO[C@@](O1)(Cn1cncn1)c1ccc(cc1Cl)Oc1ccc(cc1)Cl	III	5	0.00401228	5.25	0.00401228
725	(2S,4R)-Difenoconazole	1161016-84-7	C[C@@H]1CO[C@@](O1)(Cn1cncn1)c1ccc(cc1Cl)Oc1ccc(cc1)Cl	III	5	0.00401228	5.25	0.00401228
726	(2R,4S)-Difenoconazole	1161016-86-9	C[C@H]1CO[C@](O1)(Cn1cncn1)c1ccc(cc1Cl)Oc1ccc(cc1)Cl	III	5	0.00401228	5.25	0.00401228
727	Bromuconazole;2,5-Anhydro-4-bromo-1,3,4-trideoxy-2-(2,4-dichlorophenyl)-1-(1H-1,2,4-triazol-1-yl)pentitol	116255-48-2	BrC1COC(C1)(Cn1cncn1)c1ccc(cc1Cl)Cl	III	5	0.00401228	5.25	0.00401228
728	Tetradifon;1,2,4-Trichloro-5-(4-chlorobenzene-1-sulfonyl)benzene	116-29-0	Clc1ccc(cc1)S(=O)(=O)c1cc(Cl)c(cc1Cl)Cl	III	5	0.00401228	5.25	0.00401228
729	Novaluron;N-({3-Chloro-4-[1,1,2-trifluoro-2-(trifluoromethoxy)ethoxy]phenyl}carbamoyl)-2,6-difluorobenzamide	116714-46-6	O=C(NC(=O)c1c(F)cccc1F)Nc1ccc(c(c1)Cl)OC(C(OC(F)(F)F)F)(F)F	III	3	0.00401228	5.25	0.00401228
730	Danthron;1,8-Dihydroxyanthracene-9,10-dione	117-10-2	Oc1cccc2c1C(=O)c1c(C2=O)cccc1O	III	5	0.00401228	5.25	0.00401228
731	Thiazopyr;Methyl 2-(difluoromethyl)-5-(4,5-dihydro-1,3-thiazol-2-yl)-4-(2-methylpropyl)-6-(trifluoromethyl)pyridine-3-carboxylate	117718-60-2	COC(=O)c1c(nc(c(c1CC(C)C)C1=NCCS1)C(F)(F)F)C(F)F	III	5	0.00401228	5.25	0.00401228
732	Benzoic acid, 3,4,5-trimethoxy-;3,4,5-Trimethoxybenzoic acid	118-41-2	COc1cc(cc(c1OC)OC)C(=O)O	I	1	0.00401228	105	0.00401228
733	Phenyl salicylate;Phenyl 2-hydroxybenzoate	118-55-8	O=C(c1ccccc1O)Oc1ccccc1	I	5	0.00401228	105	0.00401228
734	Ethyl salicylate;Ethyl 2-hydroxybenzoate	118-61-6	CCOC(=O)c1ccccc1O	I	5	0.00401228	105	0.00401228
735	2,6-Dichlorotoluene;1,3-Dichloro-2-methylbenzene	118-69-4	Clc1cccc(c1C)Cl	III	1	0.00401228	5.25	0.00401228
736	2,4,6-Tribromophenol;2,4,6-Tribromophenol	118-79-6	Brc1cc(Br)c(c(c1)Br)O	III	5	0.00401228	5.25	0.00401228
737	2-Chlorobenzoic acid;2-Chlorobenzoic acid	118-91-2	OC(=O)c1ccccc1Cl	III	5	0.00401228	5.25	0.00401228
738	2-Hydroxyacetophenone;1-(2-Hydroxyphenyl)ethan-1-one	118-93-4	CC(=O)c1ccccc1O	I	5	0.00401228	105	0.00401228
739	Isopropyl-4,6-dinitrophenol;2,4-Dinitro-6-(propan-2-yl)phenol	118-95-6	[O-][N+](=O)c1cc(C(C)C)c(c(c1)[N+](=O)[O-])O	III	5	0.00401228	5.25	0.00401228
740	Sodium myristyl sulfate;Sodium tetradecyl sulfate	1191-50-0	CCCCCCCCCCCCCCOS(=O)(=O)[O-]	III	3	0.00401228	5.25	0.00401228
741	4-Methyl-2-nitrophenol;4-Methyl-2-nitrophenol	119-33-5	Cc1ccc(c(c1)[N+](=O)[O-])O	III	5	0.00401228	5.25	0.00401228
742	4-Amino-2-nitrophenol;4-Amino-2-nitrophenol	119-34-6	Nc1ccc(c(c1)[N+](=O)[O-])O	III	5	0.00401228	5.25	0.00401228
743	4-Fluorobenzonitrile;4-Fluorobenzonitrile	1194-02-1	N#Cc1ccc(cc1)F	III	5	0.00401228	5.25	0.00401228
744	Difenoconazole;1-({2-[2-Chloro-4-(4-chlorophenoxy)phenyl]-4-methyl-1,3-dioxolan-2-yl}methyl)-1H-1,2,4-triazole	119446-68-3	CC1COC(O1)(Cn1cncn1)c1ccc(cc1Cl)Oc1ccc(cc1)Cl	III	5	0.00401228	5.25	0.00401228
745	Dichlobenil;2,6-Dichlorobenzonitrile	1194-65-6	N#Cc1c(Cl)cccc1Cl	III	5	0.00401228	5.25	0.00401228
746	Trichlorobenzene	12002-48-1	Clc1ccc(c(c1)Cl)Cl	III	1	0.00401228	5.25	0.00401228
747	Trimedlure	12002-53-8	CC1CCCCC1(Cl)C(=O)OC(C)(C)C	III	3	0.00401228	5.25	0.00401228
748	Fipronil sulfide;5-Amino-1-[2,6-dichloro-4-(trifluoromethyl)phenyl]-4-[(trifluoromethyl)sulfanyl]-1H-pyrazole-3-carbonitrile	120067-83-6	N#Cc1nn(c(c1SC(F)(F)F)N)c1c(Cl)cc(cc1Cl)C(F)(F)F	III	5	0.00401228	5.25	0.00401228
749	Fipronil Sulfone;5-Amino-1-[2,6-dichloro-4-(trifluoromethyl)phenyl]-4-(trifluoromethanesulfonyl)-1H-pyrazole-3-carbonitrile	120068-36-2	N#Cc1nn(c(c1S(=O)(=O)C(F)(F)F)N)c1c(Cl)cc(cc1Cl)C(F)(F)F	III	5	0.00401228	5.25	0.00401228
750	4-(Diethylamino)benzaldehyde;4-(Diethylamino)benzaldehyde	120-21-8	CCN(c1ccc(cc1)C=O)CC	I	3	0.00401228	105	0.00401228
751	Clorophene;2-Benzyl-4-chlorophenol	120-32-1	Clc1ccc(c(c1)Cc1ccccc1)O	III	5	0.00401228	5.25	0.00401228
752	Dichlorprop;2-(2,4-Dichlorophenoxy)propanoic acid	120-36-5	OC(=O)C(Oc1ccc(cc1Cl)Cl)C	III	1	0.00401228	5.25	0.00401228
753	alpha-Bromo-2',5'-dimethoxyacetophenone;2-Bromo-1-(2,5-dimethoxyphenyl)ethan-1-one	1204-21-3	COc1ccc(c(c1)C(=O)CBr)OC	III	5	0.00401228	5.25	0.00401228
754	Ethylparaben;Ethyl 4-hydroxybenzoate	120-47-8	CCOC(=O)c1ccc(cc1)O	I	5	0.00401228	105	0.00401228
755	Benzyl benzoate;Benzyl benzoate	120-51-4	O=C(c1ccccc1)OCc1ccccc1	I	5	0.00401228	105	0.00401228
756	Dimethyl terephthalate;Dimethyl benzene-1,4-dicarboxylate	120-61-6	COC(=O)c1ccc(cc1)C(=O)OC	I	5	0.00401228	105	0.00401228
757	Catechol;Benzene-1,2-diol	120-80-9	Oc1ccccc1O	I	5	0.00401228	105	0.00401228
758	1,2,4-Trichlorobenzene;1,2,4-Trichlorobenzene	120-82-1	Clc1ccc(c(c1)Cl)Cl	III	1	0.00401228	5.25	0.00401228
759	2,4-Dichlorophenol;2,4-Dichlorophenol	120-83-2	Clc1ccc(c(c1)Cl)O	III	5	0.00401228	5.25	0.00401228
760	3-Ethoxy-4-hydroxybenzaldehyde;3-Ethoxy-4-hydroxybenzaldehyde	121-32-4	CCOc1cc(C=O)ccc1O	I	1	0.00401228	105	0.00401228
761	4-Hydroxy-3-methoxybenzaldehyde;4-Hydroxy-3-methoxybenzaldehyde	121-33-5	COc1cc(C=O)ccc1O	I	1	0.00401228	105	0.00401228
762	Vanillic acid;4-Hydroxy-3-methoxybenzoic acid	121-34-6	COc1cc(ccc1O)C(=O)O	I	1	0.00401228	105	0.00401228
763	1-Chloro-3-nitrobenzene;1-Chloro-3-nitrobenzene	121-73-3	Clc1cccc(c1)[N+](=O)[O-]	III	2	0.00401228	5.25	0.00401228
764	Cyclonite;1,3,5-Trinitro-1,3,5-triazinane	121-82-4	[O-][N+](=O)N1CN(CN(C1)[N+](=O)[O-])[N+](=O)[O-]	III	5	0.00401228	5.25	0.00401228
765	2-Chloro-4-nitroaniline;2-Chloro-4-nitroaniline	121-87-9	[O-][N+](=O)c1ccc(c(c1)Cl)N	III	5	0.00401228	5.25	0.00401228
766	Cyhalofop-butyl;Butyl (2R)-2-[4-(4-cyano-2-fluorophenoxy)phenoxy]propanoate	122008-85-9	CCCCOC(=O)[C@H](Oc1ccc(cc1)Oc1ccc(cc1F)C#N)C	III	5	0.00401228	5.25	0.00401228
767	4-Isopropylbenzaldehyde;4-(Propan-2-yl)benzaldehyde	122-03-2	O=Cc1ccc(cc1)C(C)C	I	3	0.00401228	105	0.00401228
768	Pentylcinnamaldehyde;2-Benzylideneheptanal	122-40-7	CCCCCC(=Cc1ccccc1)C=O	I	3	0.00401228	105	0.00401228
769	Chlorfenapyr;4-Bromo-2-(4-chlorophenyl)-1-(ethoxymethyl)-5-(trifluoromethyl)-1H-pyrrole-3-carbonitrile	122453-73-0	CCOCn1c(c2ccc(cc2)Cl)c(c(c1C(F)(F)F)Br)C#N	III	5	0.00401228	5.25	0.00401228
770	Tralopyril;4-Bromo-2-(4-chlorophenyl)-5-(trifluoromethyl)-1H-pyrrole-3-carbonitrile	122454-29-9	N#Cc1c([nH]c(c1Br)C(F)(F)F)c1ccc(cc1)Cl	III	5	0.00401228	5.25	0.00401228
771	Methyl styryl ketone;4-Phenylbut-3-en-2-one	122-57-6	CC(=O)C=Cc1ccccc1	I	3	0.00401228	105	0.00401228
772	Phenyl glycidyl ether;2-(Phenoxymethyl)oxirane	122-60-1	O1CC1COc1ccccc1	III	1	0.00401228	5.25	0.00401228
773	1,2-Diphenylhydrazine;1,2-Diphenylhydrazine	122-66-7	c1ccc(cc1)NNc1ccccc1	III	3	0.00401228	5.25	0.00401228
774	Phenyl acetate;Phenyl acetate	122-79-2	CC(=O)Oc1ccccc1	I	5	0.00401228	105	0.00401228
775	4-Chlorophenoxyacetic acid;(4-Chlorophenoxy)acetic acid	122-88-3	OC(=O)COc1ccc(cc1)Cl	III	1	0.00401228	5.25	0.00401228
776	4-Ethylphenol;4-Ethylphenol	123-07-9	CCc1ccc(cc1)O	I	5	0.00401228	105	0.00401228
777	p-Hydroxybenzaldehyde;4-Hydroxybenzaldehyde	123-08-0	O=Cc1ccc(cc1)O	I	3	0.00401228	105	0.00401228
778	4-Methoxybenzaldehyde;4-Methoxybenzaldehyde	123-11-5	COc1ccc(cc1)C=O	I	1	0.00401228	105	0.00401228
779	2-Methylpentanal;2-Methylpentanal	123-15-9	CC(C=O)CCC	I	3	0.00401228	105	0.00401228
780	Diethyl butanedioate;Diethyl butanedioate	123-25-1	CCOC(=O)CCC(=O)OCC	I	5	0.00401228	105	0.00401228
781	4-Aminophenol;4-Aminophenol	123-30-8	Nc1ccc(cc1)O	I	5	0.00401228	105	0.00401228
782	Pymetrozine;6-Methyl-4-{(E)-[(pyridin-3-yl)methylidene]amino}-4,5-dihydro-1,2,4-triazin-3(2H)-one	123312-89-0	CC1=NNC(=O)N(C1)/N=C/c1cccnc1	III	5	0.00401228	5.25	0.00401228
783	Hydroquinone;Benzene-1,4-diol	123-31-9	Oc1ccc(cc1)O	I	5	0.00401228	105	0.00401228
784	Pyrithiobac-sodium;Sodium 2-chloro-6-[(4,6-dimethoxypyrimidin-2-yl)sulfanyl]benzoate	123343-16-8	COc1cc(OC)nc(n1)Sc1cccc(c1C(=O)[O-])Cl	III	5	0.00401228	5.25	0.00401228
785	Propanal;Propanal	123-38-6	CCC=O	I	3	0.00401228	105	0.00401228
786	2,4-Pentanedione;Pentane-2,4-dione	123-54-6	CC(=O)CC(=O)C	III	1	0.00401228	5.25	0.00401228
787	Ethyl hexanoate;Ethyl hexanoate	123-66-0	CCCCCC(=O)OCC	I	5	0.00401228	105	0.00401228
788	Butyraldehyde;Butanal	123-72-8	CCCC=O	I	3	0.00401228	105	0.00401228
789	Butyl acetate;Butyl acetate	123-86-4	CCCCOC(=O)C	I	5	0.00401228	105	0.00401228
790	3-Methylbutyl acetate;3-Methylbutyl acetate	123-92-2	CC(CCOC(=O)C)C	I	5	0.00401228	105	0.00401228
791	Tetradecanal;Tetradecanal	124-25-4	CCCCCCCCCCCCCC=O	I	5	0.00401228	105	0.00401228
792	Quinoxyfen;5,7-Dichloro-4-(4-fluorophenoxy)quinoline	124495-18-7	Fc1ccc(cc1)Oc1ccnc2c1c(Cl)cc(c2)Cl	III	5	0.00401228	5.25	0.00401228
793	Metconazole;5-[(4-Chlorophenyl)methyl]-2,2-dimethyl-1-[(1H-1,2,4-triazol-1-yl)methyl]cyclopentan-1-ol	125116-23-6	OC1(Cn2ncnc2)C(CCC1(C)C)Cc1ccc(cc1)Cl	III	5	0.00401228	5.25	0.00401228
794	Ipconazole;2-[(4-Chlorophenyl)methyl]-5-(propan-2-yl)-1-[(1H-1,2,4-triazol-1-yl)methyl]cyclopentan-1-ol	125225-28-7	CC(C1CCC(C1(O)Cn1ncnc1)Cc1ccc(cc1)Cl)C	III	5	0.00401228	5.25	0.00401228
795	Bispyribac;2,6-Bis[(4,6-dimethoxypyrimidin-2-yl)oxy]benzoic acid	125401-75-4	COc1nc(Oc2cccc(c2C(=O)O)Oc2nc(OC)cc(n2)OC)nc(c1)OC	III	5	0.00401228	5.25	0.00401228
796	Griseofulvin;(2S,6'R)-7-Chloro-2',4,6-trimethoxy-6'-methyl-3H-spiro[1-benzofuran-2,1'-cyclohex[2]ene]-3,4'-dione	126-07-8	COC1=CC(=O)C[C@H]([C@@]21Oc1c(C2=O)c(OC)cc(c1Cl)OC)C	III	1	0.00401228	5.25	0.00401228
797	Triflusulfuron-methyl;Methyl 2-({[4-(dimethylamino)-6-(2,2,2-trifluoroethoxy)-1,3,5-triazin-2-yl]carbamoyl}sulfamoyl)-3-methylbenzoate	126535-15-7	COC(=O)c1cccc(c1S(=O)(=O)NC(=O)Nc1nc(OCC(F)(F)F)nc(n1)N(C)C)C	III	5	0.00401228	5.25	0.00401228
798	Fenhexamid;N-(2,3-Dichloro-4-hydroxyphenyl)-1-methylcyclohexane-1-carboxamide	126833-17-8	O=C(C1(C)CCCCC1)Nc1ccc(c(c1Cl)Cl)O	III	5	0.00401228	5.25	0.00401228
799	Methacrylonitrile;2-Methylprop-2-enenitrile	126-98-7	CC(=C)C#N	III	3	0.00401228	5.25	0.00401228
800	1-Chloro-2-propanol;1-Chloropropan-2-ol	127-00-4	CC(CCl)O	III	1	0.00401228	5.25	0.00401228
801	2-Phenyl-3-butyn-2-ol;2-Phenylbut-3-yn-2-ol	127-66-2	C#CC(c1ccccc1)(O)C	I	3	0.00401228	105	0.00401228
802	Ancymidol;Cyclopropyl(4-methoxyphenyl)(pyrimidin-5-yl)methanol	12771-68-5	COc1ccc(cc1)C(c1cncnc1)(C1CC1)O	III	3	0.00401228	5.25	0.00401228
803	Ether, bis(2,3,3,3-tetrachloropropyl)	127-90-2	ClC(C(Cl)(Cl)Cl)COCC(C(Cl)(Cl)Cl)Cl	III	1	0.00401228	5.25	0.00401228
804	Butylated hydroxytoluene;2,6-Di-tert-butyl-4-methylphenol	128-37-0	Cc1cc(c(c(c1)C(C)(C)C)O)C(C)(C)C	II	5	0.00401228	31.5	0.00401228
805	Pyraflufen-ethyl;Ethyl {2-chloro-5-[4-chloro-5-(difluoromethoxy)-1-methyl-1H-pyrazol-3-yl]-4-fluorophenoxy}acetate	129630-19-9	CCOC(=O)COc1cc(c(cc1Cl)F)c1nn(c(c1Cl)OC(F)F)C	III	3	0.00401228	5.25	0.00401228
806	Dimethylphenol	1300-71-6	Cc1ccc(c(c1)C)O	I	5	0.00401228	105	0.00401228
807	Alizarin Red S (Alizarin Red compounds)	130-22-3	O=C1c2ccccc2C(=O)c2c1cc(c(c2O)O)S(=O)(=O)[O-]	I	5	0.00401228	105	0.00401228
808	1,6-Hexanediol diacrylate;Hexane-1,6-diyl diprop-2-enoate	13048-33-4	C=CC(=O)OCCCCCCOC(=O)C=C	I	3	0.00401228	105	0.00401228
809	2,3,5,6-Tetrachloro-4-(methylsulfonyl)pyridine;2,3,5,6-Tetrachloro-4-(methanesulfonyl)pyridine	13108-52-6	Clc1nc(Cl)c(c(c1Cl)S(=O)(=O)C)Cl	III	5	0.00401228	5.25	0.00401228
810	Dimethyl phthalate;Dimethyl benzene-1,2-dicarboxylate	131-11-3	COC(=O)c1ccccc1C(=O)OC	I	5	0.00401228	105	0.00401228
811	Dipropyl phthalate;Dipropyl benzene-1,2-dicarboxylate	131-16-8	CCCOC(=O)c1ccccc1C(=O)OCCC	I	5	0.00401228	105	0.00401228
812	Diallyl phthalate;Diprop-2-en-1-yl benzene-1,2-dicarboxylate	131-17-9	C=CCOC(=O)c1ccccc1C(=O)OCC=C	II	5	0.00401228	31.5	0.00401228
813	Fludioxonil;4-(2,2-Difluoro-2H-1,3-benzodioxol-4-yl)-1H-pyrrole-3-carbonitrile	131341-86-1	N#Cc1c[nH]cc1c1cccc2c1OC(O2)(F)F	III	5	0.00401228	5.25	0.00401228
814	Sodium lauryltrioxyethylene sulfate;Sodium 2-{2-[2-(dodecyloxy)ethoxy]ethoxy}ethyl sulfate	13150-00-0	CCCCCCCCCCCCOCCOCCOCCOS(=O)(=O)[O-]	III	3	0.00401228	5.25	0.00401228
815	2,2',4,4'-Tetrahydroxybenzophenone;Bis(2,4-dihydroxyphenyl)methanone	131-55-5	Oc1ccc(c(c1)O)C(=O)c1ccc(cc1O)O	III	5	0.00401228	5.25	0.00401228
816	2-Hydroxy-4-methoxybenzophenone;(2-Hydroxy-4-methoxyphenyl)(phenyl)methanone	131-57-7	COc1ccc(c(c1)O)C(=O)c1ccccc1	III	1	0.00401228	5.25	0.00401228
817	C.I. Solvent Yellow 6;1-[(2-Methylphenyl)diazenyl]naphthalen-2-amine	131-79-3	Cc1ccccc1N=Nc1c(N)ccc2c1cccc2	III	3	0.00401228	5.25	0.00401228
818	Bromofenoxim;2,6-Dibromo-4-{(E)-[(2,4-dinitrophenoxy)imino]methyl}phenol	13181-17-4	Brc1cc(/C=N/Oc2ccc(cc2[N+](=O)[O-])[N+](=O)[O-])cc(c1O)Br	III	5	0.00401228	5.25	0.00401228
819	Azoxystrobin;Methyl (2E)-2-(2-{[6-(2-cyanophenoxy)pyrimidin-4-yl]oxy}phenyl)-3-methoxyprop-2-enoate	131860-33-8	CO/C=C(\c1ccccc1Oc1ncnc(c1)Oc1ccccc1C#N)/C(=O)OC	III	3	0.00401228	5.25	0.00401228
820	Dinex;2-Cyclohexyl-4,6-dinitrophenol	131-89-5	[O-][N+](=O)c1cc(C2CCCCC2)c(c(c1)[N+](=O)[O-])O	III	5	0.00401228	5.25	0.00401228
821	2-Naphthalenol, 1-nitroso-;1-Nitrosonaphthalen-2-ol	131-91-9	O=Nc1c(O)ccc2c1cccc2	III	5	0.00401228	5.25	0.00401228
822	Cresol	1319-77-3	Cc1ccc(cc1)O	I	5	0.00401228	105	0.00401228
823	Triticonazole;5-[(4-Chlorophenyl)methylidene]-2,2-dimethyl-1-[(1H-1,2,4-triazol-1-yl)methyl]cyclopentan-1-ol	131983-72-7	OC1(Cn2ncnc2)C(=Cc2ccc(cc2)Cl)CCC1(C)C	III	3	0.00401228	5.25	0.00401228
824	Naphthoic-acid-	1320-04-3	OC(=O)c1cccc2c1cccc2	III	5	0.00401228	5.25	0.00401228
825	C.I. Acid Orange 24, monosodium salt;Sodium 4-({3-[(2,4-dimethylphenyl)diazenyl]-2,4-dihydroxyphenyl}diazenyl)benzene-1-sulfonate	1320-07-6	Cc1ccc(c(c1)C)N=Nc1c(O)ccc(c1O)N=Nc1ccc(cc1)S(=O)(=O)[O-]	III	3	0.00401228	5.25	0.00401228
826	2,4-D 2-butoxymethylethyl ester	1320-18-9	CCCCOCC(OC(=O)COc1ccc(cc1Cl)Cl)C	III	1	0.00401228	5.25	0.00401228
827	alpha,alpha,alpha',alpha'-Tetrabromo-o-xylene;1,2-Bis(dibromomethyl)benzene	13209-15-9	BrC(c1ccccc1C(Br)Br)Br	III	2	0.00401228	5.25	0.00401228
828	NAPHTHOL	1321-67-1	Oc1ccc2c(c1)cccc2	III	5	0.00401228	5.25	0.00401228
829	Naptalam;2-[(Naphthalen-1-yl)carbamoyl]benzoic acid	132-66-1	OC(=O)c1ccccc1C(=O)Nc1cccc2c1cccc2	III	5	0.00401228	5.25	0.00401228
830	C.I. Sulphur Black 1	1326-82-5	[O-][N+](=O)c1ccc(c(c1)[N+](=O)[O-])O	III	5	0.00401228	5.25	0.00401228
831	Flutamide;2-Methyl-N-[4-nitro-3-(trifluoromethyl)phenyl]propanamide	13311-84-7	O=C(C(C)C)Nc1ccc(c(c1)C(F)(F)F)[N+](=O)[O-]	III	5	0.00401228	5.25	0.00401228
832	Phenyl 4-aminosalicylate;Phenyl 4-amino-2-hydroxybenzoate	133-11-9	Nc1ccc(c(c1)O)C(=O)Oc1ccccc1	I	5	0.00401228	105	0.00401228
833	Chlorbromuron;N'-(4-Bromo-3-chlorophenyl)-N-methoxy-N-methylurea	13360-45-7	CON(C(=O)Nc1ccc(c(c1)Cl)Br)C	III	5	0.00401228	5.25	0.00401228
834	Naphthenic acids	1338-24-5	OC(=O)c1ccc2c(c1)cccc2	III	5	0.00401228	5.25	0.00401228
835	Chloramben;3-Amino-2,5-dichlorobenzoic acid	133-90-4	Clc1cc(N)c(c(c1)C(=O)O)Cl	III	5	0.00401228	5.25	0.00401228
836	Ponasterone A;(2beta,3beta,5beta,22R)-2,3,14,20,22-Pentahydroxycholest-7-en-6-one	13408-56-5	CC(CC[C@H]([C@@]([C@H]1CC[C@@]2([C@]1(C)CC[C@H]1C2=CC(=O)[C@H]2[C@]1(C)C[C@H](O)[C@@H](C2)O)O)(O)C)O)C	III	3	0.00401228	5.25	0.00401228
837	Fenpyroximate;tert-Butyl 4-[({(E)-[(1,3-dimethyl-5-phenoxy-1H-pyrazol-4-yl)methylidene]amino}oxy)methyl]benzoate	134098-61-6	Cc1nn(c(c1/C=N/OCc1ccc(cc1)C(=O)OC(C)(C)C)Oc1ccccc1)C	III	5	0.00401228	5.25	0.00401228
838	Furanace;{6-[(E)-2-(5-Nitrofuran-2-yl)ethenyl]pyridin-2-yl}methanol	13411-16-0	OCc1cccc(n1)/C=C/c1ccc(o1)[N+](=O)[O-]	III	3	0.00401228	5.25	0.00401228
839	Methyl 2-aminobenzoate;Methyl 2-aminobenzoate	134-20-3	COC(=O)c1ccccc1N	I	5	0.00401228	105	0.00401228
840	8-Hydroxyquinoline sulfate;Sulfuric acid--quinolin-8-ol (1/2)	134-31-6	Oc1cccc2c1nccc2	III	5	0.00401228	5.25	0.00401228
841	2-Naphthalenol;Naphthalen-2-ol	135-19-3	Oc1ccc2c(c1)cccc2	III	5	0.00401228	5.25	0.00401228
842	Hexanitrohexaazaisowurtzitane;1,3,4,7,8,10-Hexanitrooctahydro-1H-5,2,6-(epiminomethanetriylimino)imidazo[4,5-b]pyrazine	135285-90-4	[O-][N+](=O)N1C2N(C3C1N([N+](=O)[O-])C1N(C2N([N+](=O)[O-])C1N3[N+](=O)[O-])[N+](=O)[O-])[N+](=O)[O-]	III	5	0.00401228	5.25	0.00401228
843	Methyl 3-(methylthio)propionate;Methyl 3-(methylsulfanyl)propanoate	13532-18-8	CSCCC(=O)OC	I	5	0.00401228	105	0.00401228
844	Acetamiprid;(1E)-N-[(6-Chloropyridin-3-yl)methyl]-N'-cyano-N-methylethanimidamide	135410-20-7	N#C/N=C(/N(Cc1ccc(nc1)Cl)C)\C	III	5	0.00401228	5.25	0.00401228
845	Mefenpyr-diethyl;Diethyl 1-(2,4-dichlorophenyl)-5-methyl-4,5-dihydro-1H-pyrazole-3,5-dicarboxylate	135590-91-9	CCOC(=O)C1(C)CC(=NN1c1ccc(cc1Cl)Cl)C(=O)OCC	III	5	0.00401228	5.25	0.00401228
846	2',3',4'-Trichloroacetophenone;1-(2,3,4-Trichlorophenyl)ethan-1-one	13608-87-2	CC(=O)c1ccc(c(c1Cl)Cl)Cl	III	5	0.00401228	5.25	0.00401228
847	Erbon;2-(2,4,5-Trichlorophenoxy)ethyl 2,2-dichloropropanoate	136-25-4	O=C(C(Cl)(Cl)C)OCCOc1cc(Cl)c(cc1Cl)Cl	III	1	0.00401228	5.25	0.00401228
848	Dipropyl 2,5-pyridinedicarboxylate;Dipropyl pyridine-2,5-dicarboxylate	136-45-8	CCCOC(=O)c1ccc(cn1)C(=O)OCCC	III	5	0.00401228	5.25	0.00401228
849	3,5-Dichlorocatechol;3,5-Dichlorobenzene-1,2-diol	13673-92-2	Clc1cc(O)c(c(c1)Cl)O	III	5	0.00401228	5.25	0.00401228
850	Tolfenamic acid;2-(3-Chloro-2-methylanilino)benzoic acid	13710-19-5	OC(=O)c1ccccc1Nc1cccc(c1C)Cl	III	5	0.00401228	5.25	0.00401228
851	4,6-Dichloro-1,3-benzenediol;4,6-Dichlorobenzene-1,3-diol	137-19-9	Clc1cc(Cl)c(cc1O)O	III	5	0.00401228	5.25	0.00401228
852	Fluoronitrofen;1,5-Dichloro-3-fluoro-2-(4-nitrophenoxy)benzene	13738-63-1	Clc1cc(F)c(c(c1)Cl)Oc1ccc(cc1)[N+](=O)[O-]	III	5	0.00401228	5.25	0.00401228
853	Butyl lactate;Butyl 2-hydroxypropanoate	138-22-7	CCCCOC(=O)C(O)C	I	1	0.00401228	105	0.00401228
854	Imidacloprid;N-{1-[(6-Chloropyridin-3-yl)methyl]imidazolidin-2-ylidene}nitramide	138261-41-3	[O-][N+](=O)/N=C/1\NCCN1Cc1ccc(nc1)Cl	III	5	0.00401228	5.25	0.00401228
855	3-Phenoxybenzenemethanol;(3-Phenoxyphenyl)methanol	13826-35-2	OCc1cccc(c1)Oc1ccccc1	III	1	0.00401228	5.25	0.00401228
856	Ziprasidone hydrochloride [USAN:USP];5-{2-[4-(1,2-Benzothiazol-3-yl)piperazin-1-yl]ethyl}-6-chloro-1,3-dihydro-2H-indol-2-one--hydrogen chloride--water (1/1/1)	138982-67-9	O=C1Nc2c(C1)cc(c(c2)Cl)CCN1CCN(CC1)c1nsc2c1cccc2	III	5	0.00401228	5.25	0.00401228
857	2',3',4'-Trimethoxyacetophenone;1-(2,3,4-Trimethoxyphenyl)ethan-1-one	13909-73-4	COc1ccc(c(c1OC)OC)C(=O)C	I	1	0.00401228	105	0.00401228
858	Antimycin A	1397-94-0	CCCCCCC1C(=O)OC(C)C(C(=O)OC(C1OC(=O)CC(C)C)C)NC(=O)c1cccc(c1)NC=O	III	3	0.00401228	5.25	0.00401228
859	Benzaldehyde, 3,4-dihydroxy-;3,4-Dihydroxybenzaldehyde	139-85-5	O=Cc1ccc(c(c1)O)O	I	3	0.00401228	105	0.00401228
860	4-Chloro-2-allylphenol;4-Chloro-2-(prop-2-en-1-yl)phenol	13997-73-4	Oc1ccc(cc1CC=C)Cl	III	5	0.00401228	5.25	0.00401228
861	Benzyl acetate;Benzyl acetate	140-11-4	CC(=O)OCc1ccccc1	I	5	0.00401228	105	0.00401228
862	Benzyl cyanide;Phenylacetonitrile	140-29-4	N#CCc1ccccc1	III	3	0.00401228	5.25	0.00401228
863	4-Chlorophenylurea;N-(4-Chlorophenyl)urea	140-38-5	NC(=O)Nc1ccc(cc1)Cl	III	5	0.00401228	5.25	0.00401228
864	Monuron TCA;Trichloroacetic acid--N'-(4-chlorophenyl)-N,N-dimethylurea (1/1)	140-41-0	CN(C(=O)Nc1ccc(cc1)Cl)C	III	5	0.00401228	5.25	0.00401228
865	Diethyl chloromalonate;Diethyl chloropropanedioate	14064-10-9	CCOC(=O)C(C(=O)OCC)Cl	III	3	0.00401228	5.25	0.00401228
866	4-(1,1,3,3-Tetramethylbutyl)phenol;4-(2,4,4-Trimethylpentan-2-yl)phenol	140-66-9	CC(c1ccc(cc1)O)(CC(C)(C)C)C	I	5	0.00401228	105	0.00401228
867	Ethyl acrylate;Ethyl prop-2-enoate	140-88-5	CCOC(=O)C=C	I	3	0.00401228	105	0.00401228
868	Proclonol;Bis(4-chlorophenyl)(cyclopropyl)methanol	14088-71-2	OC(c1ccc(cc1)Cl)(c1ccc(cc1)Cl)C1CC1	III	3	0.00401228	5.25	0.00401228
869	Dibutyl butanedioate;Dibutyl butanedioate	141-03-7	CCCCOC(=O)CCC(=O)OCCCC	I	5	0.00401228	105	0.00401228
870	Diethyl maleate;Diethyl (2Z)-but-2-enedioate	141-05-9	CCOC(=O)/C=C\C(=O)OCC	I	3	0.00401228	105	0.00401228
871	Isoxaflutole;(5-Cyclopropyl-1,2-oxazol-4-yl)[2-(methanesulfonyl)-4-(trifluoromethyl)phenyl]methanone	141112-29-0	O=C(c1ccc(cc1S(=O)(=O)C)C(F)(F)F)c1cnoc1C1CC1	III	5	0.00401228	5.25	0.00401228
872	Diethyl hexanedioate;Diethyl hexanedioate	141-28-6	CCOC(=O)CCCCC(=O)OCC	I	5	0.00401228	105	0.00401228
873	Butyl acrylate;Butyl prop-2-enoate	141-32-2	CCCCOC(=O)C=C	I	3	0.00401228	105	0.00401228
874	Vinylene bisthiocyanate;(E)-Ethene-1,2-diyl bis(thiocyanate)	14150-71-1	N#CS/C=C/SC#N	III	3	0.00401228	5.25	0.00401228
875	Ethyl acetate;Ethyl acetate	141-78-6	CCOC(=O)C	I	5	0.00401228	105	0.00401228
876	Clonitralid;5-Chloro-N-(2-chloro-4-nitrophenyl)-2-hydroxybenzamide--2-aminoethan-1-ol (1/1)	1420-04-8	Clc1ccc(c(c1)C(=O)Nc1ccc(cc1Cl)[N+](=O)[O-])O	III	5	0.00401228	5.25	0.00401228
877	Propanidid;Propyl {4-[2-(diethylamino)-2-oxoethoxy]-3-methoxyphenyl}acetate	1421-14-3	CCCOC(=O)Cc1ccc(c(c1)OC)OCC(=O)N(CC)CC	I	5	0.00401228	105	0.00401228
878	Potassium (2,4-dichlorophenoxy)acetate;Potassium (2,4-dichlorophenoxy)acetate	14214-89-2	[O-]C(=O)COc1ccc(cc1Cl)Cl	III	1	0.00401228	5.25	0.00401228
879	Flufenacet;N-(4-Fluorophenyl)-N-(propan-2-yl)-2-{[5-(trifluoromethyl)-1,3,4-thiadiazol-2-yl]oxy}acetamide	142459-58-3	Fc1ccc(cc1)N(C(=O)COc1nnc(s1)C(F)(F)F)C(C)C	III	5	0.00401228	5.25	0.00401228
880	Sodium decyl sulfate;Sodium decyl sulfate	142-87-0	CCCCCCCCCCOS(=O)(=O)[O-]	III	3	0.00401228	5.25	0.00401228
881	Hexyl acetate;Hexyl acetate	142-92-7	CCCCCCOC(=O)C	I	5	0.00401228	105	0.00401228
882	2-Chloro-1-methylpyridinium iodide;2-Chloro-1-methylpyridin-1-ium iodide	14338-32-0	Clc1cccc[n+]1C	III	2	0.00401228	5.25	0.00401228
883	Kresoxim-methyl;Methyl (2E)-(methoxyimino){2-[(2-methylphenoxy)methyl]phenyl}acetate	143390-89-0	CO/N=C(\c1ccccc1COc1ccccc1C)/C(=O)OC	III	5	0.00401228	5.25	0.00401228
884	Abscisic acid;(2Z,4E)-5-(1-Hydroxy-2,6,6-trimethyl-4-oxocyclohex-2-en-1-yl)-3-methylpenta-2,4-dienoic acid	14375-45-2	OC(=O)/C=C(\C=C\C1(O)C(=CC(=O)CC1(C)C)C)/C	III	3	0.00401228	5.25	0.00401228
885	Chlorfenprop-methyl;Methyl 2-chloro-3-(4-chlorophenyl)propanoate	14437-17-3	COC(=O)C(Cc1ccc(cc1)Cl)Cl	III	3	0.00401228	5.25	0.00401228
886	Fluoroacetic acid;Fluoroacetic acid	144-49-0	OC(=O)CF	III	3	0.00401228	5.25	0.00401228
887	4-Bromophenyl 3-pyridyl ketone;(4-Bromophenyl)(pyridin-3-yl)methanone	14548-45-9	Brc1ccc(cc1)C(=O)c1cccnc1	III	5	0.00401228	5.25	0.00401228
888	Diclosulam;N-(2,6-Dichlorophenyl)-5-ethoxy-7-fluoro[1,2,4]triazolo[1,5-c]pyrimidine-2-sulfonamide	145701-21-9	CCOc1nc(F)cc2n1nc(n2)S(=O)(=O)Nc1c(Cl)cccc1Cl	III	5	0.00401228	5.25	0.00401228
889	Florasulam;N-(2,6-Difluorophenyl)-8-fluoro-5-methoxy[1,2,4]triazolo[1,5-c]pyrimidine-2-sulfonamide	145701-23-1	COc1ncc(c2n1nc(n2)S(=O)(=O)Nc1c(F)cccc1F)F	III	5	0.00401228	5.25	0.00401228
890	Dimexano;[Disulfanediylbis(carbonothioyloxy)]dimethane	1468-37-7	COC(=S)SSC(=S)OC	III	3	0.00401228	5.25	0.00401228
891	Cloransulam-methyl;Methyl 3-chloro-2-[(5-ethoxy-7-fluoro[1,2,4]triazolo[1,5-c]pyrimidine-2-sulfonyl)amino]benzoate	147150-35-4	CCOc1nc(F)cc2n1nc(n2)S(=O)(=O)Nc1c(Cl)cccc1C(=O)OC	III	5	0.00401228	5.25	0.00401228
892	Zoalene;2-Methyl-3,5-dinitrobenzamide	148-01-6	[O-][N+](=O)c1cc(C(=O)N)c(c(c1)[N+](=O)[O-])C	III	5	0.00401228	5.25	0.00401228
893	3,4-Dimethyl-1-pentyn-3-ol;3,4-Dimethylpent-1-yn-3-ol	1482-15-1	CC(C(C#C)(O)C)C	III	3	0.00401228	5.25	0.00401228
894	8-Hydroxyquinoline;Quinolin-8-ol	148-24-3	Oc1cccc2c1nccc2	III	5	0.00401228	5.25	0.00401228
895	2-Hydroxy-3-methoxybenzaldehyde;2-Hydroxy-3-methoxybenzaldehyde	148-53-8	COc1cccc(c1O)C=O	I	1	0.00401228	105	0.00401228
896	4-Pentylphenol;4-Pentylphenol	14938-35-3	CCCCCc1ccc(cc1)O	I	5	0.00401228	105	0.00401228
897	7-Dodecen-1-ol, acetate, (7Z)-;(7Z)-7-Dodecen-1-yl acetate	14959-86-5	CCCC/C=C\CCCCCCOC(=O)C	I	5	0.00401228	105	0.00401228
898	Gallic acid;3,4,5-Trihydroxybenzoic acid	149-91-7	OC(=O)c1cc(O)c(c(c1)O)O	I	5	0.00401228	105	0.00401228
899	Aminopyralid;4-Amino-3,6-dichloropyridine-2-carboxylic acid	150114-71-9	Clc1cc(N)c(c(n1)C(=O)O)Cl	III	5	0.00401228	5.25	0.00401228
900	3-Methoxyphenol;3-Methoxyphenol	150-19-6	COc1cccc(c1)O	I	1	0.00401228	105	0.00401228
901	Fenoprop-2-butoxypropyl	15067-52-4	CC(C(=O)OCC(OCCCC)C)Oc1cc(Cl)c(cc1Cl)Cl	III	1	0.00401228	5.25	0.00401228
902	Monuron;N'-(4-Chlorophenyl)-N,N-dimethylurea	150-68-5	CN(C(=O)Nc1ccc(cc1)Cl)C	III	5	0.00401228	5.25	0.00401228
903	N-Methyl-p-aminophenol;4-(Methylamino)phenol	150-75-4	CNc1ccc(cc1)O	I	5	0.00401228	105	0.00401228
904	4-Methoxyphenol;4-Methoxyphenol	150-76-5	COc1ccc(cc1)O	I	1	0.00401228	105	0.00401228
905	Sodium dodecyl sulfate;Sodium dodecyl sulfate	151-21-3	CCCCCCCCCCCCOS(=O)(=O)[O-]	III	3	0.00401228	5.25	0.00401228
906	3-Hydroxy-2-nitropyridine;2-Nitropyridin-3-ol	15128-82-2	[O-][N+](=O)c1ncccc1O	III	5	0.00401228	5.25	0.00401228
907	Lauryl sulfate;Dodecyl hydrogen sulfate	151-41-7	CCCCCCCCCCCCOS(=O)(=O)O	III	3	0.00401228	5.25	0.00401228
908	Dichlorprop-P;(2R)-2-(2,4-Dichlorophenoxy)propanoic acid	15165-67-0	OC(=O)[C@H](Oc1ccc(cc1Cl)Cl)C	III	1	0.00401228	5.25	0.00401228
909	Verapamil hydrochloride;2-(3,4-Dimethoxyphenyl)-5-{[2-(3,4-dimethoxyphenyl)ethyl](methyl)amino}-2-(propan-2-yl)pentanenitrile--hydrogen chloride (1/1)	152-11-4	COc1ccc(cc1OC)CCN(CCCC(c1ccc(c(c1)OC)OC)(C(C)C)C#N)C	III	3	0.00401228	5.25	0.00401228
910	Diclofenac sodium;Sodium [2-(2,6-dichloroanilino)phenyl]acetate	15307-79-6	[O-]C(=O)Cc1ccccc1Nc1c(Cl)cccc1Cl	III	5	0.00401228	5.25	0.00401228
911	Diclofenac;[2-(2,6-Dichloroanilino)phenyl]acetic acid	15307-86-5	OC(=O)Cc1ccccc1Nc1c(Cl)cccc1Cl	III	5	0.00401228	5.25	0.00401228
912	Thiamethoxam;N-{3-[(2-Chloro-1,3-thiazol-5-yl)methyl]-5-methyl-1,3,5-oxadiazinan-4-ylidene}nitramide	153719-23-4	[O-][N+](=O)N=C1N(Cc2cnc(s2)Cl)COCN1C	III	5	0.00401228	5.25	0.00401228
913	p-Fluorophenyl isothiocyanate;1-Fluoro-4-isothiocyanatobenzene	1544-68-9	S=C=Nc1ccc(cc1)F	III	3	0.00401228	5.25	0.00401228
914	Fluorodifen;2-Nitro-1-(4-nitrophenoxy)-4-(trifluoromethyl)benzene	15457-05-3	[O-][N+](=O)c1cc(ccc1Oc1ccc(cc1)[N+](=O)[O-])C(F)(F)F	III	5	0.00401228	5.25	0.00401228
915	Chlorotoluron;N'-(3-Chloro-4-methylphenyl)-N,N-dimethylurea	15545-48-9	O=C(N(C)C)Nc1ccc(c(c1)Cl)C	III	5	0.00401228	5.25	0.00401228
916	Zoxamide;3,5-Dichloro-N-(1-chloro-3-methyl-2-oxopentan-3-yl)-4-methylbenzamide	156052-68-5	CCC(C(=O)CCl)(NC(=O)c1cc(Cl)c(c(c1)Cl)C)C	III	5	0.00401228	5.25	0.00401228
917	2,3-Dihydro-2,2-dimethyl-7-benzofuranol;2,2-Dimethyl-2,3-dihydro-1-benzofuran-7-ol	1563-38-8	Oc1cccc2c1OC(C2)(C)C	III	1	0.00401228	5.25	0.00401228
918	4-Chloro-2-methylphenol;4-Chloro-2-methylphenol	1570-64-5	Clc1ccc(c(c1)C)O	III	5	0.00401228	5.25	0.00401228
919	4,6-Dichloro-o-cresol;2,4-Dichloro-6-methylphenol	1570-65-6	Clc1cc(C)c(c(c1)Cl)O	III	5	0.00401228	5.25	0.00401228
920	4-Chloro-2,3-xylenol;4-Chloro-2,3-dimethylphenol	1570-76-9	Oc1ccc(c(c1C)C)Cl	III	5	0.00401228	5.25	0.00401228
921	Flonicamid;N-(Cyanomethyl)-4-(trifluoromethyl)pyridine-3-carboxamide	158062-67-0	N#CCNC(=O)c1cnccc1C(F)(F)F	III	5	0.00401228	5.25	0.00401228
922	Trifluralin;2,6-Dinitro-N,N-dipropyl-4-(trifluoromethyl)aniline	1582-09-8	CCCN(c1c(cc(cc1[N+](=O)[O-])C(F)(F)F)[N+](=O)[O-])CCC	III	5	0.00401228	5.25	0.00401228
923	2,4,5-Trichlorobiphenyl;2,4,5-Trichloro-1,1'-biphenyl	15862-07-4	Clc1cc(Cl)c(cc1c1ccccc1)Cl	III	1	0.00401228	5.25	0.00401228
924	2,3,4-Trichlorophenol;2,3,4-Trichlorophenol	15950-66-0	Oc1ccc(c(c1Cl)Cl)Cl	III	5	0.00401228	5.25	0.00401228
925	Alachlor;2-Chloro-N-(2,6-diethylphenyl)-N-(methoxymethyl)acetamide	15972-60-8	COCN(c1c(CC)cccc1CC)C(=O)CCl	III	3	0.00401228	5.25	0.00401228
926	1-Cyclohexene-1-carboxylic acid, 4-[(1R)-1,5-dimethyl-3-oxo-4-hexenyl]-, methyl ester, (4R)-;Methyl (4R)-4-[(2R)-6-methyl-4-oxohept-5-en-2-yl]cyclohex-1-ene-1-carboxylate	16060-78-9	COC(=O)C1=CC[C@@H](CC1)[C@@H](CC(=O)C=C(C)C)C	I	3	0.00401228	105	0.00401228
927	Methoxyfenozide;N'-tert-Butyl-N'-(3,5-dimethylbenzoyl)-3-methoxy-2-methylbenzohydrazide	161050-58-4	COc1cccc(c1C)C(=O)NN(C(C)(C)C)C(=O)c1cc(C)cc(c1)C	III	5	0.00401228	5.25	0.00401228
928	Fenamidone;(5S)-3-Anilino-5-methyl-2-(methylsulfanyl)-5-phenyl-3,5-dihydro-4H-imidazol-4-one	161326-34-7	CSC1=N[C@@](C(=O)N1Nc1ccccc1)(C)c1ccccc1	III	5	0.00401228	5.25	0.00401228
929	2,4-Pentadienenitrile;Penta-2,4-dienenitrile	1615-70-9	C=CC=CC#N	III	3	0.00401228	5.25	0.00401228
930	Dimethenamid-P;2-Chloro-N-(2,4-dimethylthiophen-3-yl)-N-[(2S)-1-methoxypropan-2-yl]acetamide	163515-14-8	COC[C@@H](N(c1c(C)csc1C)C(=O)CCl)C	III	3	0.00401228	5.25	0.00401228
931	Isoxadifen-ethyl;Ethyl 5,5-diphenyl-4,5-dihydro-1,2-oxazole-3-carboxylate	163520-33-0	CCOC(=O)C1=NOC(C1)(c1ccccc1)c1ccccc1	III	5	0.00401228	5.25	0.00401228
932	(2S,3R)-(+)-4-(Dimethylamino)-3-methyl-1,2-diphenyl-2-butanol propionate hydrochloride;(2S,3R)-4-(Dimethylamino)-3-methyl-1,2-diphenylbutan-2-yl propanoate--hydrogen chloride (1/1)	1639-60-7	CCC(=O)O[C@](c1ccccc1)([C@@H](CN(C)C)C)Cc1ccccc1	III	5	0.00401228	5.25	0.00401228
933	Mecoprop-P;(2R)-2-(4-Chloro-2-methylphenoxy)propanoic acid	16484-77-8	OC(=O)[C@H](Oc1ccc(cc1C)Cl)C	III	1	0.00401228	5.25	0.00401228
934	2,4',5-Trichlorobiphenyl;2,4',5-Trichloro-1,1'-biphenyl	16606-02-3	Clc1ccc(cc1)c1cc(Cl)ccc1Cl	III	1	0.00401228	5.25	0.00401228
935	tert-Butyl acrylate;tert-Butyl prop-2-enoate	1663-39-4	C=CC(=O)OC(C)(C)C	I	3	0.00401228	105	0.00401228
936	Naltrexone hydrochloride	16676-29-2	O=C1CC[C@@]2([C@@]34[C@H]1Oc1c4c(C[C@H]2N(CC3)CC2CC2)ccc1O)O	III	5	0.00401228	5.25	0.00401228
937	6-Chloro-2-pyridinol;6-Chloropyridin-2-ol	16879-02-0	Oc1cccc(n1)Cl	III	5	0.00401228	5.25	0.00401228
938	Fluoren-9-ol;9H-Fluoren-9-ol	1689-64-1	OC1c2ccccc2c2c1cccc2	III	3	0.00401228	5.25	0.00401228
939	p-Phenylazophenol;4-[(E)-Phenyldiazenyl]phenol	1689-82-3	Oc1ccc(cc1)/N=N/c1ccccc1	III	3	0.00401228	5.25	0.00401228
940	Bromoxynil;3,5-Dibromo-4-hydroxybenzonitrile	1689-84-5	N#Cc1cc(Br)c(c(c1)Br)O	III	5	0.00401228	5.25	0.00401228
941	Bromoxynil octanoate;2,6-Dibromo-4-cyanophenyl octanoate	1689-99-2	CCCCCCCC(=O)Oc1c(Br)cc(cc1Br)C#N	III	5	0.00401228	5.25	0.00401228
942	Celecoxib;4-[5-(4-Methylphenyl)-3-(trifluoromethyl)-1H-pyrazol-1-yl]benzene-1-sulfonamide	169590-42-5	Cc1ccc(cc1)c1cc(nn1c1ccc(cc1)S(=O)(=O)N)C(F)(F)F	III	5	0.00401228	5.25	0.00401228
943	Clopyralid;3,6-Dichloropyridine-2-carboxylic acid	1702-17-6	Clc1ccc(c(n1)C(=O)O)Cl	III	5	0.00401228	5.25	0.00401228
944	Cyasterone	17086-76-9	O[C@H]1C[C@@]2(C)[C@@H](C[C@H]1O)C(=O)C=C1[C@@H]2CC[C@]2([C@@]1(O)CC[C@@H]2[C@]([C@@H](C[C@@H]1[C@@H](C)OC(=O)[C@H]1C)O)(O)C)C	III	3	0.00401228	5.25	0.00401228
945	Silvex, triethanolamine salt;2-(2,4,5-Trichlorophenoxy)propanoic acid--2,2',2''-nitrilotri(ethan-1-ol) (1/1)	17369-89-0	CC(C(=O)O)Oc1cc(Cl)c(cc1Cl)Cl	III	1	0.00401228	5.25	0.00401228
946	C.I. Disperse Red 60;1-Amino-4-hydroxy-2-phenoxyanthracene-9,10-dione	17418-58-5	Nc1c(Oc2ccccc2)cc(c2c1C(=O)c1ccccc1C2=O)O	III	5	0.00401228	5.25	0.00401228
947	Diisopropyl dichloromalonate	174300-34-6	CC(OC(=O)C(C(=O)OC(C)C)(Cl)Cl)C	III	3	0.00401228	5.25	0.00401228
948	2-Allylphenol;2-(Prop-2-en-1-yl)phenol	1745-81-9	C=CCc1ccccc1O	I	5	0.00401228	105	0.00401228
949	Monolinuron;N'-(4-Chlorophenyl)-N-methoxy-N-methylurea	1746-81-2	CON(C(=O)Nc1ccc(cc1)Cl)C	III	5	0.00401228	5.25	0.00401228
950	5-Bromosalicylaldehyde;5-Bromo-2-hydroxybenzaldehyde	1761-61-1	O=Cc1cc(Br)ccc1O	III	3	0.00401228	5.25	0.00401228
951	4-(Diethylamino)salicylaldehyde;4-(Diethylamino)-2-hydroxybenzaldehyde	17754-90-4	CCN(c1ccc(c(c1)O)C=O)CC	I	3	0.00401228	105	0.00401228
952	Parinol;Bis(4-chlorophenyl)(pyridin-3-yl)methanol	17781-31-6	Clc1ccc(cc1)C(c1ccc(cc1)Cl)(c1cccnc1)O	III	3	0.00401228	5.25	0.00401228
953	4-Nitrotetrafluorobenzonitrile;2,3,5,6-Tetrafluoro-4-nitrobenzonitrile	17823-35-7	N#Cc1c(F)c(F)c(c(c1F)F)[N+](=O)[O-]	III	5	0.00401228	5.25	0.00401228
954	4-Aminotetrafluorobenzonitrile;4-Amino-2,3,5,6-tetrafluorobenzonitrile	17823-38-0	N#Cc1c(F)c(F)c(c(c1F)F)N	III	5	0.00401228	5.25	0.00401228
955	2-Chlorobenzenemethanol;(2-Chlorophenyl)methanol	17849-38-6	OCc1ccccc1Cl	III	3	0.00401228	5.25	0.00401228
956	C.I. Mordant Black 11, monosodium salt;Sodium 3-hydroxy-4-[(1-hydroxynaphthalen-2-yl)diazenyl]-7-nitronaphthalene-1-sulfonate	1787-61-7	Oc1cc(c2c(c1N=Nc1ccc3c(c1O)cccc3)ccc(c2)[N+](=O)[O-])S(=O)(=O)[O-]	III	3	0.00401228	5.25	0.00401228
957	Juvabione	17904-27-7	COC(=O)C1=CC[C@@H](CC1)[C@@H](CC(=O)CC(C)C)C	I	1	0.00401228	105	0.00401228
958	4-Octylphenol;4-Octylphenol	1806-26-4	CCCCCCCCc1ccc(cc1)O	I	5	0.00401228	105	0.00401228
959	Bromopropylate;Propan-2-yl bis(4-bromophenyl)(hydroxy)acetate	18181-80-1	CC(OC(=O)C(c1ccc(cc1)Br)(c1ccc(cc1)Br)O)C	III	3	0.00401228	5.25	0.00401228
960	Tetrafluoroterephthalonitrile;2,3,5,6-Tetrafluorobenzene-1,4-dicarbonitrile	1835-49-0	N#Cc1c(F)c(F)c(c(c1F)F)C#N	III	5	0.00401228	5.25	0.00401228
961	Tetrafluorophthalonitrile;3,4,5,6-Tetrafluorobenzene-1,2-dicarbonitrile	1835-65-0	N#Cc1c(C#N)c(F)c(c(c1F)F)F	III	5	0.00401228	5.25	0.00401228
962	Nitrofen;2,4-Dichloro-1-(4-nitrophenoxy)benzene	1836-75-5	Clc1ccc(c(c1)Cl)Oc1ccc(cc1)[N+](=O)[O-]	III	5	0.00401228	5.25	0.00401228
963	Penthiopyrad;1-Methyl-N-[2-(4-methylpentan-2-yl)thiophen-3-yl]-3-(trifluoromethyl)-1H-pyrazole-4-carboxamide	183675-82-3	CC(CC(c1sccc1NC(=O)c1cn(nc1C(F)(F)F)C)C)C	III	5	0.00401228	5.25	0.00401228
964	Chlornitrofen;1,3,5-Trichloro-2-(4-nitrophenoxy)benzene	1836-77-7	Clc1cc(Cl)cc(c1Oc1ccc(cc1)[N+](=O)[O-])Cl	III	4	0.00401228	5.25	0.00401228
965	6-Chloro-2-picoline;2-Chloro-6-methylpyridine	18368-63-3	Cc1cccc(n1)Cl	III	2	0.00401228	5.25	0.00401228
966	Benfluralin;N-Butyl-N-ethyl-2,6-dinitro-4-(trifluoromethyl)aniline	1861-40-1	CCCCN(c1c(cc(cc1[N+](=O)[O-])C(F)(F)F)[N+](=O)[O-])CC	III	5	0.00401228	5.25	0.00401228
967	3-Chloro-2-chloromethyl-1-propene;3-Chloro-2-(chloromethyl)prop-1-ene	1871-57-4	ClCC(=C)CCl	III	3	0.00401228	5.25	0.00401228
968	p-Chlorophenylacetic acid;(4-Chlorophenyl)acetic acid	1878-66-6	OC(=O)Cc1ccc(cc1)Cl	III	1	0.00401228	5.25	0.00401228
969	6-tert-Butyl-2,4-dimethylphenol;2-tert-Butyl-4,6-dimethylphenol	1879-09-0	Cc1cc(C)c(c(c1)C(C)(C)C)O	I	5	0.00401228	105	0.00401228
970	Boscalid;2-Chloro-N-(4'-chloro[1,1'-biphenyl]-2-yl)pyridine-3-carboxamide	188425-85-6	Clc1ccc(cc1)c1ccccc1NC(=O)c1cccnc1Cl	III	5	0.00401228	5.25	0.00401228
971	Chloroxynil;3,5-Dichloro-4-hydroxybenzonitrile	1891-95-8	N#Cc1cc(Cl)c(c(c1)Cl)O	III	5	0.00401228	5.25	0.00401228
972	Dicamba;3,6-Dichloro-2-methoxybenzoic acid	1918-00-9	COc1c(Cl)ccc(c1C(=O)O)Cl	III	1	0.00401228	5.25	0.00401228
973	Chlorthiamid;2,6-Dichlorobenzene-1-carbothioamide	1918-13-4	NC(=S)c1c(Cl)cccc1Cl	III	5	0.00401228	5.25	0.00401228
974	Propachlor;2-Chloro-N-phenyl-N-(propan-2-yl)acetamide	1918-16-7	ClCC(=O)N(c1ccccc1)C(C)C	III	3	0.00401228	5.25	0.00401228
975	2,4-D 3-butoxypropyl ester;3-Butoxypropyl (2,4-dichlorophenoxy)acetate	1928-45-6	CCCCOCCCOC(=O)COc1ccc(cc1Cl)Cl	III	1	0.00401228	5.25	0.00401228
976	2,4,5-T 3-(2-butoxyethoxy)propyl ester;3-(2-Butoxyethoxy)propyl (2,4,5-trichlorophenoxy)acetate	1928-58-1	CCCCOCCOCCCOC(=O)COc1cc(Cl)c(cc1Cl)Cl	III	1	0.00401228	5.25	0.00401228
977	2,4-D-Butotyl;2-Butoxyethyl (2,4-dichlorophenoxy)acetate	1929-73-3	CCCCOCCOC(=O)COc1ccc(cc1Cl)Cl	III	1	0.00401228	5.25	0.00401228
978	Nitrapyrin;2-Chloro-6-(trichloromethyl)pyridine	1929-82-4	Clc1cccc(n1)C(Cl)(Cl)Cl	III	2	0.00401228	5.25	0.00401228
979	Mecoprop-potassium;Potassium 2-(4-chloro-2-methylphenoxy)propanoate	1929-86-8	[O-]C(=O)C(Oc1ccc(cc1C)Cl)C	III	1	0.00401228	5.25	0.00401228
980	Isopentyl lactate;3-Methylbutyl 2-hydroxypropanoate	19329-89-6	CC(CCOC(=O)C(O)C)C	I	1	0.00401228	105	0.00401228
981	Fenoprop-butotyl;2-Butoxyethyl 2-(2,4,5-trichlorophenoxy)propanoate	19398-13-1	CC(C(=O)OCCOCCCC)Oc1cc(Cl)c(cc1Cl)Cl	III	1	0.00401228	5.25	0.00401228
982	MCPA-butotyl;2-Butoxyethyl (4-chloro-2-methylphenoxy)acetate	19480-43-4	CCCCOCCOC(=O)COc1ccc(cc1C)Cl	III	1	0.00401228	5.25	0.00401228
983	tert-Butylhydroquinone;2-tert-Butylbenzene-1,4-diol	1948-33-0	Oc1ccc(c(c1)C(C)(C)C)O	I	5	0.00401228	105	0.00401228
984	Diisopropyl chloromalonate	195209-93-9	ClC(C(=O)OC(C)C)C(=O)OC(C)C	III	3	0.00401228	5.25	0.00401228
985	3,6-Dimethyl-1-heptyn-3-ol;3,6-Dimethylhept-1-yn-3-ol	19549-98-5	CC(CCC(C#C)(O)C)C	III	3	0.00401228	5.25	0.00401228
986	Dibutyl terephthalate;Dibutyl benzene-1,4-dicarboxylate	1962-75-0	CCCCOC(=O)c1ccc(cc1)C(=O)OCCCC	I	5	0.00401228	105	0.00401228
987	Chlordimeform hydrochloride;N'-(4-Chloro-2-methylphenyl)-N,N-dimethylmethanimidamide--hydrogen chloride (1/1)	19750-95-9	CN(/C=N/c1ccc(cc1C)Cl)C	III	5	0.00401228	5.25	0.00401228
988	Acetamide, 2-(2,4-dichlorophenoxy)-;2-(2,4-Dichlorophenoxy)acetamide	1982-42-9	NC(=O)COc1ccc(cc1Cl)Cl	III	5	0.00401228	5.25	0.00401228
989	Chloroxuron;N'-[4-(4-Chlorophenoxy)phenyl]-N,N-dimethylurea	1982-47-4	Clc1ccc(cc1)Oc1ccc(cc1)NC(=O)N(C)C	III	5	0.00401228	5.25	0.00401228
990	Sodium dicamba;Sodium 3,6-dichloro-2-methoxybenzoate	1982-69-0	COc1c(Cl)ccc(c1C(=O)[O-])Cl	III	1	0.00401228	5.25	0.00401228
991	2,3-Dichloroanisole;1,2-Dichloro-3-methoxybenzene	1984-59-4	COc1cccc(c1Cl)Cl	III	1	0.00401228	5.25	0.00401228
992	2,6-Dichloroanisole;1,3-Dichloro-2-methoxybenzene	1984-65-2	COc1c(Cl)cccc1Cl	III	1	0.00401228	5.25	0.00401228
993	4-Heptylphenol;4-Heptylphenol	1987-50-4	CCCCCCCc1ccc(cc1)O	I	5	0.00401228	105	0.00401228
994	Metoxuron;N'-(3-Chloro-4-methoxyphenyl)-N,N-dimethylurea	19937-59-8	COc1ccc(cc1Cl)NC(=O)N(C)C	III	5	0.00401228	5.25	0.00401228
995	2,4-D, Dimethylamine salt;(2,4-Dichlorophenoxy)acetic acid--N-methylmethanamine (1/1)	2008-39-1	OC(=O)COc1ccc(cc1Cl)Cl	III	1	0.00401228	5.25	0.00401228
996	2,4,5-T triethylamine salt	2008-46-0	[O-]C(=O)COc1cc(Cl)c(cc1Cl)Cl	III	1	0.00401228	5.25	0.00401228
997	2,6-Dichlorobenzamide;2,6-Dichlorobenzamide	2008-58-4	NC(=O)c1c(Cl)cccc1Cl	III	5	0.00401228	5.25	0.00401228
998	DNCDE;4-Chloro-2-nitro-1-(4-nitrophenoxy)benzene	20115-34-8	Clc1ccc(c(c1)[N+](=O)[O-])Oc1ccc(cc1)[N+](=O)[O-]	III	5	0.00401228	5.25	0.00401228
999	(+/-)-3-Butyn-2-ol;But-3-yn-2-ol	2028-63-9	CC(C#C)O	III	3	0.00401228	5.25	0.00401228
1000	MCPA dimethylamine salt;(4-Chloro-2-methylphenoxy)acetic acid--N-methylmethanamine (1/1)	2039-46-5	OC(=O)COc1ccc(cc1C)Cl	III	1	0.00401228	5.25	0.00401228
1001	4,4'-Dichlorobiphenyl;4,4'-Dichloro-1,1'-biphenyl	2050-68-2	Clc1ccc(cc1)c1ccc(cc1)Cl	III	1	0.00401228	5.25	0.00401228
1002	2-Chlorobiphenyl;2-Chloro-1,1'-biphenyl	2051-60-7	Clc1ccccc1c1ccccc1	III	1	0.00401228	5.25	0.00401228
1003	3-Chlorobiphenyl;3-Chloro-1,1'-biphenyl	2051-61-8	Clc1cccc(c1)c1ccccc1	III	1	0.00401228	5.25	0.00401228
1004	4-Chlorobiphenyl;4-Chloro-1,1'-biphenyl	2051-62-9	Clc1ccc(cc1)c1ccccc1	III	1	0.00401228	5.25	0.00401228
1005	Fipronil-desulfinyl;5-Amino-1-[2,6-dichloro-4-(trifluoromethyl)phenyl]-4-(trifluoromethyl)-1H-pyrazole-3-carbonitrile	205650-65-3	N#Cc1nn(c(c1C(F)(F)F)N)c1c(Cl)cc(cc1Cl)C(F)(F)F	III	5	0.00401228	5.25	0.00401228
1006	1,4-Bis(bromoacetoxy)-2-butene;But-2-ene-1,4-diyl bis(bromoacetate)	20679-58-7	BrCC(=O)OCC=CCOC(=O)CBr	III	3	0.00401228	5.25	0.00401228
1007	3-Buten-2-one,4-(3-chlorophenyl)-;(3E)-4-(3-Chlorophenyl)but-3-en-2-one	20766-36-3	CC(=O)/C=C/c1cccc(c1)Cl	III	3	0.00401228	5.25	0.00401228
1008	Mesosulfuron-methyl;Methyl 2-{[(4,6-dimethoxypyrimidin-2-yl)carbamoyl]sulfamoyl}-4-{[(methanesulfonyl)amino]methyl}benzoate	208465-21-8	COC(=O)c1ccc(cc1S(=O)(=O)NC(=O)Nc1nc(OC)cc(n1)OC)CNS(=O)(=O)C	III	5	0.00401228	5.25	0.00401228
1009	Chloraniformethane;N-[2,2,2-Trichloro-1-(3,4-dichloroanilino)ethyl]formamide	20856-57-9	O=CNC(C(Cl)(Cl)Cl)Nc1ccc(c(c1)Cl)Cl	III	3	0.00401228	5.25	0.00401228
1010	Topramezone;[3-(4,5-Dihydro-1,2-oxazol-3-yl)-4-(methanesulfonyl)-2-methylphenyl](5-hydroxy-1-methyl-1H-pyrazol-4-yl)methanone	210631-68-8	Cc1c(ccc(c1C1=NOCC1)S(=O)(=O)C)C(=O)c1cnn(c1O)C	III	5	0.00401228	5.25	0.00401228
1011	Clothianidin;N-[(2-Chloro-1,3-thiazol-5-yl)methyl]-N'-methyl-N''-nitroguanidine	210880-92-5	[O-][N+](=O)/N=C(\NC)/NCc1cnc(s1)Cl	III	5	0.00401228	5.25	0.00401228
1012	Ethyl 1-naphthaleneacetate;Ethyl (naphthalen-1-yl)acetate	2122-70-5	CCOC(=O)Cc1cccc2c1cccc2	III	5	0.00401228	5.25	0.00401228
1013	4-Chlorocatechol;4-Chlorobenzene-1,2-diol	2138-22-9	Clc1ccc(c(c1)O)O	III	5	0.00401228	5.25	0.00401228
1014	Methyl 2,4-dihydroxybenzoate;Methyl 2,4-dihydroxybenzoate	2150-47-2	COC(=O)c1ccc(cc1O)O	I	5	0.00401228	105	0.00401228
1015	2-(Thiocyanomethylthio)benzothiazole;[(1,3-Benzothiazol-2-yl)sulfanyl]methyl thiocyanate	21564-17-0	N#CSCSc1nc2c(s1)cccc2	III	3	0.00401228	5.25	0.00401228
1016	Fluometuron;N,N-Dimethyl-N'-[3-(trifluoromethyl)phenyl]urea	2164-17-2	O=C(N(C)C)Nc1cccc(c1)C(F)(F)F	III	5	0.00401228	5.25	0.00401228
1017	Penoxsulam;2-(2,2-Difluoroethoxy)-N-(5,8-dimethoxy[1,2,4]triazolo[1,5-c]pyrimidin-2-yl)-6-(trifluoromethyl)benzene-1-sulfonamide	219714-96-2	COc1ncc(c2n1nc(n2)NS(=O)(=O)c1c(cccc1C(F)(F)F)OCC(F)F)OC	III	3	0.00401228	5.25	0.00401228
1018	2,2',3,3',5,6,6'-Heptafluoro-4'-hydroxy[1,1'-biphenyl]-4-yl hypofluorite;2,2',3,3',5,6,6'-Heptafluoro-4'-hydroxy[1,1'-biphenyl]-4-yl hypofluorite	2200-70-6	FOc1c(F)c(F)c(c(c1F)F)c1c(F)cc(c(c1F)F)O	III	5	0.00401228	5.25	0.00401228
1019	Metrafenone;(3-Bromo-6-methoxy-2-methylphenyl)(2,3,4-trimethoxy-6-methylphenyl)methanone	220899-03-6	COc1c(OC)cc(c(c1OC)C(=O)c1c(OC)ccc(c1C)Br)C	III	1	0.00401228	5.25	0.00401228
1020	2,4-D, octylamine salt (1:1);(2,4-Dichlorophenoxy)acetic acid--octan-1-amine (1/1)	2212-53-5	OC(=O)COc1ccc(cc1Cl)Cl	III	1	0.00401228	5.25	0.00401228
1021	Benzoylprop-ethyl;Ethyl N-benzoyl-N-(3,4-dichlorophenyl)alaninate	22212-55-1	CCOC(=O)C(N(C(=O)c1ccccc1)c1ccc(c(c1)Cl)Cl)C	III	5	0.00401228	5.25	0.00401228
1022	2',4'-Dichloroacetophenone;1-(2,4-Dichlorophenyl)ethan-1-one	2234-16-4	Clc1ccc(c(c1)Cl)C(=O)C	III	5	0.00401228	5.25	0.00401228
1023	Diacetoxyscirpenol;(3alpha,4beta)-3-Hydroxy-12,13-epoxytrichothec-9-ene-4,15-diyl diacetate	2270-40-8	CC(=O)OC[C@]12CCC(=C[C@H]1O[C@H]1C3([C@]2(C)[C@H](OC(=O)C)[C@H]1O)CO3)C	III	1	0.00401228	5.25	0.00401228
1024	2-Acetylbenzo[b]thiophene;1-(1-Benzothiophen-2-yl)ethan-1-one	22720-75-8	CC(=O)c1cc2c(s1)cccc2	III	5	0.00401228	5.25	0.00401228
1025	3-Bromobenzamide;3-Bromobenzamide	22726-00-7	Brc1cccc(c1)C(=O)N	III	5	0.00401228	5.25	0.00401228
1026	Dicamba-dimethylammonium;3,6-Dichloro-2-methoxybenzoic acid--N-methylmethanamine (1/1)	2300-66-5	COc1c(Cl)ccc(c1C(=O)O)Cl	III	1	0.00401228	5.25	0.00401228
1027	2-Mercaptosuccinic acid diethyl ester;Diethyl 2-sulfanylbutanedioate	23060-14-2	CCOC(=O)CC(C(=O)OCC)S	I	5	0.00401228	105	0.00401228
1028	Pentanochlor;N-(3-Chloro-4-methylphenyl)-2-methylpentanamide	2307-68-8	CCCC(C(=O)Nc1ccc(c(c1)Cl)C)C	III	5	0.00401228	5.25	0.00401228
1029	Fenoprop-2-butoxy-1-methylethyl	2317-24-0	CC(C(=O)OC(COCCC)C)Oc1cc(Cl)c(cc1Cl)Cl	III	1	0.00401228	5.25	0.00401228
1030	Butachlor;N-(Butoxymethyl)-2-chloro-N-(2,6-diethylphenyl)acetamide	23184-66-9	CCCCOCN(c1c(CC)cccc1CC)C(=O)CCl	III	3	0.00401228	5.25	0.00401228
1031	Ifenprodil;4-[2-(4-Benzylpiperidin-1-yl)-1-hydroxypropyl]phenol	23210-56-2	Oc1ccc(cc1)C(C(N1CCC(CC1)Cc1ccccc1)C)O	III	3	0.00401228	5.25	0.00401228
1032	2,6-dichloro-N'-hydroxybenzenecarboximidamide;2,6-Dichloro-N'-hydroxybenzene-1-carboximidamide	23505-21-7	ON=C(c1c(Cl)cccc1Cl)N	III	5	0.00401228	5.25	0.00401228
1033	alpha,alpha,alpha-4-Tetrafluoro-m-toluidine;4-Fluoro-3-(trifluoromethyl)aniline	2357-47-3	Nc1ccc(c(c1)C(F)(F)F)F	III	5	0.00401228	5.25	0.00401228
1034	2-Ethoxyethyl methacrylate;2-Ethoxyethyl 2-methylprop-2-enoate	2370-63-0	CCOCCOC(=O)C(=C)C	I	1	0.00401228	105	0.00401228
1035	Fluopicolide;2,6-Dichloro-N-{[3-chloro-5-(trifluoromethyl)pyridin-2-yl]methyl}benzamide	239110-15-7	Clc1cc(cnc1CNC(=O)c1c(Cl)cccc1Cl)C(F)(F)F	III	5	0.00401228	5.25	0.00401228
1036	Propyzamide;3,5-Dichloro-N-(2-methylbut-3-yn-2-yl)benzamide	23950-58-5	C#CC(NC(=O)c1cc(Cl)cc(c1)Cl)(C)C	III	5	0.00401228	5.25	0.00401228
1037	2-tert-Butyl-4-methylphenol;2-tert-Butyl-4-methylphenol	2409-55-4	Cc1ccc(c(c1)C(C)(C)C)O	I	5	0.00401228	105	0.00401228
1038	N-(3,5-Dichlorophenyl)succinimide;1-(3,5-Dichlorophenyl)pyrrolidine-2,5-dione	24096-53-5	O=C1CCC(=O)N1c1cc(Cl)cc(c1)Cl	III	5	0.00401228	5.25	0.00401228
1039	2,3,6-Trimethylphenol;2,3,6-Trimethylphenol	2416-94-6	Cc1ccc(c(c1O)C)C	I	5	0.00401228	105	0.00401228
1040	2,3,6-Trichlorophenylacetic acid sodium salt;Sodium (2,3,6-trichlorophenyl)acetate	2439-00-1	[O-]C(=O)Cc1c(Cl)ccc(c1Cl)Cl	III	5	0.00401228	5.25	0.00401228
1041	2-(Dimethylamino)ethyl acrylate;2-(Dimethylamino)ethyl prop-2-enoate	2439-35-2	C=CC(=O)OCCN(C)C	I	3	0.00401228	105	0.00401228
1042	2-Methoxybenzamide;2-Methoxybenzamide	2439-77-2	COc1ccccc1C(=O)N	I	5	0.00401228	105	0.00401228
1043	Phenol, 4-hexyl-;4-Hexylphenol	2446-69-7	CCCCCCc1ccc(cc1)O	I	5	0.00401228	105	0.00401228
1044	2,4-Dichlorobenzamide;2,4-Dichlorobenzamide	2447-79-2	Clc1ccc(c(c1)Cl)C(=O)N	III	5	0.00401228	5.25	0.00401228
1045	Tetrahydrofurfuryl methacrylate;(Oxolan-2-yl)methyl 2-methylprop-2-enoate	2455-24-5	CC(=C)C(=O)OCC1CCCO1	III	1	0.00401228	5.25	0.00401228
1046	4,5-Dichloroguaiacol;4,5-Dichloro-2-methoxyphenol	2460-49-3	COc1cc(Cl)c(cc1O)Cl	III	1	0.00401228	5.25	0.00401228
1047	2-Ethylhexyl glycidyl ether;2-{[(2-Ethylhexyl)oxy]methyl}oxirane	2461-15-6	CCCCC(COCC1CO1)CC	III	1	0.00401228	5.25	0.00401228
1048	2-Bromo-4-hydroxyacetophenone;2-Bromo-1-(4-hydroxyphenyl)ethan-1-one	2491-38-5	BrCC(=O)c1ccc(cc1)O	III	5	0.00401228	5.25	0.00401228
1049	Benzyl methacrylate;Benzyl 2-methylprop-2-enoate	2495-37-6	O=C(C(=C)C)OCc1ccccc1	I	3	0.00401228	105	0.00401228
1050	Hexyl acrylate;Hexyl prop-2-enoate	2499-95-8	CCCCCCOC(=O)C=C	I	3	0.00401228	105	0.00401228
1051	Butylated hydroxyanisole;2-tert-Butyl-4-methoxyphenol--3-tert-butyl-4-methoxyphenol (1/1)	25013-16-5	COc1ccc(c(c1)C(C)(C)C)O	I	1	0.00401228	105	0.00401228
1052	n-Nonylphenol	25154-52-3	CCCCCCCCCc1ccc(cc1)O	I	5	0.00401228	105	0.00401228
1053	Dichlorophenol	25167-81-1	Oc1cc(Cl)cc(c1)Cl	III	5	0.00401228	5.25	0.00401228
1054	Trichlorophenol	25167-82-2	Clc1cc(Cl)c(c(c1)Cl)O	III	4	0.00401228	5.25	0.00401228
1055	Butylthio-2,4-D	25319-80-6	CCCCSC(=O)COc1ccc(cc1Cl)Cl	III	5	0.00401228	5.25	0.00401228
1056	S-Ethyl (2,4-dichlorophenoxy)ethanethioate;S-Ethyl (2,4-dichlorophenoxy)ethanethioate	25319-82-8	CCSC(=O)COc1ccc(cc1Cl)Cl	III	5	0.00401228	5.25	0.00401228
1057	Dichlorobenzene	25321-22-6	Clc1ccc(cc1)Cl	III	1	0.00401228	5.25	0.00401228
1058	Chlorflurenol-methyl;Methyl 2-chloro-9-hydroxy-9H-fluorene-9-carboxylate	2536-31-4	COC(=O)C1(O)c2cc(Cl)ccc2c2c1cccc2	III	3	0.00401228	5.25	0.00401228
1059	Trichlorosyringol;3,4,5-Trichloro-2,6-dimethoxyphenol	2539-26-6	COc1c(O)c(OC)c(c(c1Cl)Cl)Cl	III	1	0.00401228	5.25	0.00401228
1060	2,4,5-T-butotyl;2-Butoxyethyl (2,4,5-trichlorophenoxy)acetate	2545-59-7	CCCCOCCOC(=O)COc1cc(Cl)c(cc1Cl)Cl	III	1	0.00401228	5.25	0.00401228
1061	Picloram-potassium;Potassium 4-amino-3,5,6-trichloropyridine-2-carboxylate	2545-60-0	[O-]C(=O)c1nc(Cl)c(c(c1Cl)N)Cl	III	5	0.00401228	5.25	0.00401228
1062	Dinitrophenol	25550-58-7	Oc1ccc(c(c1)[N+](=O)[O-])[N+](=O)[O-]	III	5	0.00401228	5.25	0.00401228
1063	4-Nitro-m-cresol;3-Methyl-4-nitrophenol	2581-34-2	Oc1ccc(c(c1)C)[N+](=O)[O-]	III	5	0.00401228	5.25	0.00401228
1064	Robenidine;N',2-Bis[(4-chlorophenyl)methylidene]hydrazine-1-carboximidohydrazide	25875-51-8	N=C(NN=Cc1ccc(cc1)Cl)NN=Cc1ccc(cc1)Cl	III	5	0.00401228	5.25	0.00401228
1065	Morantel tartrate;(2R,3S)-2,3-Dihydroxybutanedioic acid--1-methyl-2-[(E)-2-(3-methylthiophen-2-yl)ethenyl]-1,4,5,6-tetrahydropyrimidine (1/1)	26155-31-7	CN1CCCN=C1/C=C/c1sccc1C	III	5	0.00401228	5.25	0.00401228
1066	Ethofumesate;2-Ethoxy-3,3-dimethyl-2,3-dihydro-1-benzofuran-5-yl methanesulfonate	26225-79-6	CCOC1Oc2c(C1(C)C)cc(cc2)OS(=O)(=O)C	I	3	0.00401228	105	0.00401228
1067	Triforine;N,N'-[Piperazine-1,4-diylbis(2,2,2-trichloroethane-1,1-diyl)]diformamide	26644-46-2	O=CNC(C(Cl)(Cl)Cl)N1CCN(CC1)C(C(Cl)(Cl)Cl)NC=O	III	3	0.00401228	5.25	0.00401228
1068	4,5,6-Trichloroguaiacol;2,3,4-Trichloro-6-methoxyphenol	2668-24-8	COc1cc(Cl)c(c(c1O)Cl)Cl	III	1	0.00401228	5.25	0.00401228
1069	Chloroneb;1,4-Dichloro-2,5-dimethoxybenzene	2675-77-6	COc1cc(Cl)c(cc1Cl)OC	III	1	0.00401228	5.25	0.00401228
1070	Amoxicillin;(2S,5R,6R)-6-{[(2R)-2-Amino-2-(4-hydroxyphenyl)acetyl]amino}-3,3-dimethyl-7-oxo-4-thia-1-azabicyclo[3.2.0]heptane-2-carboxylic acid	26787-78-0	O=C([C@@H](c1ccc(cc1)O)N)N[C@@H]1C(=O)N2[C@@H]1SC([C@@H]2C(=O)O)(C)C	III	5	0.00401228	5.25	0.00401228
1071	Cyclotetramethylenetetranitramine;1,3,5,7-Tetranitro-1,3,5,7-tetrazocane	2691-41-0	[O-][N+](=O)N1CN(CN(CN(C1)[N+](=O)[O-])[N+](=O)[O-])[N+](=O)[O-]	III	5	0.00401228	5.25	0.00401228
1072	(2-Chlorobenzylidene)propanedinitrile;[(2-Chlorophenyl)methylidene]propanedinitrile	2698-41-1	N#CC(=Cc1ccccc1Cl)C#N	III	3	0.00401228	5.25	0.00401228
1073	2,4-D sodium salt;Sodium (2,4-dichlorophenoxy)acetate	2702-72-9	[O-]C(=O)COc1ccc(cc1Cl)Cl	III	1	0.00401228	5.25	0.00401228
1074	ar,ar-Dichloroaniline	27134-27-6	Nc1ccc(c(c1)Cl)Cl	III	5	0.00401228	5.25	0.00401228
1075	Quinonamid;2,2-Dichloro-N-(3-chloro-1,4-dioxo-1,4-dihydronaphthalen-2-yl)acetamide	27541-88-4	O=C(C(Cl)Cl)NC1=C(Cl)C(=O)c2c(C1=O)cccc2	III	3	0.00401228	5.25	0.00401228
1076	Dimethylamine 4-(2,4-dichlorophenoxy)butyrate;4-(2,4-Dichlorophenoxy)butanoic acid--N-methylmethanamine (1/1)	2758-42-1	OC(=O)CCCOc1ccc(cc1Cl)Cl	III	1	0.00401228	5.25	0.00401228
1077	Phenol, 2,4-bis(1-phenylethyl)-;2,4-Bis(1-phenylethyl)phenol	2769-94-0	CC(c1ccc(c(c1)C(c1ccccc1)C)O)c1ccccc1	III	5	0.00401228	5.25	0.00401228
1078	4,4',4""-Ethane-1,1,1-triyltriphenol;4,4',4''-(Ethane-1,1,1-triyl)triphenol	27955-94-8	CC(c1ccc(cc1)O)(c1ccc(cc1)O)c1ccc(cc1)O	III	5	0.00401228	5.25	0.00401228
1079	2-Cyanoethyl 2,3-dibromopropanoate	27983-69-3	BrC(C(=O)OCCC#N)CBr	III	3	0.00401228	5.25	0.00401228
1080	Tetrafluorobenzene	28016-01-5	Fc1cc(F)c(c(c1)F)F	III	1	0.00401228	5.25	0.00401228
1081	Fenoprop-potassium;Potassium 2-(2,4,5-trichlorophenoxy)propanoate	2818-16-8	[O-]C(=O)C(Oc1cc(Cl)c(cc1Cl)Cl)C	III	1	0.00401228	5.25	0.00401228
1082	C.I. Disperse Yellow 3;N-{4-[(E)-(2-Hydroxy-5-methylphenyl)diazenyl]phenyl}acetamide	2832-40-8	CC(=O)Nc1ccc(cc1)/N=N/c1cc(C)ccc1O	III	3	0.00401228	5.25	0.00401228
1083	4-Amino-m-cresol;4-Amino-3-methylphenol	2835-99-6	Oc1ccc(c(c1)C)N	I	5	0.00401228	105	0.00401228
1084	Benzene, 1-chloro-3-methoxy-;1-Chloro-3-methoxybenzene	2845-89-8	COc1cccc(c1)Cl	III	1	0.00401228	5.25	0.00401228
1085	2-(Dimethylamino)ethyl methacrylate;2-(Dimethylamino)ethyl 2-methylprop-2-enoate	2867-47-2	CN(CCOC(=O)C(=C)C)C	I	3	0.00401228	105	0.00401228
1086	HEPTACHLORONORBORNENE	28680-45-7	ClC1C(Cl)C2(C(C1(Cl)C=C2Cl)(Cl)Cl)Cl	III	3	0.00401228	5.25	0.00401228
1087	2-Amino-4'-chlorobenzophenone;(2-Aminophenyl)(4-chlorophenyl)methanone	2894-51-1	Clc1ccc(cc1)C(=O)c1ccccc1N	III	5	0.00401228	5.25	0.00401228
1088	Methyl 2,5-dichlorobenzoate;Methyl 2,5-dichlorobenzoate	2905-69-3	COC(=O)c1cc(Cl)ccc1Cl	III	5	0.00401228	5.25	0.00401228
1089	Dinitramine;N~1~,N~1~-Diethyl-2,6-dinitro-4-(trifluoromethyl)benzene-1,3-diamine	29091-05-2	CCN(c1c(cc(c(c1[N+](=O)[O-])N)C(F)(F)F)[N+](=O)[O-])CC	III	5	0.00401228	5.25	0.00401228
1090	Prodiamine;2,6-Dinitro-N~1~,N~1~-dipropyl-4-(trifluoromethyl)benzene-1,3-diamine	29091-21-2	CCCN(c1c(cc(c(c1[N+](=O)[O-])N)C(F)(F)F)[N+](=O)[O-])CCC	III	5	0.00401228	5.25	0.00401228
1091	Benzomate	29104-30-1	CCO/N=C(/c1c(OC)ccc(c1OC)Cl)\OC(=O)c1ccccc1	III	5	0.00401228	5.25	0.00401228
1092	2-Methyl-3,3,4,4-tetrafluoro-2-butanol;3,3,4,4-Tetrafluoro-2-methylbutan-2-ol	29553-26-2	FC(C(C(O)(C)C)(F)F)F	III	1	0.00401228	5.25	0.00401228
1093	cis-1,2-Epoxycyclododecane;(1R,10S)-11-Oxabicyclo[8.1.0]undecane	29587-92-6	C1CCCC[C@H]2[C@@H](CCC1)O2	III	3	0.00401228	5.25	0.00401228
1094	Bromoxynil potassium salt (1:1)	2961-68-4	N#Cc1cc(Br)c(c(c1)Br)O	III	5	0.00401228	5.25	0.00401228
1095	5-Bromovanillin;3-Bromo-4-hydroxy-5-methoxybenzaldehyde	2973-76-4	COc1cc(C=O)cc(c1O)Br	III	1	0.00401228	5.25	0.00401228
1096	Chloromethyl styrene	30030-25-2	ClCc1ccc(cc1)C=C	III	2	0.00401228	5.25	0.00401228
1097	2-Thiocyanatoethyl dodecanoate;2-(Thiocyanato)ethyl dodecanoate	301-11-1	CCCCCCCCCCCC(=O)OCCSC#N	III	3	0.00401228	5.25	0.00401228
1098	2-[(Dibromomethylphenoxy)methyl]oxirane	30171-80-3	Cc1ccc(c(c1Br)Br)OCC1CO1	III	1	0.00401228	5.25	0.00401228
1099	2,6-Resorcylic acid;2,6-Dihydroxybenzoic acid	303-07-1	OC(=O)c1c(O)cccc1O	I	5	0.00401228	105	0.00401228
1100	2,3-Dihydroxybenzoic acid;2,3-Dihydroxybenzoic acid	303-38-8	OC(=O)c1cccc(c1O)O	I	5	0.00401228	105	0.00401228
1101	Metobromuron;N'-(4-Bromophenyl)-N-methoxy-N-methylurea	3060-89-7	CON(C(=O)Nc1ccc(cc1)Br)C	III	5	0.00401228	5.25	0.00401228
1102	Cyclohexyl acrylate;Cyclohexyl prop-2-enoate	3066-71-5	C=CC(=O)OC1CCCCC1	I	3	0.00401228	105	0.00401228
1103	PFHxA;Undecafluorohexanoic acid	307-24-4	OC(=O)C(C(C(C(C(F)(F)F)(F)F)(F)F)(F)F)(F)F	III	1	0.00401228	5.25	0.00401228
1104	Acetic acid, 2,4,5-trichlorophenoxy-, 2-butoxypropyl ester	3084-62-6	CCCCOC(COC(=O)COc1cc(Cl)c(cc1Cl)Cl)C	III	1	0.00401228	5.25	0.00401228
1105	4-Chlorophenyl sulfoxide;1,1'-Sulfinylbis(4-chlorobenzene)	3085-42-5	Clc1ccc(cc1)S(=O)c1ccc(cc1)Cl	III	5	0.00401228	5.25	0.00401228
1106	Secobarbital, sodium salt;Sodium 4,6-dioxo-5-(pentan-2-yl)-5-(prop-2-en-1-yl)-1,4,5,6-tetrahydropyrimidin-2-olate	309-43-3	CCCC(C1(CC=C)C(=O)NC(=NC1=O)[O-])C	III	5	0.00401228	5.25	0.00401228
1107	3,5-Dimethyl-4-aminophenol;4-Amino-3,5-dimethylphenol	3096-70-6	Oc1cc(C)c(c(c1)C)N	I	5	0.00401228	105	0.00401228
1108	2,3,4,4'-Tetrahydroxybenzophenone;(4-Hydroxyphenyl)(2,3,4-trihydroxyphenyl)methanone	31127-54-5	Oc1ccc(cc1)C(=O)c1ccc(c(c1O)O)O	III	5	0.00401228	5.25	0.00401228
1109	Benzene, 1,2,3,5-tetrafluoro-4-nitro-;1,2,3,5-Tetrafluoro-4-nitrobenzene	314-41-0	Fc1c(F)cc(c(c1F)[N+](=O)[O-])F	III	5	0.00401228	5.25	0.00401228
1110	Bupropion hydrochloride;2-(tert-Butylamino)-1-(3-chlorophenyl)propan-1-one--hydrogen chloride (1/1)	31677-93-7	Clc1cccc(c1)C(=O)C(NC(C)(C)C)C	III	5	0.00401228	5.25	0.00401228
1111	C.I. Disperse Blue 7;1,4-Dihydroxy-5,8-bis[(2-hydroxyethyl)amino]anthracene-9,10-dione	3179-90-6	OCCNc1ccc(c2c1C(=O)c1c(C2=O)c(O)ccc1O)NCCO	III	5	0.00401228	5.25	0.00401228
1112	5-Chloro-3-methylcatechol;5-Chloro-3-methylbenzene-1,2-diol	31934-88-0	Clc1cc(C)c(c(c1)O)O	III	5	0.00401228	5.25	0.00401228
1113	Dinoterb acetate [ISO];2-tert-Butyl-4,6-dinitrophenyl acetate	3204-27-1	CC(=O)Oc1c(cc(cc1C(C)(C)C)[N+](=O)[O-])[N+](=O)[O-]	III	5	0.00401228	5.25	0.00401228
1114	2,3-Dichloronitrobenzene;1,2-Dichloro-3-nitrobenzene	3209-22-1	[O-][N+](=O)c1cccc(c1Cl)Cl	III	2	0.00401228	5.25	0.00401228
1115	Benzoic acid, 5-chloro-2-hydroxy-;5-Chloro-2-hydroxybenzoic acid	321-14-2	Clc1ccc(c(c1)C(=O)O)O	III	5	0.00401228	5.25	0.00401228
1116	PYROCATECHOL, 3,4,6-TRICHLORO-	32139-72-3	Oc1c(Cl)cc(c(c1O)Cl)Cl	III	5	0.00401228	5.25	0.00401228
1117	3-Chloro-o-cresol;3-Chloro-2-methylphenol	3260-87-5	Cc1c(O)cccc1Cl	III	5	0.00401228	5.25	0.00401228
1118	3-(Methylthio)propanal;3-(Methylsulfanyl)propanal	3268-49-3	CSCCC=O	I	3	0.00401228	105	0.00401228
1119	Procymidone;3-(3,5-Dichlorophenyl)-1,5-dimethyl-3-azabicyclo[3.1.0]hexane-2,4-dione	32809-16-8	O=C1N(c2cc(Cl)cc(c2)Cl)C(=O)C2(C1(C)C2)C	III	5	0.00401228	5.25	0.00401228
1120	2,6-Dibromo-4-[2-(4-nitrophenyl)diazenyl]phenol	3281-96-7	[O-][N+](=O)c1ccc(cc1)N=Nc1cc(Br)c(c(c1)Br)O	III	3	0.00401228	5.25	0.00401228
1121	2,5-Dinitrophenol;2,5-Dinitrophenol	329-71-5	[O-][N+](=O)c1ccc(c(c1)O)[N+](=O)[O-]	III	5	0.00401228	5.25	0.00401228
1122	Diuron;N'-(3,4-Dichlorophenyl)-N,N-dimethylurea	330-54-1	O=C(N(C)C)Nc1ccc(c(c1)Cl)Cl	III	5	0.00401228	5.25	0.00401228
1123	Linuron;N'-(3,4-Dichlorophenyl)-N-methoxy-N-methylurea	330-55-2	CON(C(=O)Nc1ccc(c(c1)Cl)Cl)C	III	5	0.00401228	5.25	0.00401228
1124	Amitraz;N'-(2,4-Dimethylphenyl)-N-{(E)-[(2,4-dimethylphenyl)imino]methyl}-N-methylmethanimidamide (non-preferred name)	33089-61-1	CN(/C=N/c1ccc(cc1C)C)/C=N/c1ccc(cc1C)C	III	5	0.00401228	5.25	0.00401228
1125	p-Fluorophenyl ether;1,1'-Oxybis(4-fluorobenzene)	330-93-8	Fc1ccc(cc1)Oc1ccc(cc1)F	III	1	0.00401228	5.25	0.00401228
1126	Etomidate;Ethyl 1-(1-phenylethyl)-1H-imidazole-5-carboxylate	33125-97-2	CCOC(=O)c1cncn1C(c1ccccc1)C	III	5	0.00401228	5.25	0.00401228
1127	Fluchloralin;N-(2-Chloroethyl)-2,6-dinitro-N-propyl-4-(trifluoromethyl)aniline	33245-39-5	CCCN(c1c(cc(cc1[N+](=O)[O-])C(F)(F)F)[N+](=O)[O-])CCCl	III	3	0.00401228	5.25	0.00401228
1128	Dithianon;5,10-Dioxo-5,10-dihydronaphtho[2,3-b][1,4]dithiine-2,3-dicarbonitrile	3347-22-6	O=C1C2=C(SC(C#N)=C(S2)C#N)C(=O)C2=C1C=CC=C2	III	5	0.00401228	5.25	0.00401228
1129	Tembotrione;2-{2-Chloro-4-(methanesulfonyl)-3-[(2,2,2-trifluoroethoxy)methyl]benzoyl}cyclohexane-1,3-dione	335104-84-2	O=C1CCCC(=O)C1C(=O)c1ccc(c(c1Cl)COCC(F)(F)F)S(=O)(=O)C	III	5	0.00401228	5.25	0.00401228
1130	PFOA;Pentadecafluorooctanoic acid	335-67-1	OC(=O)C(C(C(C(C(C(C(F)(F)F)(F)F)(F)F)(F)F)(F)F)(F)F)(F)F	III	1	0.00401228	5.25	0.00401228
1131	3,5-Dichloroanisole;1,3-Dichloro-5-methoxybenzene	33719-74-3	COc1cc(Cl)cc(c1)Cl	III	1	0.00401228	5.25	0.00401228
1132	Triclosan;5-Chloro-2-(2,4-dichlorophenoxy)phenol	3380-34-5	Clc1ccc(c(c1)O)Oc1ccc(cc1Cl)Cl	III	1	0.00401228	5.25	0.00401228
1133	Ethyl (S)-N-benzoyl-N-(3,4-dichlorophenyl)-2-aminopropionate;Ethyl N-benzoyl-N-(3,4-dichlorophenyl)-L-alaninate	33878-50-1	CCOC(=O)[C@@H](N(C(=O)c1ccccc1)c1ccc(c(c1)Cl)Cl)C	III	5	0.00401228	5.25	0.00401228
1134	Sunitinib malate;2-Hydroxybutanedioic acid--N-[2-(diethylamino)ethyl]-5-[(Z)-(5-fluoro-2-oxo-1,2-dihydro-3H-indol-3-ylidene)methyl]-2,4-dimethyl-3H-pyrrole-3-carboxamide (1/1)	341031-54-7	CCN(CCNC(=O)C1C(=NC(=C1C)/C=C/1\C(=O)Nc2c1cc(F)cc2)C)CC	III	5	0.00401228	5.25	0.00401228
1135	Acetochlor;2-Chloro-N-(ethoxymethyl)-N-(2-ethyl-6-methylphenyl)acetamide	34256-82-1	CCOCN(c1c(C)cccc1CC)C(=O)CCl	III	3	0.00401228	5.25	0.00401228
1136	4,5-Dichlorocatechol;4,5-Dichlorobenzene-1,2-diol	3428-24-8	Oc1cc(Cl)c(cc1O)Cl	III	5	0.00401228	5.25	0.00401228
1137	Acebutolol hydrochloride;N-(3-Acetyl-4-{2-hydroxy-3-[(propan-2-yl)amino]propoxy}phenyl)butanamide--hydrogen chloride (1/1)	34381-68-5	CCCC(=O)Nc1ccc(c(c1)C(=O)C)OCC(CNC(C)C)O	I	5	0.00401228	105	0.00401228
1138	Piperalin;3-(2-Methylpiperidin-1-yl)propyl 3,4-dichlorobenzoate	3478-94-2	CC1CCCCN1CCCOC(=O)c1ccc(c(c1)Cl)Cl	III	5	0.00401228	5.25	0.00401228
1139	3-(Bromomethyl)cyclohexene;3-(Bromomethyl)cyclohex-1-ene	34825-93-9	BrCC1CCCC=C1	III	1	0.00401228	5.25	0.00401228
1140	4-Bromo-1,2-difluorobenzene;4-Bromo-1,2-difluorobenzene	348-61-8	Brc1ccc(c(c1)F)F	III	1	0.00401228	5.25	0.00401228
1141	2,4'-Dichlorobiphenyl;2,4'-Dichloro-1,1'-biphenyl	34883-43-7	Clc1ccc(cc1)c1ccccc1Cl	III	1	0.00401228	5.25	0.00401228
1142	2-(4-Hydroxyphenyl)glyoxylohydroximoyl chloride;(1Z)-N-Hydroxy-2-(4-hydroxyphenyl)-2-oxoethanimidoyl chloride	34911-46-1	O/N=C(/C(=O)c1ccc(cc1)O)\Cl	III	5	0.00401228	5.25	0.00401228
1143	2-Chloro-1-fluoro-4-nitrobenzene;2-Chloro-1-fluoro-4-nitrobenzene	350-30-1	[O-][N+](=O)c1ccc(c(c1)Cl)F	III	2	0.00401228	5.25	0.00401228
1144	1-Fluoro-4-nitrobenzene;1-Fluoro-4-nitrobenzene	350-46-9	Fc1ccc(cc1)[N+](=O)[O-]	III	2	0.00401228	5.25	0.00401228
1145	2,2,2-Trifluoroethyl methacrylate;2,2,2-Trifluoroethyl 2-methylprop-2-enoate	352-87-4	O=C(C(=C)C)OCC(F)(F)F	III	3	0.00401228	5.25	0.00401228
1146	Diflubenzuron;N-[(4-Chlorophenyl)carbamoyl]-2,6-difluorobenzamide	35367-38-5	O=C(NC(=O)c1c(F)cccc1F)Nc1ccc(cc1)Cl	III	5	0.00401228	5.25	0.00401228
1147	Imazalil;1-{2-(2,4-Dichlorophenyl)-2-[(prop-2-en-1-yl)oxy]ethyl}-1H-imidazole	35554-44-0	C=CCOC(c1ccc(cc1Cl)Cl)Cn1cncc1	III	5	0.00401228	5.25	0.00401228
1148	Sulcofuron-sodium;Sodium 5-chloro-2-(4-chloro-2-{[(3,4-dichlorophenyl)carbamoyl]amino}phenoxy)benzene-1-sulfonate	3567-25-7	Clc1ccc(c(c1)NC(=O)Nc1ccc(c(c1)Cl)Cl)Oc1ccc(cc1S(=O)(=O)[O-])Cl	III	5	0.00401228	5.25	0.00401228
1149	N-(3,4-Dichlorophenyl)-N'-methylurea;N-(3,4-Dichlorophenyl)-N'-methylurea	3567-62-2	CNC(=O)Nc1ccc(c(c1)Cl)Cl	III	5	0.00401228	5.25	0.00401228
1150	1,2-Dibromo-2,4-dicyanobutane;2-Bromo-2-(bromomethyl)pentanedinitrile	35691-65-7	N#CCCC(C#N)(CBr)Br	III	3	0.00401228	5.25	0.00401228
1151	Picloram triethylamine salt;4-Amino-3,5,6-trichloropyridine-2-carboxylic acid--N,N-diethylethanamine (1/1)	35832-11-2	OC(=O)c1nc(Cl)c(c(c1Cl)N)Cl	III	5	0.00401228	5.25	0.00401228
1152	6-Nitroquinolin-5-ylamine;6-Nitroquinolin-5-amine	35975-00-9	[O-][N+](=O)c1ccc2c(c1N)cccn2	III	5	0.00401228	5.25	0.00401228
1153	alpha-Ecdysone;(2beta,3beta,5beta,22R)-2,3,14,22,25-Pentahydroxycholest-7-en-6-one	3604-87-3	O[C@@H]([C@H]([C@H]1CC[C@@]2([C@]1(C)CC[C@H]1C2=CC(=O)[C@H]2[C@]1(C)C[C@H](O)[C@@H](C2)O)O)C)CCC(O)(C)C	III	3	0.00401228	5.25	0.00401228
1154	Fluoxastrobin;(E)-1-(2-{[6-(2-Chlorophenoxy)-5-fluoropyrimidin-4-yl]oxy}phenyl)-1-(5,6-dihydro-1,4,2-dioxazin-3-yl)-N-methoxymethanimine	361377-29-9	CO/N=C(\c1ccccc1Oc1ncnc(c1F)Oc1ccccc1Cl)/C1=NOCCO1	III	5	0.00401228	5.25	0.00401228
1155	MCPA-sodium;Sodium (4-chloro-2-methylphenoxy)acetate	3653-48-3	[O-]C(=O)COc1ccc(cc1C)Cl	III	1	0.00401228	5.25	0.00401228
1156	Pyrasulfotole;(5-Hydroxy-1,3-dimethyl-1H-pyrazol-4-yl)[2-(methanesulfonyl)-4-(trifluoromethyl)phenyl]methanone	365400-11-9	Cc1nn(c(c1C(=O)c1ccc(cc1S(=O)(=O)C)C(F)(F)F)O)C	III	5	0.00401228	5.25	0.00401228
1157	Iprodione;3-(3,5-Dichlorophenyl)-2,4-dioxo-N-(propan-2-yl)imidazolidine-1-carboxamide	36734-19-7	CC(NC(=O)N1CC(=O)N(C1=O)c1cc(Cl)cc(c1)Cl)C	III	5	0.00401228	5.25	0.00401228
1158	Phenol, 2,4-dichloro-, methanesulfonate;2,4-Dichlorophenyl methanesulfonate	3687-13-6	Clc1ccc(c(c1)Cl)OS(=O)(=O)C	III	3	0.00401228	5.25	0.00401228
1159	alpha,alpha,alpha-Trifluoro-m-tolunitrile;3-(Trifluoromethyl)benzonitrile	368-77-4	N#Cc1cccc(c1)C(F)(F)F	III	5	0.00401228	5.25	0.00401228
1160	Chlorophacinone;2-[(4-Chlorophenyl)(phenyl)acetyl]-1H-indene-1,3(2H)-dione	3691-35-8	Clc1ccc(cc1)C(C(=O)C1C(=O)c2c(C1=O)cccc2)c1ccccc1	III	1	0.00401228	5.25	0.00401228
1161	1,3-Dichloro-4,6-dinitrobenzene;1,5-Dichloro-2,4-dinitrobenzene	3698-83-7	Clc1cc(Cl)c(cc1[N+](=O)[O-])[N+](=O)[O-]	III	5	0.00401228	5.25	0.00401228
1162	2,4-D, heptylamine salt;(2,4-Dichlorophenoxy)acetic acid--heptan-1-amine (1/1)	37102-63-9	OC(=O)COc1ccc(cc1Cl)Cl	III	1	0.00401228	5.25	0.00401228
1163	4-Fluoroaniline;4-Fluoroaniline	371-40-4	Nc1ccc(cc1)F	III	5	0.00401228	5.25	0.00401228
1164	4-Fluorophenol;4-Fluorophenol	371-41-5	Oc1ccc(cc1)F	III	5	0.00401228	5.25	0.00401228
1165	Propionic acid, phenethyl ester mixed with eugenol (7:3);2-Phenylethyl propanoate--2-methoxy-4-(prop-2-en-1-yl)phenol (1/1)	37262-61-6	CCC(=O)OCCc1ccccc1	I	5	0.00401228	105	0.00401228
1166	3-Phenoxybenzoic acid;3-Phenoxybenzoic acid	3739-38-6	OC(=O)c1cccc(c1)Oc1ccccc1	III	1	0.00401228	5.25	0.00401228
1167	Fenclorim [ISO];4,6-Dichloro-2-phenylpyrimidine	3740-92-9	Clc1cc(Cl)nc(n1)c1ccccc1	III	5	0.00401228	5.25	0.00401228
1168	Mandipropamid;2-(4-Chlorophenyl)-N-(2-{3-methoxy-4-[(prop-2-yn-1-yl)oxy]phenyl}ethyl)-2-[(prop-2-yn-1-yl)oxy]acetamide	374726-62-2	C#CCOC(c1ccc(cc1)Cl)C(=O)NCCc1ccc(c(c1)OC)OCC#C	III	5	0.00401228	5.25	0.00401228
1169	Phenol, 2,4-dichloro-, sodium salt;Sodium 2,4-dichlorophenolate	3757-76-4	Clc1ccc(c(c1)Cl)[O-]	III	5	0.00401228	5.25	0.00401228
1170	Perfluoroheptanoic acid;Tridecafluoroheptanoic acid	375-85-9	OC(=O)C(C(C(C(C(C(F)(F)F)(F)F)(F)F)(F)F)(F)F)(F)F	III	1	0.00401228	5.25	0.00401228
1171	PFNA;Heptadecafluorononanoic acid	375-95-1	OC(=O)C(C(C(C(C(C(C(C(F)(F)F)(F)F)(F)F)(F)F)(F)F)(F)F)(F)F)(F)F	III	5	0.00401228	5.25	0.00401228
1172	2,4-D lithium salt;Lithium (2,4-dichlorophenoxy)acetate	3766-27-6	[O-]C(=O)COc1ccc(cc1Cl)Cl	III	1	0.00401228	5.25	0.00401228
1173	Buturon;N-But-3-yn-2-yl-N'-(4-chlorophenyl)-N-methylurea	3766-60-7	CC(N(C(=O)Nc1ccc(cc1)Cl)C)C#C	III	5	0.00401228	5.25	0.00401228
1174	1-(Bromomethyl)cyclohexene;1-(Bromomethyl)cyclohex-1-ene	37677-17-1	BrCC1=CCCCC1	III	2	0.00401228	5.25	0.00401228
1175	Dichlormid;2,2-Dichloro-N,N-di(prop-2-en-1-yl)acetamide	37764-25-3	C=CCN(C(=O)C(Cl)Cl)CC=C	III	3	0.00401228	5.25	0.00401228
1176	2,4,6-trinitrobenzonitrile;2,4,6-Trinitrobenzonitrile	37841-25-1	N#Cc1c(cc(cc1[N+](=O)[O-])[N+](=O)[O-])[N+](=O)[O-]	III	5	0.00401228	5.25	0.00401228
1177	Ethyl trifluoroacetate;Ethyl trifluoroacetate	383-63-1	CCOC(=O)C(F)(F)F	III	5	0.00401228	5.25	0.00401228
1178	2,3,3'-Trichlorobiphenyl;2,3,3'-Trichloro-1,1'-biphenyl	38444-84-7	Clc1cccc(c1)c1cccc(c1Cl)Cl	III	1	0.00401228	5.25	0.00401228
1179	2,3,4'-Trichlorobiphenyl;2,3,4'-Trichloro-1,1'-biphenyl	38444-85-8	Clc1ccc(cc1)c1cccc(c1Cl)Cl	III	1	0.00401228	5.25	0.00401228
1180	2,6-Difluorobenzoic acid;2,6-Difluorobenzoic acid	385-00-2	OC(=O)c1c(F)cccc1F	III	5	0.00401228	5.25	0.00401228
1181	Bromoxynil butyrate;2,6-Dibromo-4-cyanophenyl butanoate	3861-41-4	CCCC(=O)Oc1c(Br)cc(cc1Br)C#N	III	5	0.00401228	5.25	0.00401228
1182	Diethatyl-ethyl;Ethyl N-(chloroacetyl)-N-(2,6-diethylphenyl)glycinate	38727-55-8	CCOC(=O)CN(c1c(CC)cccc1CC)C(=O)CCl	III	3	0.00401228	5.25	0.00401228
1183	2-Chloro-6-fluorobenzaldehyde;2-Chloro-6-fluorobenzaldehyde	387-45-1	O=Cc1c(F)cccc1Cl	III	3	0.00401228	5.25	0.00401228
1184	2,2',3,3',5,5',6,6'-Octafluoro-4,4'-dinitro-1,1'-biphenyl;2,2',3,3',5,5',6,6'-Octafluoro-4,4'-dinitro-1,1'-biphenyl	3905-96-2	Fc1c(c2c(F)c(F)c(c(c2F)F)[N+](=O)[O-])c(F)c(c(c1F)[N+](=O)[O-])F	III	5	0.00401228	5.25	0.00401228
1185	p-Chlorophenyl-o-nitrophenyl ether;1-(4-Chlorophenoxy)-2-nitrobenzene	39145-47-6	Clc1ccc(cc1)Oc1ccccc1[N+](=O)[O-]	III	5	0.00401228	5.25	0.00401228
1186	1,1-Diphenyl-2-propyn-1-ol;1,1-Diphenylprop-2-yn-1-ol	3923-52-2	C#CC(c1ccccc1)(c1ccccc1)O	III	3	0.00401228	5.25	0.00401228
1187	Hexafluorobenzene;Hexafluorobenzene	392-56-3	Fc1c(F)c(F)c(c(c1F)F)F	III	1	0.00401228	5.25	0.00401228
1188	Dinocap	39300-45-3	C/C=C/C(=O)Oc1c(CCCCCC(C)C)cc(cc1[N+](=O)[O-])[N+](=O)[O-]	III	3	0.00401228	5.25	0.00401228
1189	alpha,alpha,alpha-4-Tetrafluoro-o-toluidine;4-Fluoro-2-(trifluoromethyl)aniline	393-39-5	Fc1ccc(c(c1)C(F)(F)F)N	III	5	0.00401228	5.25	0.00401228
1190	3-Phenoxybenzaldehyde;3-Phenoxybenzaldehyde	39515-51-0	O=Cc1cccc(c1)Oc1ccccc1	III	1	0.00401228	5.25	0.00401228
1191	3,4-Dichlorocatechol;3,4-Dichlorobenzene-1,2-diol	3978-67-4	Oc1ccc(c(c1O)Cl)Cl	III	5	0.00401228	5.25	0.00401228
1192	4-(Trifluoromethyl)phenol;4-(Trifluoromethyl)phenol	402-45-9	FC(c1ccc(cc1)O)(F)F	III	5	0.00401228	5.25	0.00401228
1193	Bitoscanate;1,4-Diisothiocyanatobenzene	4044-65-9	S=C=Nc1ccc(cc1)N=C=S	I	3	0.00401228	105	0.00401228
1194	trans-Nerolidol;(6E)-3,7,11-Trimethyldodeca-1,6,10-trien-3-ol	40716-66-3	C=CC(CC/C=C(/CCC=C(C)C)\C)(O)C	III	3	0.00401228	5.25	0.00401228
1195	Diclofop;2-[4-(2,4-Dichlorophenoxy)phenoxy]propanoic acid	40843-25-2	OC(=O)C(Oc1ccc(cc1)Oc1ccc(cc1Cl)Cl)C	III	1	0.00401228	5.25	0.00401228
1196	2-Decyn-1-ol;Dec-2-yn-1-ol	4117-14-0	CCCCCCCC#CCO	III	5	0.00401228	5.25	0.00401228
1197	2,6-Di-tert-butyl-4-ethylphenol;2,6-Di-tert-butyl-4-ethylphenol	4130-42-1	CCc1cc(c(c(c1)C(C)(C)C)O)C(C)(C)C	II	5	0.00401228	31.5	0.00401228
1198	Crotonaldehyde;But-2-enal	4170-30-3	CC=CC=O	I	3	0.00401228	105	0.00401228
1199	Bezafibrate;2-{4-[2-(4-Chlorobenzamido)ethyl]phenoxy}-2-methylpropanoic acid	41859-67-0	Clc1ccc(cc1)C(=O)NCCc1ccc(cc1)OC(C(=O)O)(C)C	III	5	0.00401228	5.25	0.00401228
1200	2-Hydroxypropyl bromoacetate;2-Hydroxypropyl bromoacetate	4189-47-3	CC(COC(=O)CBr)O	III	3	0.00401228	5.25	0.00401228
1201	Fenofibric acid;2-[4-(4-Chlorobenzoyl)phenoxy]-2-methylpropanoic acid	42017-89-0	Clc1ccc(cc1)C(=O)c1ccc(cc1)OC(C(=O)O)(C)C	III	1	0.00401228	5.25	0.00401228
1202	Methyl 4-chloro-2-nitrobenzoate;Methyl 4-chloro-2-nitrobenzoate	42087-80-9	COC(=O)c1ccc(cc1[N+](=O)[O-])Cl	III	5	0.00401228	5.25	0.00401228
1203	5-Chloro-2-pyridinol;5-Chloropyridin-2-ol	4214-79-3	Oc1ccc(cn1)Cl	III	5	0.00401228	5.25	0.00401228
1204	(+)-Diltiazem;(2S,3S)-5-[2-(Dimethylamino)ethyl]-2-(4-methoxyphenyl)-4-oxo-2,3,4,5-tetrahydro-1,5-benzothiazepin-3-yl acetate	42399-41-7	COc1ccc(cc1)[C@@H]1Sc2ccccc2N(C(=O)[C@@H]1OC(=O)C)CCN(C)C	III	5	0.00401228	5.25	0.00401228
1205	5-Hydroxy-2-nitrobenzaldehyde;5-Hydroxy-2-nitrobenzaldehyde	42454-06-8	O=Cc1cc(O)ccc1[N+](=O)[O-]	III	3	0.00401228	5.25	0.00401228
1206	Isopropyl disulfide;2-[(Propan-2-yl)disulfanyl]propane	4253-89-8	CC(SSC(C)C)C	III	3	0.00401228	5.25	0.00401228
1207	Bifenox;Methyl 5-(2,4-dichlorophenoxy)-2-nitrobenzoate	42576-02-3	COC(=O)c1cc(ccc1[N+](=O)[O-])Oc1ccc(cc1Cl)Cl	III	5	0.00401228	5.25	0.00401228
1208	Cyproterone acetate;(1R,3aS,3bR,7aR,8aS,8bS,8cS,10aS)-1-Acetyl-5-chloro-8b,10a-dimethyl-7-oxo-1,2,3,3a,3b,7,7a,8,8a,8b,8c,9,10,10a-tetradecahydrocyclopenta[a]cyclopropa[g]phenanthren-1-yl acetate	427-51-0	CC(=O)O[C@@]1(CC[C@@H]2[C@]1(C)CC[C@H]1[C@H]2C=C(C2=CC(=O)[C@H]3[C@@H]([C@]12C)C3)Cl)C(=O)C	III	3	0.00401228	5.25	0.00401228
1209	4-Isopropenylphenol	4286-23-1	CC(=C)c1ccc(cc1)O	I	5	0.00401228	105	0.00401228
1210	Oxyfluorfen;2-Chloro-1-(3-ethoxy-4-nitrophenoxy)-4-(trifluoromethyl)benzene	42874-03-3	CCOc1cc(ccc1[N+](=O)[O-])Oc1ccc(cc1Cl)C(F)(F)F	III	5	0.00401228	5.25	0.00401228
1211	Fluenethyl;2-Fluoroethyl ([1,1'-biphenyl]-4-yl)acetate	4301-50-2	FCCOC(=O)Cc1ccc(cc1)c1ccccc1	III	3	0.00401228	5.25	0.00401228
1212	Triadimefon;1-(4-Chlorophenoxy)-3,3-dimethyl-1-(1H-1,2,4-triazol-1-yl)butan-2-one	43121-43-3	O=C(C(C)(C)C)C(n1ncnc1)Oc1ccc(cc1)Cl	III	3	0.00401228	5.25	0.00401228
1213	Octafluorotoluene;1,2,3,4,5-Pentafluoro-6-(trifluoromethyl)benzene	434-64-0	Fc1c(F)c(F)c(c(c1F)C(F)(F)F)F	III	5	0.00401228	5.25	0.00401228
1214	Decafluorobiphenyl;2,2',3,3',4,4',5,5',6,6'-Decafluoro-1,1'-biphenyl	434-90-2	Fc1c(c2c(F)c(F)c(c(c2F)F)F)c(F)c(c(c1F)F)F	III	1	0.00401228	5.25	0.00401228
1215	MEHP;2-{[(2-Ethylhexyl)oxy]carbonyl}benzoic acid	4376-20-9	CCCCC(COC(=O)c1ccccc1C(=O)O)CC	I	5	0.00401228	105	0.00401228
1216	Diazepam;7-Chloro-1-methyl-5-phenyl-1,3-dihydro-2H-1,4-benzodiazepin-2-one	439-14-5	Clc1ccc2c(c1)C(=NCC(=O)N2C)c1ccccc1	III	5	0.00401228	5.25	0.00401228
1217	3-Furanmethanol;(Furan-3-yl)methanol	4412-91-3	OCc1cocc1	III	3	0.00401228	5.25	0.00401228
1218	2,4,5-Trimethoxybenzaldehyde;2,4,5-Trimethoxybenzaldehyde	4460-86-0	COc1cc(C=O)c(cc1OC)OC	I	1	0.00401228	105	0.00401228
1219	2-Fluorobenzaldehyde;2-Fluorobenzaldehyde	446-52-6	O=Cc1ccccc1F	III	3	0.00401228	5.25	0.00401228
1220	alpha,alpha,alpha-Trifluoro-o-tolunitrile;2-(Trifluoromethyl)benzonitrile	447-60-9	N#Cc1ccccc1C(F)(F)F	III	5	0.00401228	5.25	0.00401228
1221	4-Methylcatechol;4-Methylbenzene-1,2-diol	452-86-8	Cc1ccc(c(c1)O)O	I	5	0.00401228	105	0.00401228
1222	alpha,alpha,alpha-Trifluoro-m-tolualdehyde;3-(Trifluoromethyl)benzaldehyde	454-89-7	O=Cc1cccc(c1)C(F)(F)F	III	3	0.00401228	5.25	0.00401228
1223	Curcumin;(1E,6E)-1,7-Bis(4-hydroxy-3-methoxyphenyl)hepta-1,6-diene-3,5-dione	458-37-7	COc1cc(/C=C/C(=O)CC(=O)/C=C/c2ccc(c(c2)OC)O)ccc1O	III	1	0.00401228	5.25	0.00401228
1224	4-Fluorobenzaldehyde;4-Fluorobenzaldehyde	459-57-4	O=Cc1ccc(cc1)F	III	3	0.00401228	5.25	0.00401228
1225	4-Fluoro-N-methylaniline;4-Fluoro-N-methylaniline	459-59-6	CNc1ccc(cc1)F	III	5	0.00401228	5.25	0.00401228
1226	Farnesol;3,7,11-Trimethyldodeca-2,6,10-trien-1-ol	4602-84-0	OCC=C(CCC=C(CCC=C(C)C)C)C	I	3	0.00401228	105	0.00401228
1227	Fluorobenzene;Fluorobenzene	462-06-6	Fc1ccccc1	III	1	0.00401228	5.25	0.00401228
1228	Isopropyl methacrylate;Propan-2-yl 2-methylprop-2-enoate	4655-34-9	CC(OC(=O)C(=C)C)C	I	3	0.00401228	105	0.00401228
1229	Aziprotryne;4-Azido-6-(methylsulfanyl)-N-(propan-2-yl)-1,3,5-triazin-2-amine	4658-28-0	[N-]=[N+]=Nc1nc(NC(C)C)nc(n1)SC	III	3	0.00401228	5.25	0.00401228
1230	6-Chloro-2-picolinic acid;6-Chloropyridine-2-carboxylic acid	4684-94-0	Clc1cccc(n1)C(=O)O	III	5	0.00401228	5.25	0.00401228
1231	17-epi-Ethynylestradiol;19-Norpregna-1,3,5(10)-trien-20-yne-3,17-diol	4717-38-8	C#C[C@@]1(O)CC[C@@H]2[C@]1(C)CC[C@H]1[C@H]2CCc2c1ccc(c2)O	I	5	0.00401228	105	0.00401228
1232	Tetradecyl sulfate;Tetradecyl hydrogen sulfate	4754-44-3	CCCCCCCCCCCCCCOS(=O)(=O)O	III	3	0.00401228	5.25	0.00401228
1233	Trinitrophenylmethylnitramine;N-Methyl-N-(2,4,6-trinitrophenyl)nitramide	479-45-8	CN(c1c(cc(cc1[N+](=O)[O-])[N+](=O)[O-])[N+](=O)[O-])[N+](=O)[O-]	III	5	0.00401228	5.25	0.00401228
1234	1-Hexen-3-ol;Hex-1-en-3-ol	4798-44-1	CCCC(C=C)O	II	3	0.00401228	31.5	0.00401228
1235	Isosakuranetin	480-43-3	COc1ccc(cc1)[C@@H]1CC(=O)c2c(O1)cc(cc2O)O	III	1	0.00401228	5.25	0.00401228
1236	Juglone;5-Hydroxynaphthalene-1,4-dione	481-39-0	O=C1C=CC(=O)c2c1c(O)ccc2	I	5	0.00401228	105	0.00401228
1237	1,4-Naphthalenedione, 5-hydroxy-2-methyl-;5-Hydroxy-2-methylnaphthalene-1,4-dione	481-42-5	CC1=CC(=O)c2c(C1=O)cccc2O	I	5	0.00401228	105	0.00401228
1238	Binapacryl;2-(Butan-2-yl)-4,6-dinitrophenyl 3-methylbut-2-enoate	485-31-4	CCC(c1cc(cc(c1OC(=O)C=C(C)C)[N+](=O)[O-])[N+](=O)[O-])C	III	3	0.00401228	5.25	0.00401228
1239	Bicuculline;(6R)-6-[(5S)-6-Methyl-5,6,7,8-tetrahydro-2H-[1,3]dioxolo[4,5-g]isoquinolin-5-yl]-2H-furo[3,4-e][1,3]benzodioxol-8(6H)-one	485-49-4	CN1CCc2c([C@H]1[C@@H]1OC(=O)c3c1ccc1c3OCO1)cc1c(c2)OCO1	III	5	0.00401228	5.25	0.00401228
1240	Salicylurate;N-(2-Hydroxybenzoyl)glycine	487-54-7	OC(=O)CNC(=O)c1ccccc1O	I	5	0.00401228	105	0.00401228
1241	Benzoic acid, 2,5-dihydroxy-;2,5-Dihydroxybenzoic acid	490-79-9	Oc1ccc(c(c1)C(=O)O)O	I	5	0.00401228	105	0.00401228
1242	3-Methyl-2-nitrophenol;3-Methyl-2-nitrophenol	4920-77-8	[O-][N+](=O)c1c(C)cccc1O	III	5	0.00401228	5.25	0.00401228
1243	Benzeneacetic acid, 4-chloro-.alpha.-hydroxy-;(4-Chlorophenyl)(hydroxy)acetic acid	492-86-4	OC(c1ccc(cc1)Cl)C(=O)O	III	3	0.00401228	5.25	0.00401228
1244	Methyl red;2-{(E)-[4-(Dimethylamino)phenyl]diazenyl}benzoic acid	493-52-7	CN(c1ccc(cc1)/N=N/c1ccccc1C(=O)O)C	III	3	0.00401228	5.25	0.00401228
1245	C.I. Basic Orange 2- parent (Chrysoidine free base);4-[(Z)-Phenyldiazenyl]benzene-1,3-diamine	495-54-5	Nc1ccc(c(c1)N)/N=N\c1ccccc1	III	3	0.00401228	5.25	0.00401228
1246	Fenofibrate;Propan-2-yl 2-[4-(4-chlorobenzoyl)phenoxy]-2-methylpropanoate	49562-28-9	CC(OC(=O)C(Oc1ccc(cc1)C(=O)c1ccc(cc1)Cl)(C)C)C	III	1	0.00401228	5.25	0.00401228
1247	2,6-Pyridinedicarboxylic acid;Pyridine-2,6-dicarboxylic acid	499-83-2	OC(=O)c1cccc(n1)C(=O)O	III	5	0.00401228	5.25	0.00401228
1248	Formaldehyde;Formaldehyde	50-00-0	C=O	I	3	0.00401228	105	0.00401228
1249	Chlorantraniliprole;3-Bromo-N-[4-chloro-2-methyl-6-(methylcarbamoyl)phenyl]-1-(3-chloropyridin-2-yl)-1H-pyrazole-5-carboxamide	500008-45-7	CNC(=O)c1cc(Cl)cc(c1NC(=O)c1cc(nn1c1ncccc1Cl)Br)C	III	5	0.00401228	5.25	0.00401228
1250	Dexamethasone;(11beta,16alpha)-9-Fluoro-11,17,21-trihydroxy-16-methylpregna-1,4-diene-3,20-dione	50-02-2	OCC(=O)[C@@]1(O)[C@H](C)C[C@@H]2[C@]1(C)C[C@H](O)[C@]1([C@H]2CCC2=CC(=O)C=C[C@]12C)F	III	1	0.00401228	5.25	0.00401228
1251	3-Pyridinecarboxaldehyde;Pyridine-3-carbaldehyde	500-22-1	O=Cc1cccnc1	III	3	0.00401228	5.25	0.00401228
1252	2,5-Cyclohexadien-1-one, 4-[(4-hydroxyphenyl)imino]-;4-[(4-Hydroxyphenyl)imino]cyclohexa-2,5-dien-1-one	500-85-6	O=C1C=CC(=Nc2ccc(cc2)O)C=C1	I	5	0.00401228	105	0.00401228
1253	Phenol, 3,5-dimethoxy-;3,5-Dimethoxyphenol	500-99-2	COc1cc(OC)cc(c1)O	I	1	0.00401228	105	0.00401228
1254	Estriol;(16alpha,17beta)-Estra-1,3,5(10)-triene-3,16,17-triol	50-27-1	Oc1ccc2c(c1)CC[C@@H]1[C@@H]2CC[C@]2([C@H]1C[C@H]([C@@H]2O)O)C	II	5	0.00401228	31.5	0.00401228
1255	17beta-Estradiol;(17beta)-Estra-1(10),2,4-triene-3,17-diol	50-28-2	Oc1ccc2c(c1)CC[C@@H]1[C@@H]2CC[C@]2([C@H]1CC[C@@H]2O)C	II	5	0.00401228	31.5	0.00401228
1256	2,6-Dichlorobenzoic acid;2,6-Dichlorobenzoic acid	50-30-6	OC(=O)c1c(Cl)cccc1Cl	III	5	0.00401228	5.25	0.00401228
1257	2,3,6-Trichlorobenzoic acid;2,3,6-Trichlorobenzoic acid	50-31-7	Clc1ccc(c(c1Cl)C(=O)O)Cl	III	5	0.00401228	5.25	0.00401228
1258	2,3,6-Trichloroanisole;1,2,4-Trichloro-3-methoxybenzene	50375-10-5	COc1c(Cl)ccc(c1Cl)Cl	III	1	0.00401228	5.25	0.00401228
1259	Phorone;2,6-Dimethylhepta-2,5-dien-4-one	504-20-1	O=C(C=C(C)C)C=C(C)C	I	3	0.00401228	105	0.00401228
1260	Isoprothiolane;Dipropan-2-yl (1,3-dithiolan-2-ylidene)propanedioate	50512-35-1	CC(OC(=O)C(=C1SCCS1)C(=O)OC(C)C)C	III	5	0.00401228	5.25	0.00401228
1261	Chlorpromazine;3-(2-Chloro-10H-phenothiazin-10-yl)-N,N-dimethylpropan-1-amine	50-53-3	CN(CCCN1c2ccccc2Sc2c1cc(Cl)cc2)C	III	5	0.00401228	5.25	0.00401228
1262	Acifluorfen;5-[2-Chloro-4-(trifluoromethyl)phenoxy]-2-nitrobenzoic acid	50594-66-6	Clc1cc(ccc1Oc1ccc(c(c1)C(=O)O)[N+](=O)[O-])C(F)(F)F	III	5	0.00401228	5.25	0.00401228
1263	Acifluorfen-methyl;Methyl 5-[2-chloro-4-(trifluoromethyl)phenoxy]-2-nitrobenzoate	50594-67-7	COC(=O)c1cc(ccc1[N+](=O)[O-])Oc1ccc(cc1Cl)C(F)(F)F	III	5	0.00401228	5.25	0.00401228
1264	Chloroquine bis(phosphate);Phosphoric acid--N~4~-(7-chloroquinolin-4-yl)-N~1~,N~1~-diethylpentane-1,4-diamine (2/1)	50-63-5	CCN(CCCC(Nc1ccnc2c1ccc(c2)Cl)C)CC	III	5	0.00401228	5.25	0.00401228
1265	Niclosamide;5-Chloro-N-(2-chloro-4-nitrophenyl)-2-hydroxybenzamide	50-65-7	Clc1ccc(c(c1)C(=O)Nc1ccc(cc1Cl)[N+](=O)[O-])O	III	5	0.00401228	5.25	0.00401228
1266	2,3,5-Trichlorobenzoic acid;2,3,5-Trichlorobenzoic acid	50-73-7	Clc1cc(Cl)c(c(c1)C(=O)O)Cl	III	5	0.00401228	5.25	0.00401228
1267	Aspirin;2-(Acetyloxy)benzoic acid	50-78-2	CC(=O)Oc1ccccc1C(=O)O	I	5	0.00401228	105	0.00401228
1268	Chlorobenzilate;Ethyl bis(4-chlorophenyl)(hydroxy)acetate	510-15-6	CCOC(=O)C(c1ccc(cc1)Cl)(c1ccc(cc1)Cl)O	III	3	0.00401228	5.25	0.00401228
1269	Metolachlor;2-Chloro-N-(2-ethyl-6-methylphenyl)-N-(1-methoxypropan-2-yl)acetamide	51218-45-2	COCC(N(c1c(C)cccc1CC)C(=O)CCl)C	III	3	0.00401228	5.25	0.00401228
1270	Pretilachlor;2-Chloro-N-(2,6-diethylphenyl)-N-(2-propoxyethyl)acetamide	51218-49-6	CCCOCCN(c1c(CC)cccc1CC)C(=O)CCl	III	3	0.00401228	5.25	0.00401228
1271	2,4-Dinitrophenol;2,4-Dinitrophenol	51-28-5	[O-][N+](=O)c1ccc(c(c1)[N+](=O)[O-])O	III	5	0.00401228	5.25	0.00401228
1272	Diclofop-methyl;Methyl 2-[4-(2,4-dichlorophenoxy)phenoxy]propanoate	51338-27-3	COC(=O)C(Oc1ccc(cc1)Oc1ccc(cc1Cl)Cl)C	III	1	0.00401228	5.25	0.00401228
1273	4-Bromo-2-fluorotoluene;4-Bromo-2-fluoro-1-methylbenzene	51436-99-8	Brc1ccc(c(c1)F)C	III	1	0.00401228	5.25	0.00401228
1274	Cimetidine;N''-Cyano-N-methyl-N'-(2-{[(5-methyl-1H-imidazol-4-yl)methyl]sulfanyl}ethyl)guanidine	51481-61-9	N#C/N=C(/NCCSCc1nc[nH]c1C)\NC	III	5	0.00401228	5.25	0.00401228
1275	Acetic acid, trichloro-, ethyl ester;Ethyl trichloroacetate	515-84-4	CCOC(=O)C(Cl)(Cl)Cl	III	5	0.00401228	5.25	0.00401228
1276	Milbemectin A4;(2aE,4E,5'S,6R,6'R,8E,11R,13R,15S,17aR,20R,20aR,20bS)-6'-Ethyl-20,20b-dihydroxy-5',6,8,19-tetramethyl-6,7,10,11,14,15,17a,20,20a,20b-decahydro-2H,17H-spiro[11,15-methanofuro[4,3,2-pq][2,6]benzodioxacy_x000D__x000D_ clooctadecine-13,2'-oxan]-17-one	51596-11-3	CC[C@H]1O[C@]2(CC[C@@H]1C)C[C@@H]1C[C@H](O2)C/C=C(\C)/C[C@@H](C)/C=C/C=C\2/[C@]3([C@H](C(=O)O1)C=C(C)[C@H]([C@H]3OC2)O)O	III	1	0.00401228	5.25	0.00401228
1277	Fluorescein sodium;Disodium 3-oxo-3H-spiro[2-benzofuran-1,9'-xanthene]-3',6'-bis(olate)	518-47-8	[O-]c1ccc2c(c1)Oc1c(C32OC(=O)c2c3cccc2)ccc(c1)[O-]	III	1	0.00401228	5.25	0.00401228
1278	Citrinin;(3S,4R)-8-Hydroxy-3,4,5-trimethyl-6-oxo-4,6-dihydro-3H-2-benzopyran-7-carboxylic acid	518-75-2	C[C@@H]1OC=C2C(=C(C)C(=O)C(=C2O)C(=O)O)[C@H]1C	III	1	0.00401228	5.25	0.00401228
1279	2,4-Dichlorodiphenyl ether;2,4-Dichloro-1-phenoxybenzene	51892-26-3	Clc1ccc(c(c1)Cl)Oc1ccccc1	III	1	0.00401228	5.25	0.00401228
1280	Spironolactone;S-[(7R,8R,9S,10R,13S,14S,17R)-10,13-Dimethyl-3,5'-dioxo-1,2,3,6,7,8,9,10,11,12,13,14,15,16-tetradecahydrospiro[cyclopenta[a]phenanthrene-17,2'-oxolan]-7-yl] ethanethioate	52-01-7	CC(=O)S[C@@H]1CC2=CC(=O)CC[C@@]2([C@@H]2[C@@H]1[C@@H]1CC[C@]3([C@]1(CC2)C)CCC(=O)O3)C	III	5	0.00401228	5.25	0.00401228
1281	Dimethirimol;5-Butyl-2-(dimethylamino)-6-methylpyrimidin-4-ol	5221-53-4	CCCCc1c(C)nc(nc1O)N(C)C	III	5	0.00401228	5.25	0.00401228
1282	Isoprothiolane sulfoxide	52303-69-2	CC(OC(=O)C(=C1SCCS1=O)C(=O)OC(C)C)C	III	5	0.00401228	5.25	0.00401228
1283	Benzenesulfonic acid, 4-[2-(4-hydroxy-1-naphthalenyl)diazenyl]-, sodium salt (1:1);Sodium 4-[(4-hydroxy-1-naphthyl)diazenyl]benzenesulfonate	523-44-4	Oc1ccc(c2c1cccc2)N=Nc1ccc(cc1)S(=O)(=O)[O-]	III	3	0.00401228	5.25	0.00401228
1284	Verapamil;2-(3,4-Dimethoxyphenyl)-5-{[2-(3,4-dimethoxyphenyl)ethyl](methyl)amino}-2-(propan-2-yl)pentanenitrile	52-53-9	COc1ccc(cc1OC)CCN(CCCC(c1ccc(c(c1)OC)OC)(C(C)C)C#N)C	III	3	0.00401228	5.25	0.00401228
1285	Benzenamine, 4,6-dinitro-3-methyl- (9CI);5-Methyl-2,4-dinitroaniline	5267-27-6	[O-][N+](=O)c1cc([N+](=O)[O-])c(cc1C)N	III	5	0.00401228	5.25	0.00401228
1286	2,3-Dimethylphenol;2,3-Dimethylphenol	526-75-0	Cc1c(C)cccc1O	I	5	0.00401228	105	0.00401228
1287	Flamprop-methyl;Methyl N-benzoyl-N-(3-chloro-4-fluorophenyl)alaninate	52756-25-9	COC(=O)C(N(C(=O)c1ccccc1)c1ccc(c(c1)Cl)F)C	III	5	0.00401228	5.25	0.00401228
1288	2,4,6-Trimethylphenol;2,4,6-Trimethylphenol	527-60-6	Cc1cc(C)c(c(c1)C)O	I	5	0.00401228	105	0.00401228
1289	20-Hydroxyecdysone;(2beta,3beta,5beta,22R)-2,3,14,20,22,25-Hexahydroxycholest-7-en-6-one	5289-74-7	O[C@H]1C[C@@]2(C)[C@@H](C[C@H]1O)C(=O)C=C1[C@@H]2CC[C@]2([C@@]1(O)CC[C@@H]2[C@]([C@@H](CCC(O)(C)C)O)(O)C)C	III	3	0.00401228	5.25	0.00401228
1290	2-Tolunitrile;2-Methylbenzonitrile	529-19-1	N#Cc1ccccc1C	III	5	0.00401228	5.25	0.00401228
1291	2-Tolualdehyde;2-Methylbenzaldehyde	529-20-4	O=Cc1ccccc1C	I	3	0.00401228	105	0.00401228
1292	Dimethyl nitroterephthalate;Dimethyl 2-nitrobenzene-1,4-dicarboxylate	5292-45-5	COC(=O)c1ccc(c(c1)[N+](=O)[O-])C(=O)OC	III	5	0.00401228	5.25	0.00401228
1293	Syringic acid;4-Hydroxy-3,5-dimethoxybenzoic acid	530-57-4	COc1cc(cc(c1O)OC)C(=O)O	I	1	0.00401228	105	0.00401228
1294	Estrone;3-Hydroxyestra-1,3,5(10)-trien-17-one	53-16-7	Oc1ccc2c(c1)CC[C@@H]1[C@@H]2CC[C@]2([C@H]1CCC2=O)C	I	1	0.00401228	105	0.00401228
1295	2-Chloroacetophenone;2-Chloro-1-phenylethan-1-one	532-27-4	ClCC(=O)c1ccccc1	III	5	0.00401228	5.25	0.00401228
1296	Butopyronoxyl;Butyl 2,2-dimethyl-4-oxo-3,4-dihydro-2H-pyran-6-carboxylate	532-34-3	CCCCOC(=O)C1=CC(=O)CC(O1)(C)C	III	1	0.00401228	5.25	0.00401228
1297	Benzoyl isothiocyanate;Benzoyl isothiocyanate	532-55-8	S=C=NC(=O)c1ccccc1	I	3	0.00401228	105	0.00401228
1298	5-Chloro-2-mercaptobenzothiazole;5-Chloro-1,3-benzothiazole-2-thiol	5331-91-9	Clc1ccc2c(c1)nc(s2)S	III	5	0.00401228	5.25	0.00401228
1299	2,4-D-ethyl ester;Ethyl (2,4-dichlorophenoxy)acetate	533-23-3	CCOC(=O)COc1ccc(cc1Cl)Cl	III	1	0.00401228	5.25	0.00401228
1300	Bromacil, lithium salt;Lithium 5-bromo-3-(butan-2-yl)-6-methyl-2,4-dioxo-3,4-dihydro-2H-pyrimidin-1-ide	53404-19-6	CCC(C)N1C(=O)[N-]C(C)=C(Br)C1=O	III	5	0.00401228	5.25	0.00401228
1301	Dichlorprop butoxyethyl ester;2-Butoxyethyl 2-(2,4-dichlorophenoxy)propanoate	53404-31-2	CCCCOCCOC(=O)C(Oc1ccc(cc1Cl)Cl)C	III	1	0.00401228	5.25	0.00401228
1302	2-Methyl-4,6-dinitrophenol;2-Methyl-4,6-dinitrophenol	534-52-1	[O-][N+](=O)c1cc(C)c(c(c1)[N+](=O)[O-])O	III	5	0.00401228	5.25	0.00401228
1303	3-Chlorobenzoic acid;3-Chlorobenzoic acid	535-80-8	Clc1cccc(c1)C(=O)O	III	5	0.00401228	5.25	0.00401228
1304	Dimethyl aminoterephthalate;Dimethyl 2-aminobenzene-1,4-dicarboxylate	5372-81-6	COC(=O)c1ccc(c(c1)N)C(=O)OC	I	5	0.00401228	105	0.00401228
1305	Metomidate;Methyl 1-(1-phenylethyl)-1H-imidazole-5-carboxylate	5377-20-8	COC(=O)c1cncn1C(c1ccccc1)C	III	5	0.00401228	5.25	0.00401228
1306	Indomethacin;[1-(4-Chlorobenzoyl)-5-methoxy-2-methyl-1H-indol-3-yl]acetic acid	53-86-1	COc1ccc2c(c1)c(CC(=O)O)c(n2C(=O)c1ccc(cc1)Cl)C	III	5	0.00401228	5.25	0.00401228
1307	tert-Butyl acetate;tert-Butyl acetate	540-88-5	CC(=O)OC(C)(C)C	I	5	0.00401228	105	0.00401228
1308	2,3,4-Trichloroanisole;1,2,3-Trichloro-4-methoxybenzene	54135-80-7	COc1ccc(c(c1Cl)Cl)Cl	III	1	0.00401228	5.25	0.00401228
1309	1,3-Dichlorobenzene;1,3-Dichlorobenzene	541-73-1	Clc1cccc(c1)Cl	III	1	0.00401228	5.25	0.00401228
1310	Sodium salicylate;Sodium 2-hydroxybenzoate	54-21-7	[O-]C(=O)c1ccccc1O	I	5	0.00401228	105	0.00401228
1311	1,3-Dichloropropene;1,3-Dichloroprop-1-ene	542-75-6	ClCC=CCl	III	3	0.00401228	5.25	0.00401228
1312	Ethane, isothiocyanato-;Isothiocyanatoethane	542-85-8	CCN=C=S	III	3	0.00401228	5.25	0.00401228
1313	Furosemide;4-Chloro-2-{[(furan-2-yl)methyl]amino}-5-sulfamoylbenzoic acid	54-31-9	OC(=O)c1cc(c(cc1NCc1ccco1)Cl)S(=O)(=O)N	III	5	0.00401228	5.25	0.00401228
1314	Benzyl bromoacetate;Benzyl bromoacetate	5437-45-6	BrCC(=O)OCc1ccccc1	III	3	0.00401228	5.25	0.00401228
1315	Octyl 2-hydroxypropanoate;Octyl 2-hydroxypropanoate	5464-71-1	CCCCCCCCOC(=O)C(O)C	I	1	0.00401228	105	0.00401228
1316	4'-Chloro-3'-nitroacetophenone;1-(4-Chloro-3-nitrophenyl)ethan-1-one	5465-65-6	[O-][N+](=O)c1cc(ccc1Cl)C(=O)C	III	5	0.00401228	5.25	0.00401228
1317	Fluvoxamine;2-{[(E)-{5-Methoxy-1-[4-(trifluoromethyl)phenyl]pentylidene}amino]oxy}ethan-1-amine	54739-18-3	NCCO/N=C(/c1ccc(cc1)C(F)(F)F)\CCCCOC	III	5	0.00401228	5.25	0.00401228
1318	(+/-) -Fluoxetine;N-Methyl-3-phenyl-3-[4-(trifluoromethyl)phenoxy]propan-1-amine	54910-89-3	CNCCC(c1ccccc1)Oc1ccc(cc1)C(F)(F)F	III	5	0.00401228	5.25	0.00401228
1319	2,6-Di(butan-2-yl)phenol;2,6-Di(butan-2-yl)phenol	5510-99-6	CCC(c1cccc(c1O)C(CC)C)C	I	5	0.00401228	105	0.00401228
1320	N-Nitrosodiethylamine;N,N-Diethylnitrous amide	55-18-5	CCN(N=O)CC	III	5	0.00401228	5.25	0.00401228
1321	Benzamide;Benzamide	55-21-0	NC(=O)c1ccccc1	I	5	0.00401228	105	0.00401228
1322	Triadimenol;1-(4-Chlorophenoxy)-3,3-dimethyl-1-(1H-1,2,4-triazol-1-yl)butan-2-ol	55219-65-3	OC(C(C)(C)C)C(n1ncnc1)Oc1ccc(cc1)Cl	III	5	0.00401228	5.25	0.00401228
1323	Isonicotinic acid;Pyridine-4-carboxylic acid	55-22-1	OC(=O)c1ccncc1	III	5	0.00401228	5.25	0.00401228
1324	2'-Hydroxy-4'-methoxyacetophenone;1-(2-Hydroxy-4-methoxyphenyl)ethan-1-one	552-41-0	COc1ccc(c(c1)O)C(=O)C	I	1	0.00401228	105	0.00401228
1325	Ethalfluralin;N-Ethyl-N-(2-methylprop-2-en-1-yl)-2,6-dinitro-4-(trifluoromethyl)aniline	55283-68-6	CCN(c1c(cc(cc1[N+](=O)[O-])C(F)(F)F)[N+](=O)[O-])CC(=C)C	III	5	0.00401228	5.25	0.00401228
1326	2-Nitrobenzaldehyde;2-Nitrobenzaldehyde	552-89-6	O=Cc1ccccc1[N+](=O)[O-]	III	3	0.00401228	5.25	0.00401228
1327	Acetic acid, ((2-(diethylamino)ethyl)thio)-, 6-ethenyldecahydro-5-hydroxy-4,6,9,10- tetramethyl-1-oxo-3-alpha,9-propano-3-alpha-H-cyclopentacycloocten-8-yl ester, (E)- 2-butenedioate (1:1) (salt)	55297-96-6	CCN(CCSCC(=O)OC1CC(C)(C=C)C(O)C(C23C(C1(C)C(C)CC2)C(=O)CC3)C)CC	III	5	0.00401228	5.25	0.00401228
1328	Triclopyr;[(3,5,6-Trichloropyridin-2-yl)oxy]acetic acid	55335-06-3	OC(=O)COc1nc(Cl)c(cc1Cl)Cl	III	5	0.00401228	5.25	0.00401228
1329	Sodium methacrylate;Sodium 2-methylprop-2-enoate	5536-61-8	CC(=C)C(=O)[O-]	III	3	0.00401228	5.25	0.00401228
1330	2,4-Dichloroaniline;2,4-Dichloroaniline	554-00-7	Clc1ccc(c(c1)Cl)N	III	5	0.00401228	5.25	0.00401228
1331	Methyl propanoate;Methyl propanoate	554-12-1	CCC(=O)OC	I	5	0.00401228	105	0.00401228
1332	Atropine sulfate anhydrous (2:1) salt;Sulfuric acid--(1R,3r,5S)-8-methyl-8-azabicyclo[3.2.1]octan-3-yl 3-hydroxy-2-phenylpropanoate (1/2)	55-48-1	OCC(c1ccccc1)C(=O)O[C@@H]1C[C@@H]2CC[C@H](C1)N2C	III	5	0.00401228	5.25	0.00401228
1333	3-Nitrophenol;3-Nitrophenol	554-84-7	Oc1cccc(c1)[N+](=O)[O-]	III	5	0.00401228	5.25	0.00401228
1334	Pyridate;O-(6-Chloro-3-phenylpyridazin-4-yl) S-octyl carbonothioate	55512-33-9	CCCCCCCCSC(=O)Oc1cc(Cl)nnc1c1ccccc1	III	5	0.00401228	5.25	0.00401228
1335	4-Nitrobenzaldehyde;4-Nitrobenzaldehyde	555-16-8	O=Cc1ccc(cc1)[N+](=O)[O-]	III	3	0.00401228	5.25	0.00401228
1336	Neburon;N-Butyl-N'-(3,4-dichlorophenyl)-N-methylurea	555-37-3	CCCCN(C(=O)Nc1ccc(c(c1)Cl)Cl)C	III	5	0.00401228	5.25	0.00401228
1337	N-Methyl-p-aminophenol sulfate;Sulfuric acid--4-(methylamino)phenol (1/2)	55-55-0	CNc1ccc(cc1)O	I	5	0.00401228	105	0.00401228
1338	Carbonyl cyanide chlorophenylhydrazone;(3-Chlorophenyl)carbonohydrazonoyl dicyanide	555-60-2	N#CC(=NNc1cccc(c1)Cl)C#N	III	5	0.00401228	5.25	0.00401228
1339	Bis(p-chlorophenoxy)methane;1,1'-[Methylenebis(oxy)]bis(4-chlorobenzene)	555-89-5	Clc1ccc(cc1)OCOc1ccc(cc1)Cl	III	1	0.00401228	5.25	0.00401228
1340	Alloxydim-sodium;Sodium (6Z)-2-(methoxycarbonyl)-3,3-dimethyl-5-oxo-6-(1-{[(prop-2-en-1-yl)oxy]amino}butylidene)cyclohex-1-en-1-olate	55635-13-7	CCC/C(=C\1/C(=O)CC(C(=C1[O-])C(=O)OC)(C)C)/NOCC=C	III	3	0.00401228	5.25	0.00401228
1341	Methyl isothiocyanate;Isothiocyanatomethane	556-61-6	CN=C=S	III	3	0.00401228	5.25	0.00401228
1342	3-Methyl-2-buten-1-ol;3-Methylbut-2-en-1-ol	556-82-1	OCC=C(C)C	I	3	0.00401228	105	0.00401228
1343	(3-Chloro-1-propynyl)cyclohexane;(3-Chloroprop-1-yn-1-yl)cyclohexane	55723-99-4	ClCC#CC1CCCCC1	III	2	0.00401228	5.25	0.00401228
1344	2-Amino-4-chloro-6-methylpyrimidine;4-Chloro-6-methylpyrimidin-2-amine	5600-21-5	Cc1cc(Cl)nc(n1)N	III	5	0.00401228	5.25	0.00401228
1345	p-(tert-Butyl)benzamide;4-tert-Butylbenzamide	56108-12-4	NC(=O)c1ccc(cc1)C(C)(C)C	I	5	0.00401228	105	0.00401228
1346	Benzenamine, 3,6-dinitro-2-methyl- (9CI);2-Methyl-3,6-dinitroaniline	56207-39-7	[O-][N+](=O)c1ccc(c(c1N)C)[N+](=O)[O-]	III	5	0.00401228	5.25	0.00401228
1347	Fluoxetine hydrochloride;N-Methyl-3-phenyl-3-[4-(trifluoromethyl)phenoxy]propan-1-amine--hydrogen chloride (1/1)	56296-78-7	CNCCC(c1ccccc1)Oc1ccc(cc1)C(F)(F)F	III	5	0.00401228	5.25	0.00401228
1348	3-Chloro-2-methylpropene;3-Chloro-2-methylprop-1-ene	563-47-3	CC(=C)CCl	III	3	0.00401228	5.25	0.00401228
1349	Flurprimidol;2-Methyl-1-(pyrimidin-5-yl)-1-[4-(trifluoromethoxy)phenyl]propan-1-ol	56425-91-3	CC(C(c1cncnc1)(c1ccc(cc1)OC(F)(F)F)O)C	III	3	0.00401228	5.25	0.00401228
1350	Diethylstilbestrol;4,4'-[(3E)-Hex-3-ene-3,4-diyl]diphenol	56-53-1	CC/C(=C(\c1ccc(cc1)O)/CC)/c1ccc(cc1)O	III	5	0.00401228	5.25	0.00401228
1351	Bromoxynil heptanoate;2,6-Dibromo-4-cyanophenyl heptanoate	56634-95-8	CCCCCCC(=O)Oc1c(Br)cc(cc1Br)C#N	III	5	0.00401228	5.25	0.00401228
1352	Chloramphenicol;2,2-Dichloro-N-[(1R,2R)-1,3-dihydroxy-1-(4-nitrophenyl)propan-2-yl]acetamide	56-75-7	OC[C@H]([C@@H](c1ccc(cc1)[N+](=O)[O-])O)NC(=O)C(Cl)Cl	III	3	0.00401228	5.25	0.00401228
1353	Chlorhexidine diacetate;Acetic acid--N,N''''-hexane-1,6-diylbis[N'-(4-chlorophenyl)triimidodicarbonic diamide] (2/1)	56-95-1	N=C(NC(=N)Nc1ccc(cc1)Cl)NCCCCCCNC(=N)NC(=N)Nc1ccc(cc1)Cl	III	5	0.00401228	5.25	0.00401228
1354	3,4,5-Trichlorocatechol;3,4,5-Trichlorobenzene-1,2-diol	56961-20-7	Oc1cc(Cl)c(c(c1O)Cl)Cl	III	5	0.00401228	5.25	0.00401228
1355	2-Methyl-6-nitroaniline;2-Methyl-6-nitroaniline	570-24-1	[O-][N+](=O)c1cccc(c1N)C	III	5	0.00401228	5.25	0.00401228
1356	MC-15608 [2,4'-DICL-4-CF3-3'-CO2ME-DIPH ETHER];Methyl 2-chloro-5-[2-chloro-4-(trifluoromethyl)phenoxy]benzoate	57025-76-0	COC(=O)c1cc(ccc1Cl)Oc1ccc(cc1Cl)C(F)(F)F	III	1	0.00401228	5.25	0.00401228
1357	4-Nitro-3-(trifluoromethyl)phenol-niclosamide mixt.	57036-29-0	Clc1ccc(c(c1)C(=O)Nc1ccc(cc1Cl)[N+](=O)[O-])O	III	5	0.00401228	5.25	0.00401228
1358	3,4,5-Trichloro-2-methoxyphenol;3,4,5-Trichloro-2-methoxyphenol	57057-83-7	COc1c(O)cc(c(c1Cl)Cl)Cl	III	1	0.00401228	5.25	0.00401228
1359	Allyl isothiocyanate;3-Isothiocyanatoprop-1-ene	57-06-7	C=CCN=C=S	III	3	0.00401228	5.25	0.00401228
1360	Triclopyr triethylamine salt;[(3,5,6-Trichloropyridin-2-yl)oxy]acetic acid--N,N-diethylethanamine (1/1)	57213-69-1	OC(=O)COc1nc(Cl)c(cc1Cl)Cl	III	5	0.00401228	5.25	0.00401228
1361	Norfluoxetine hydrochloride	57226-68-3	NCCC(c1ccccc1)Oc1ccc(cc1)C(F)(F)F	III	5	0.00401228	5.25	0.00401228
1362	Pentobarbital sodium;Sodium 5-ethyl-4,6-dioxo-5-(pentan-2-yl)-1,4,5,6-tetrahydropyrimidin-2-olate	57-33-0	CCCC(C1(CC)C(=O)NC(=NC1=O)[O-])C	III	5	0.00401228	5.25	0.00401228
1363	2,6-Dinitrophenol;2,6-Dinitrophenol	573-56-8	Oc1c(cccc1[N+](=O)[O-])[N+](=O)[O-]	III	5	0.00401228	5.25	0.00401228
1364	2,4-D, isopropylamine salt;(2,4-Dichlorophenoxy)acetic acid--propan-2-amine (1/1)	5742-17-6	OC(=O)COc1ccc(cc1Cl)Cl	III	1	0.00401228	5.25	0.00401228
1365	2,4-Dichlorophenoxyacetic acid diethanolamine;(2,4-Dichlorophenoxy)acetic acid--2,2'-azanediyldi(ethan-1-ol) (1/1)	5742-19-8	OC(=O)COc1ccc(cc1Cl)Cl	III	1	0.00401228	5.25	0.00401228
1366	Dichlorprop potassium	5746-17-8	[O-]C(=O)C(Oc1ccc(cc1Cl)Cl)C	III	1	0.00401228	5.25	0.00401228
1367	2,3-Dichlorophenol;2,3-Dichlorophenol	576-24-9	Clc1c(O)cccc1Cl	III	5	0.00401228	5.25	0.00401228
1368	2,6-Dimethylphenol;2,6-Dimethylphenol	576-26-1	Cc1cccc(c1O)C	I	5	0.00401228	105	0.00401228
1369	17alpha-Ethinylestradiol;(17alpha)-19-Norpregna-1,3,5(10)-trien-20-yne-3,17-diol	57-63-6	C#C[C@]1(O)CC[C@@H]2[C@]1(C)CC[C@H]1[C@H]2CCc2c1ccc(c2)O	I	5	0.00401228	105	0.00401228
1370	o-Bromonitrobenzene;1-Bromo-2-nitrobenzene	577-19-5	[O-][N+](=O)c1ccccc1Br	III	2	0.00401228	5.25	0.00401228
1371	Clopyralid-olamine;3,6-Dichloropyridine-2-carboxylic acid--2-aminoethan-1-ol (1/1)	57754-85-5	Clc1ccc(c(n1)C(=O)O)Cl	III	5	0.00401228	5.25	0.00401228
1372	2,5-Dimethylbenzaldehyde;2,5-Dimethylbenzaldehyde	5779-94-2	O=Cc1cc(C)ccc1C	I	3	0.00401228	105	0.00401228
1373	Metalaxyl;Methyl N-(2,6-dimethylphenyl)-N-(methoxyacetyl)alaninate	57837-19-1	COCC(=O)N(c1c(C)cccc1C)C(C(=O)OC)C	I	5	0.00401228	105	0.00401228
1374	5-Methyl-2-nitroaniline;5-Methyl-2-nitroaniline	578-46-1	Cc1ccc(c(c1)N)[N+](=O)[O-]	III	5	0.00401228	5.25	0.00401228
1375	Clozapine;8-Chloro-11-(4-methylpiperazin-1-yl)-5H-dibenzo[b,e][1,4]diazepine	5786-21-0	CN1CCN(CC1)C1=Nc2cc(Cl)ccc2Nc2c1cccc2	III	5	0.00401228	5.25	0.00401228
1376	Tridiphane;2-(3,5-Dichlorophenyl)-2-(2,2,2-trichloroethyl)oxirane	58138-08-2	Clc1cc(Cl)cc(c1)C1(CO1)CC(Cl)(Cl)Cl	III	3	0.00401228	5.25	0.00401228
1377	Pyrimethamine;5-(4-Chlorophenyl)-6-ethylpyrimidine-2,4-diamine	58-14-0	CCc1nc(N)nc(c1c1ccc(cc1)Cl)N	III	5	0.00401228	5.25	0.00401228
1378	1,2-Dibromobenzene;1,2-Dibromobenzene	583-53-9	Brc1ccccc1Br	III	1	0.00401228	5.25	0.00401228
1379	2,5-Dichlorophenol;2,5-Dichlorophenol	583-78-8	Clc1ccc(c(c1)O)Cl	III	5	0.00401228	5.25	0.00401228
1380	Toluene-2,4-diisocyanate;2,4-Diisocyanato-1-methylbenzene	584-84-9	O=C=Nc1ccc(c(c1)N=C=O)C	I	3	0.00401228	105	0.00401228
1381	9,10-Epoxy-9,10-dihydrophenanthrene	585-08-0	c1ccc2c(c1)c1ccccc1C1C2O1	III	3	0.00401228	5.25	0.00401228
1382	Propanoic acid, 2-hydroxy-, 2-methylpropyl ester;2-Methylpropyl 2-hydroxypropanoate	585-24-0	CC(COC(=O)C(O)C)C	I	1	0.00401228	105	0.00401228
1383	3-tert-Butylphenol;3-tert-Butylphenol	585-34-2	Oc1cccc(c1)C(C)(C)C	I	5	0.00401228	105	0.00401228
1384	Benzene, 1-bromo-4-nitro-;1-Bromo-4-nitrobenzene	586-78-7	Brc1ccc(cc1)[N+](=O)[O-]	III	2	0.00401228	5.25	0.00401228
1385	Halowax 1000	58718-66-4	Clc1cccc2c1cccc2Cl	III	1	0.00401228	5.25	0.00401228
1386	C.I. Acid Yellow 36, monosodium salt;Sodium 3-[(E)-(4-anilinophenyl)diazenyl]benzene-1-sulfonate	587-98-4	[O-]S(=O)(=O)c1cccc(c1)/N=N/c1ccc(cc1)Nc1ccccc1	III	3	0.00401228	5.25	0.00401228
1387	Nithiazine;(2Z)-2-(Nitromethylidene)-1,3-thiazinane	58842-20-9	[O-][N+](=O)/C=C\1/NCCCS1	III	2	0.00401228	5.25	0.00401228
1388	4-Methylbenzyl alcohol;(4-Methylphenyl)methanol	589-18-4	OCc1ccc(cc1)C	I	3	0.00401228	105	0.00401228
1389	Butyl propionate;Butyl propanoate	590-01-2	CCCCOC(=O)CC	I	5	0.00401228	105	0.00401228
1390	MNAF;2-Fluoro-N-methyl-N-(naphthalen-1-yl)acetamide	5903-13-9	FCC(=O)N(c1cccc2c1cccc2)C	III	3	0.00401228	5.25	0.00401228
1391	Ethopabate;Methyl 4-acetamido-2-ethoxybenzoate	59-06-3	CCOc1cc(ccc1C(=O)OC)NC(=O)C	I	5	0.00401228	105	0.00401228
1392	3-Methylbutanal;3-Methylbutanal	590-86-3	O=CCC(C)C	I	3	0.00401228	105	0.00401228
1393	3-Aminophenol;3-Aminophenol	591-27-5	Nc1cccc(c1)O	I	5	0.00401228	105	0.00401228
1394	3,5-Dichlorophenol;3,5-Dichlorophenol	591-35-5	Oc1cc(Cl)cc(c1)Cl	III	5	0.00401228	5.25	0.00401228
1395	2-Amino-5-chlorobenzonitrile;2-Amino-5-chlorobenzonitrile	5922-60-1	N#Cc1cc(Cl)ccc1N	III	5	0.00401228	5.25	0.00401228
1396	Butane, 1-isothiocyanato-;1-Isothiocyanatobutane	592-82-5	CCCCN=C=S	III	3	0.00401228	5.25	0.00401228
1397	Acetamide, 2-chloro-N-(2-ethyl-6-methylphenyl)-N-(2-methoxy-1-methylethyl)-, mixt. with 6-chloro-N-ethyl-N'-(1-methylethyl)-1,3,5-triazine-2,4-diamine	59316-87-9	COCC(N(c1c(C)cccc1CC)C(=O)CCl)C	III	3	0.00401228	5.25	0.00401228
1398	4-Chloro-3-methylphenol;4-Chloro-3-methylphenol	59-50-7	Oc1ccc(c(c1)C)Cl	III	5	0.00401228	5.25	0.00401228
1399	Nicotinic acid;Pyridine-3-carboxylic acid	59-67-6	OC(=O)c1cccnc1	II	5	0.00401228	31.5	0.00401228
1400	Citalopram hydrobromide;1-[3-(Dimethylamino)propyl]-1-(4-fluorophenyl)-1,3-dihydro-2-benzofuran-5-carbonitrile--hydrogen bromide (1/1)	59729-32-7	N#Cc1ccc2c(c1)COC2(CCCN(C)C)c1ccc(cc1)F	III	5	0.00401228	5.25	0.00401228
1401	Citalopram;1-[3-(Dimethylamino)propyl]-1-(4-fluorophenyl)-1,3-dihydro-2-benzofuran-5-carbonitrile	59729-33-8	N#Cc1ccc2c(c1)COC2(CCCN(C)C)c1ccc(cc1)F	III	5	0.00401228	5.25	0.00401228
1402	3,4-Dimethylbenzaldehyde;3,4-Dimethylbenzaldehyde	5973-71-7	O=Cc1ccc(c(c1)C)C	I	3	0.00401228	105	0.00401228
1403	Nitrofurazone;(2E)-2-[(5-Nitrofuran-2-yl)methylidene]hydrazine-1-carboxamide	59-87-0	NC(=O)N/N=C/c1ccc(o1)[N+](=O)[O-]	III	5	0.00401228	5.25	0.00401228
1404	4-Cumylphenol;4-(2-Phenylpropan-2-yl)phenol	599-64-4	Oc1ccc(cc1)C(c1ccccc1)(C)C	III	5	0.00401228	5.25	0.00401228
1405	Tolazoline hydrochloride;2-Benzyl-4,5-dihydro-1H-imidazole--hydrogen chloride (1/1)	59-97-2	c1ccc(cc1)CC1=NCCN1	III	5	0.00401228	5.25	0.00401228
1406	Sulfasalazine;2-Hydroxy-5-[(E)-{4-[(pyridin-2-yl)sulfamoyl]phenyl}diazenyl]benzoic acid	599-79-1	OC(=O)c1cc(/N=N/c2ccc(cc2)S(=O)(=O)Nc2ccccn2)ccc1O	III	3	0.00401228	5.25	0.00401228
1407	4-Aminoazobenzene;4-[(E)-Phenyldiazenyl]aniline	60-09-3	Nc1ccc(cc1)/N=N/c1ccccc1	III	3	0.00401228	5.25	0.00401228
1408	Fenarimol;(2-Chlorophenyl)(4-chlorophenyl)(pyrimidin-5-yl)methanol	60168-88-9	Clc1ccc(cc1)C(c1ccccc1Cl)(c1cncnc1)O	III	3	0.00401228	5.25	0.00401228
1409	Propiconazole;1-{[2-(2,4-Dichlorophenyl)-4-propyl-1,3-dioxolan-2-yl]methyl}-1H-1,2,4-triazole	60207-90-1	CCCC1COC(O1)(Cn1cncn1)c1ccc(cc1Cl)Cl	III	5	0.00401228	5.25	0.00401228
1410	Phenol, 2-chloro-6-nitro-;2-Chloro-6-nitrophenol	603-86-1	[O-][N+](=O)c1cccc(c1O)Cl	III	5	0.00401228	5.25	0.00401228
1411	Propionic acid, 2-(2,4,5-trichlorophenoxy)-, 3-butoxypropyl ester	6047-17-2	CCCCOCCCOC(=O)CCOc1cc(Cl)c(cc1Cl)Cl	III	1	0.00401228	5.25	0.00401228
1412	1-Naphthalenol, 2,4-dinitro-;2,4-Dinitronaphthalen-1-ol	605-69-6	[O-][N+](=O)c1cc([N+](=O)[O-])c(c2c1cccc2)O	III	5	0.00401228	5.25	0.00401228
1413	MCPB-sodium;Sodium 4-(4-chloro-2-methylphenoxy)butanoate	6062-26-6	[O-]C(=O)CCCOc1ccc(cc1C)Cl	III	1	0.00401228	5.25	0.00401228
1414	Benzaldehyde, 2,4,6-trinitro-;2,4,6-Trinitrobenzaldehyde	606-34-8	O=Cc1c(cc(cc1[N+](=O)[O-])[N+](=O)[O-])[N+](=O)[O-]	III	3	0.00401228	5.25	0.00401228
1415	N,N-Diphenylformamide;N,N-Diphenylformamide	607-00-1	O=CN(c1ccccc1)c1ccccc1	III	3	0.00401228	5.25	0.00401228
1416	Diethyl benzylmalonate;Diethyl benzylpropanedioate	607-81-8	CCOC(=O)C(C(=O)OCC)Cc1ccccc1	I	5	0.00401228	105	0.00401228
1417	2,6-Dichloroaniline;2,6-Dichloroaniline	608-31-1	Clc1cccc(c1N)Cl	III	5	0.00401228	5.25	0.00401228
1418	Ethyl-2-methyl acetoacetate;Ethyl 2-methyl-3-oxobutanoate	609-14-3	CCOC(=O)C(C(=O)C)C	I	1	0.00401228	105	0.00401228
1419	3,4,5-Trichlorophenol;3,4,5-Trichlorophenol	609-19-8	Oc1cc(Cl)c(c(c1)Cl)Cl	III	5	0.00401228	5.25	0.00401228
1420	Phenol, 2,4-dichloro-6-nitro-;2,4-Dichloro-6-nitrophenol	609-89-2	Clc1cc(Cl)c(c(c1)[N+](=O)[O-])O	III	5	0.00401228	5.25	0.00401228
1421	2,3,4-Trihydroxybenzoic acid;2,3,4-Trihydroxybenzoic acid	610-02-6	OC(=O)c1ccc(c(c1O)O)O	I	5	0.00401228	105	0.00401228
1422	4-(Hexyloxy)-m-anisaldehyde;4-(Hexyloxy)-3-methoxybenzaldehyde	61096-84-2	CCCCCCOc1ccc(cc1OC)C=O	I	1	0.00401228	105	0.00401228
1423	2,4-Dichloronitrobenzene;2,4-Dichloro-1-nitrobenzene	611-06-3	Clc1ccc(c(c1)Cl)[N+](=O)[O-]	III	2	0.00401228	5.25	0.00401228
1424	2-Chlorobenzyl chloride;1-Chloro-2-(chloromethyl)benzene	611-19-8	ClCc1ccccc1Cl	III	2	0.00401228	5.25	0.00401228
1425	2-(1-Methylheptyl)-4,6-dinitrophenyl crotonate;2,4-Dinitro-6-(octan-2-yl)phenyl but-2-enoate	6119-92-2	CCCCCCC(c1cc(cc(c1OC(=O)C=CC)[N+](=O)[O-])[N+](=O)[O-])C	III	3	0.00401228	5.25	0.00401228
1426	2,4-Dimethoxybenzaldehyde;2,4-Dimethoxybenzaldehyde	613-45-6	COc1cc(OC)ccc1C=O	I	1	0.00401228	105	0.00401228
1427	2-Acetamidophenol;N-(2-Hydroxyphenyl)acetamide	614-80-2	CC(=O)Nc1ccccc1O	I	5	0.00401228	105	0.00401228
1428	Benzenamine, 2-bromo-;2-Bromoaniline	615-36-1	Nc1ccccc1Br	III	5	0.00401228	5.25	0.00401228
1429	1,2,4-Tribromobenzene;1,2,4-Tribromobenzene	615-54-3	Brc1ccc(c(c1)Br)Br	III	1	0.00401228	5.25	0.00401228
1430	2-Chloro-4-methylaniline;2-Chloro-4-methylaniline	615-65-6	Cc1ccc(c(c1)Cl)N	III	5	0.00401228	5.25	0.00401228
1431	Chlorohydroquinone;2-Chlorobenzene-1,4-diol	615-67-8	Oc1ccc(c(c1)Cl)O	III	5	0.00401228	5.25	0.00401228
1432	Propanoic acid,2-hydroxy-,propylester;Propyl 2-hydroxypropanoate	616-09-1	CCCOC(=O)C(O)C	I	1	0.00401228	105	0.00401228
1433	Chlordimeform;N'-(4-Chloro-2-methylphenyl)-N,N-dimethylmethanimidamide	6164-98-3	CN(C=Nc1ccc(cc1C)Cl)C	III	5	0.00401228	5.25	0.00401228
1434	2,4-Dinitro-5-methylphenol;5-Methyl-2,4-dinitrophenol	616-73-9	[O-][N+](=O)c1cc([N+](=O)[O-])c(cc1C)O	III	5	0.00401228	5.25	0.00401228
1435	4-Ethoxy-2-nitroaniline;4-Ethoxy-2-nitroaniline	616-86-4	CCOc1ccc(c(c1)[N+](=O)[O-])N	III	5	0.00401228	5.25	0.00401228
1436	Mefenamic acid;2-(2,3-Dimethylanilino)benzoic acid	61-68-7	OC(=O)c1ccccc1Nc1cccc(c1C)C	III	5	0.00401228	5.25	0.00401228
1437	Fluvoxamine maleate;(2Z)-But-2-enedioic acid--2-{[(E)-{5-methoxy-1-[4-(trifluoromethyl)phenyl]pentylidene}amino]oxy}ethan-1-amine (1/1)	61718-82-9	NCCO/N=C(/c1ccc(cc1)C(F)(F)F)\CCCCOC	III	5	0.00401228	5.25	0.00401228
1438	Isopropyl lactate;Propan-2-yl 2-hydroxypropanoate	617-51-6	CC(OC(=O)C(O)C)C	I	1	0.00401228	105	0.00401228
1439	Benzene, 1,3-dichloro-5-nitro-;1,3-Dichloro-5-nitrobenzene	618-62-2	Clc1cc(cc(c1)Cl)[N+](=O)[O-]	III	2	0.00401228	5.25	0.00401228
1440	Paroxetine;(3S,4R)-3-{[(2H-1,3-Benzodioxol-5-yl)oxy]methyl}-4-(4-fluorophenyl)piperidine	61869-08-7	Fc1ccc(cc1)[C@@H]1CCNC[C@H]1COc1ccc2c(c1)OCO2	III	5	0.00401228	5.25	0.00401228
1441	Benzonitrile, 3-nitro-;3-Nitrobenzonitrile	619-24-9	N#Cc1cccc(c1)[N+](=O)[O-]	III	5	0.00401228	5.25	0.00401228
1442	Methyl p-nitrobenzoate;Methyl 4-nitrobenzoate	619-50-1	COC(=O)c1ccc(cc1)[N+](=O)[O-]	III	5	0.00401228	5.25	0.00401228
1443	Trichloroguaiacol	61966-36-7	COc1c(O)c(Cl)cc(c1Cl)Cl	III	1	0.00401228	5.25	0.00401228
1444	Benzonitrile, 4-nitro-;4-Nitrobenzonitrile	619-72-7	N#Cc1ccc(cc1)[N+](=O)[O-]	III	5	0.00401228	5.25	0.00401228
1445	4-Nitrobenzamide;4-Nitrobenzamide	619-80-7	NC(=O)c1ccc(cc1)[N+](=O)[O-]	III	5	0.00401228	5.25	0.00401228
1446	4-Dimethylaminocinnamaldehyde;(2E)-3-[4-(Dimethylamino)phenyl]prop-2-enal	6203-18-5	O=C/C=C/c1ccc(cc1)N(C)C	I	3	0.00401228	105	0.00401228
1447	Bis(4-hydroxyphenyl)methane;4,4'-Methylenediphenol	620-92-8	Oc1ccc(cc1)Cc1ccc(cc1)O	III	5	0.00401228	5.25	0.00401228
1448	3-Acetamidophenol;N-(3-Hydroxyphenyl)acetamide	621-42-1	CC(=O)Nc1cccc(c1)O	I	5	0.00401228	105	0.00401228
1449	Cyclohexyl acetate;Cyclohexyl acetate	622-45-7	CC(=O)OC1CCCCC1	I	5	0.00401228	105	0.00401228
1450	Benzyl isothiocyanate;(Isothiocyanatomethyl)benzene	622-78-6	S=C=NCc1ccccc1	I	3	0.00401228	105	0.00401228
1451	Benzonitrile, 4-bromo-;4-Bromobenzonitrile	623-00-7	N#Cc1ccc(cc1)Br	III	5	0.00401228	5.25	0.00401228
1452	4-Chlorobenzonitrile;4-Chlorobenzonitrile	623-03-0	N#Cc1ccc(cc1)Cl	III	5	0.00401228	5.25	0.00401228
1453	4-Hydroxybenzenemethanol;4-(Hydroxymethyl)phenol	623-05-2	OCc1ccc(cc1)O	I	3	0.00401228	105	0.00401228
1454	Benzene, 1-chloro-4-methoxy-;1-Chloro-4-methoxybenzene	623-12-1	COc1ccc(cc1)Cl	III	1	0.00401228	5.25	0.00401228
1455	Furfural acetone;4-(Furan-2-yl)but-3-en-2-one	623-15-4	CC(=O)C=Cc1ccco1	III	3	0.00401228	5.25	0.00401228
1456	alpha,alpha'-Dichloro-p-xylene;1,4-Bis(chloromethyl)benzene	623-25-6	ClCc1ccc(cc1)CCl	III	2	0.00401228	5.25	0.00401228
1457	Diethyl (2E)-but-2-enedioate;Diethyl (2E)-but-2-enedioate	623-91-6	CCOC(=O)/C=C/C(=O)OCC	I	3	0.00401228	105	0.00401228
1458	Acifluorfen-sodium;Sodium 5-[2-chloro-4-(trifluoromethyl)phenoxy]-2-nitrobenzoate	62476-59-9	Clc1cc(ccc1Oc1ccc(c(c1)C(=O)[O-])[N+](=O)[O-])C(F)(F)F	III	5	0.00401228	5.25	0.00401228
1459	Methyl disulfide;(Methyldisulfanyl)methane	624-92-0	CSSC	III	3	0.00401228	5.25	0.00401228
1460	Benzenamine, 4,4'-azobis[N,N-dimethyl-;4,4'-Diazenediylbis(N,N-dimethylaniline)	6257-64-3	CN(c1ccc(cc1)N=Nc1ccc(cc1)N(C)C)C	III	3	0.00401228	5.25	0.00401228
1461	1,3-Benzenedicarbonitrile;Benzene-1,3-dicarbonitrile	626-17-5	N#Cc1cccc(c1)C#N	III	5	0.00401228	5.25	0.00401228
1462	3,5-Dichloroaniline;3,5-Dichloroaniline	626-43-7	Nc1cc(Cl)cc(c1)Cl	III	5	0.00401228	5.25	0.00401228
1463	3-Chloropyridine;3-Chloropyridine	626-60-8	Clc1cccnc1	III	2	0.00401228	5.25	0.00401228
1464	4-Pyridinol;Pyridin-4-ol	626-64-2	Oc1ccncc1	III	5	0.00401228	5.25	0.00401228
1465	3-Chloro-1-propanol;3-Chloropropan-1-ol	627-30-5	OCCCCl	III	1	0.00401228	5.25	0.00401228
1466	Fumaryl chloride;(2E)-But-2-enedioyl dichloride	627-63-4	ClC(=O)/C=C/C(=O)Cl	III	3	0.00401228	5.25	0.00401228
1467	Propanoic acid, 2-hydroxy-, 2-ethylhexyl ester;2-Ethylhexyl 2-hydroxypropanoate	6283-86-9	CCCCC(COC(=O)C(O)C)CC	I	1	0.00401228	105	0.00401228
1468	1,3,5-Trichloro-2,4-dinitrobenzene;1,3,5-Trichloro-2,4-dinitrobenzene	6284-83-9	Clc1c([N+](=O)[O-])c(Cl)cc(c1[N+](=O)[O-])Cl	III	4	0.00401228	5.25	0.00401228
1469	Pentyl acetate;Pentyl acetate	628-63-7	CCCCCOC(=O)C	I	5	0.00401228	105	0.00401228
1470	Dipropyl disulfide;1-(Propyldisulfanyl)propane	629-19-6	CCCSSCCC	III	3	0.00401228	5.25	0.00401228
1471	Dibromoacetic acid;Dibromoacetic acid	631-64-1	BrC(C(=O)O)Br	III	3	0.00401228	5.25	0.00401228
1472	Methylene bis(thiocyanate);Methylene bis(thiocyanate)	6317-18-6	N#CSCSC#N	III	3	0.00401228	5.25	0.00401228
1473	C.I. Acid Orange 7;Sodium 4-[(2-hydroxynaphthalen-1-yl)diazenyl]benzene-1-sulfonate	633-96-5	Oc1ccc2c(c1N=Nc1ccc(cc1)S(=O)(=O)[O-])cccc2	III	3	0.00401228	5.25	0.00401228
1474	2,3,4-Trichloroaniline;2,3,4-Trichloroaniline	634-67-3	Nc1ccc(c(c1Cl)Cl)Cl	III	5	0.00401228	5.25	0.00401228
1475	2,4,6-Trichloroaniline;2,4,6-Trichloroaniline	634-93-5	Clc1cc(Cl)c(c(c1)Cl)N	III	4	0.00401228	5.25	0.00401228
1476	5-Chlorosalicylaldehyde;5-Chloro-2-hydroxybenzaldehyde	635-93-8	O=Cc1cc(Cl)ccc1O	III	3	0.00401228	5.25	0.00401228
1477	C.I. Acid Yellow 17, disodium salt;Disodium 2,5-dichloro-4-{3-methyl-5-oxo-4-[(E)-(4-sulfonatophenyl)diazenyl]-4,5-dihydro-1H-pyrazol-1-yl}benzene-1-sulfonate	6359-98-4	CC1=NN(C(=O)C1/N=N/c1ccc(cc1)S(=O)(=O)[O-])c1cc(Cl)c(cc1Cl)S(=O)(=O)[O-]	III	3	0.00401228	5.25	0.00401228
1478	2-Chloro-5-nitrobenzaldehyde;2-Chloro-5-nitrobenzaldehyde	6361-21-3	O=Cc1cc(ccc1Cl)[N+](=O)[O-]	III	3	0.00401228	5.25	0.00401228
1479	2,4,5-Trichloroaniline;2,4,5-Trichloroaniline	636-30-6	Clc1cc(Cl)c(cc1N)Cl	III	5	0.00401228	5.25	0.00401228
1480	2,4,5-T dimethylamine salt;N-Methylmethanaminium (2,4,5-trichlorophenoxy)acetate	6369-97-7	[O-]C(=O)COc1cc(Cl)c(cc1Cl)Cl	III	1	0.00401228	5.25	0.00401228
1481	Clofibrate;Ethyl 2-(4-chlorophenoxy)-2-methylpropanoate	637-07-0	CCOC(=O)C(Oc1ccc(cc1)Cl)(C)C	III	1	0.00401228	5.25	0.00401228
1482	2,6-Dinitro-4-methylaniline;4-Methyl-2,6-dinitroaniline	6393-42-6	Cc1cc([N+](=O)[O-])c(c(c1)[N+](=O)[O-])N	III	5	0.00401228	5.25	0.00401228
1483	Phenol, 2,4-dichloro-6-nitro-, sodium salt;Sodium 2,4-dichloro-6-nitrophenolate	64047-88-7	Clc1cc(Cl)c(c(c1)[N+](=O)[O-])[O-]	III	5	0.00401228	5.25	0.00401228
1484	1,2-Benzenedicarboxaldehyde;Benzene-1,2-dicarbaldehyde	643-79-8	O=Cc1ccccc1C=O	I	3	0.00401228	105	0.00401228
1485	Isovanillic acid;3-Hydroxy-4-methoxybenzoic acid	645-08-9	COc1ccc(cc1O)C(=O)O	I	1	0.00401228	105	0.00401228
1486	4-Propylphenol;4-Propylphenol	645-56-7	CCCc1ccc(cc1)O	I	5	0.00401228	105	0.00401228
1487	Triflumuron;2-Chloro-N-{[4-(trifluoromethoxy)phenyl]carbamoyl}benzamide	64628-44-0	O=C(NC(=O)c1ccccc1Cl)Nc1ccc(cc1)OC(F)(F)F	III	5	0.00401228	5.25	0.00401228
1488	Triclopyr-butotyl;2-Butoxyethyl [(3,5,6-trichloropyridin-2-yl)oxy]acetate	64700-56-7	CCCCOCCOC(=O)COc1nc(Cl)c(cc1Cl)Cl	III	5	0.00401228	5.25	0.00401228
1489	Chlorsulfuron;2-Chloro-N-[(4-methoxy-6-methyl-1,3,5-triazin-2-yl)carbamoyl]benzene-1-sulfonamide	64902-72-3	COc1nc(nc(n1)C)NC(=O)NS(=O)(=O)c1ccccc1Cl	III	5	0.00401228	5.25	0.00401228
1490	Tall oil, ethoxylated	65071-95-6	CCCCCCCCC=CCCCCCCCC(=O)OCCOCCOCCOCCOCCO	III	5	0.00401228	5.25	0.00401228
1491	3,5,6-Trichloro-2-pyridinol;3,5,6-Trichloropyridin-2-ol	6515-38-4	Clc1cc(Cl)c(nc1O)Cl	III	5	0.00401228	5.25	0.00401228
1492	Ketoconazole;1-{4-[4-({(2R,4S)-2-(2,4-Dichlorophenyl)-2-[(1H-imidazol-1-yl)methyl]-1,3-dioxolan-4-yl}methoxy)phenyl]piperazin-1-yl}ethan-1-one	65277-42-1	Clc1ccc(c(c1)Cl)[C@]1(OC[C@@H](O1)COc1ccc(cc1)N1CCN(CC1)C(=O)C)Cn1cncc1	III	5	0.00401228	5.25	0.00401228
1493	(+/-)-3-Butyn-2-ol;But-3-yn-2-ol	65337-13-5	CC(O)C#C	III	3	0.00401228	5.25	0.00401228
1494	Pentafluorobenzaldehyde;Pentafluorobenzaldehyde	653-37-2	O=Cc1c(F)c(F)c(c(c1F)F)F	III	3	0.00401228	5.25	0.00401228
1495	Ethyl 2-(4-hydroxyphenoxy)propanoate	65343-67-1	CCOC(=O)C(Oc1ccc(cc1)O)C	I	1	0.00401228	105	0.00401228
1496	Salicylamide;2-Hydroxybenzamide	65-45-2	NC(=O)c1ccccc1O	I	5	0.00401228	105	0.00401228
1497	3-Trifluoromethyl-4-nitrophenol sodium salt;Sodium 4-nitro-3-(trifluoromethyl)phenolate	654-66-0	[O-]c1ccc(c(c1)C(F)(F)F)[N+](=O)[O-]	III	5	0.00401228	5.25	0.00401228
1498	Fluopyram;N-{2-[3-Chloro-5-(trifluoromethyl)pyridin-2-yl]ethyl}-2-(trifluoromethyl)benzene-1-carboximidic acid	658066-35-4	Clc1cc(cnc1CCN=C(c1ccccc1C(F)(F)F)O)C(F)(F)F	III	5	0.00401228	5.25	0.00401228
1499	Benzoic acid;Benzoic acid	65-85-0	OC(=O)c1ccccc1	I	5	0.00401228	105	0.00401228
1500	2-Bromo-3-pyridinol;2-Bromopyridin-3-ol	6602-32-0	Oc1cccnc1Br	III	5	0.00401228	5.25	0.00401228
1501	2-Amino-4,5-dimethylphenol;2-Amino-4,5-dimethylphenol	6623-41-2	Cc1cc(O)c(cc1C)N	I	5	0.00401228	105	0.00401228
1502	Hexanal;Hexanal	66-25-1	CCCCCC=O	I	3	0.00401228	105	0.00401228
1503	Flutolanil;N-{3-[(Propan-2-yl)oxy]phenyl}-2-(trifluoromethyl)benzamide	66332-96-5	CC(Oc1cccc(c1)NC(=O)c1ccccc1C(F)(F)F)C	III	5	0.00401228	5.25	0.00401228
1504	Ranitidine;N~1~-{2-[({5-[(Dimethylamino)methyl]furan-2-yl}methyl)sulfanyl]ethyl}-N'~1~-methyl-2-nitroethene-1,1-diamine	66357-35-5	CNC(=C[N+](=O)[O-])NCCSCc1ccc(o1)CN(C)C	III	3	0.00401228	5.25	0.00401228
1505	2-Chloro-3-pyridinol;2-Chloropyridin-3-ol	6636-78-8	Oc1cccnc1Cl	III	5	0.00401228	5.25	0.00401228
1506	Mecoprop-P-dimethylammonium;(2R)-2-(4-Chloro-2-methylphenoxy)propanoic acid--N-methylmethanamine (1/1)	66423-09-4	OC(=O)[C@H](Oc1ccc(cc1C)Cl)C	III	1	0.00401228	5.25	0.00401228
1507	Fenoxaprop-ethyl;Ethyl 2-{4-[(6-chloro-1,3-benzoxazol-2-yl)oxy]phenoxy}propanoate	66441-23-4	CCOC(=O)C(Oc1ccc(cc1)Oc1nc2c(o1)cc(cc2)Cl)C	III	5	0.00401228	5.25	0.00401228
1508	Potassium cyclohexylhydroxydiazene 1-oxide	66603-10-9	[O-]N=[N+](C1CCCCC1)[O-]	III	5	0.00401228	5.25	0.00401228
1509	1-Naphthaldehyde;Naphthalene-1-carbaldehyde	66-77-3	O=Cc1cccc2c1cccc2	III	3	0.00401228	5.25	0.00401228
1510	Benzyl neodecanoate;Benzyl 7,7-dimethyloctanoate	66794-75-0	O=C(OCc1ccccc1)CCCCCC(C)(C)C	I	5	0.00401228	105	0.00401228
1511	Metazachlor;2-Chloro-N-(2,6-dimethylphenyl)-N-[(1H-pyrazol-1-yl)methyl]acetamide	67129-08-2	ClCC(=O)N(c1c(C)cccc1C)Cn1cccn1	III	3	0.00401228	5.25	0.00401228
1512	p-Phenoxybenzaldehyde;4-Phenoxybenzaldehyde	67-36-7	O=Cc1ccc(cc1)Oc1ccccc1	III	1	0.00401228	5.25	0.00401228
1513	Prochloraz;N-Propyl-N-[2-(2,4,6-trichlorophenoxy)ethyl]-1H-imidazole-1-carboxamide	67747-09-5	CCCN(C(=O)n1cncc1)CCOc1c(Cl)cc(cc1Cl)Cl	III	4	0.00401228	5.25	0.00401228
1514	Fatty acids, C6-12, methyl esters	67762-39-4	CCC(=O)OC	I	5	0.00401228	105	0.00401228
1515	4,4'-(4-Methylpentane-2,2-diyl)diphenol;4,4'-(4-Methylpentane-2,2-diyl)diphenol	6807-17-6	CC(CC(c1ccc(cc1)O)(c1ccc(cc1)O)C)C	III	5	0.00401228	5.25	0.00401228
1516	Forchlorfenuron;N-(2-Chloropyridin-4-yl)-N'-phenylurea	68157-60-8	O=C(Nc1ccnc(c1)Cl)Nc1ccccc1	III	5	0.00401228	5.25	0.00401228
1517	NA10-alkyl esters, sodium salts	68188-45-4	CCCCCCCCCCCOS(=O)(=O)O	III	3	0.00401228	5.25	0.00401228
1518	Norethindrone;(17alpha)-17-Hydroxy-19-norpregn-4-en-20-yn-3-one	68-22-4	C#C[C@]1(O)CC[C@@H]2[C@]1(C)CC[C@H]1[C@H]2CCC2=CC(=O)CC[C@H]12	III	5	0.00401228	5.25	0.00401228
1519	Triflumizole;(1E)-N-[4-Chloro-2-(trifluoromethyl)phenyl]-1-(1H-imidazol-1-yl)-2-propoxyethan-1-imine	68694-11-1	CCCOC/C(=N\c1ccc(cc1C(F)(F)F)Cl)/n1cncc1	III	5	0.00401228	5.25	0.00401228
1520	2-Ethylhexyl methacrylate;2-Ethylhexyl 2-methylprop-2-enoate	688-84-6	CCCCC(COC(=O)C(=C)C)CC	I	3	0.00401228	105	0.00401228
1521	Buprofezin;2-(tert-Butylimino)-5-phenyl-3-(propan-2-yl)-1,3,5-thiadiazinan-4-one	69327-76-0	CC(N1C(=NC(C)(C)C)SCN(C1=O)c1ccccc1)C	III	5	0.00401228	5.25	0.00401228
1522	Fluroxypyr;[(4-Amino-3,5-dichloro-6-fluoropyridin-2-yl)oxy]acetic acid	69377-81-7	OC(=O)COc1nc(F)c(c(c1Cl)N)Cl	III	5	0.00401228	5.25	0.00401228
1523	Salicylic acid;2-Hydroxybenzoic acid	69-72-7	OC(=O)c1ccccc1O	I	5	0.00401228	105	0.00401228
1524	4,5-Dimethyl-2-nitroaniline;4,5-Dimethyl-2-nitroaniline	6972-71-0	[O-][N+](=O)c1cc(C)c(cc1N)C	III	5	0.00401228	5.25	0.00401228
1525	3-(4-tert-Butylphenoxy)benzaldehyde;3-(4-tert-Butylphenoxy)benzaldehyde	69770-23-6	O=Cc1cccc(c1)Oc1ccc(cc1)C(C)(C)C	III	1	0.00401228	5.25	0.00401228
1526	2,3,5-Trimethylphenol;2,3,5-Trimethylphenol	697-82-5	Cc1cc(C)c(c(c1)O)C	I	5	0.00401228	105	0.00401228
1527	Haloxyfop;2-(4-{[3-Chloro-5-(trifluoromethyl)pyridin-2-yl]oxy}phenoxy)propanoic acid	69806-34-4	OC(=O)C(Oc1ccc(cc1)Oc1ncc(cc1Cl)C(F)(F)F)C	III	5	0.00401228	5.25	0.00401228
1528	Fluazifop-butyl;Butyl 2-(4-{[5-(trifluoromethyl)pyridin-2-yl]oxy}phenoxy)propanoate	69806-50-4	CCCCOC(=O)C(Oc1ccc(cc1)Oc1ccc(cn1)C(F)(F)F)C	III	5	0.00401228	5.25	0.00401228
1529	6-Nitro-m-cresol;5-Methyl-2-nitrophenol	700-38-9	Cc1ccc(c(c1)O)[N+](=O)[O-]	III	5	0.00401228	5.25	0.00401228
1530	1-Chloro-4-phenoxybenzene;1-Chloro-4-phenoxybenzene	7005-72-3	Clc1ccc(cc1)Oc1ccccc1	III	1	0.00401228	5.25	0.00401228
1531	2,4,4'-Trichlorobiphenyl;2,4,4'-Trichloro-1,1'-biphenyl	7012-37-5	Clc1ccc(cc1)c1ccc(cc1Cl)Cl	III	1	0.00401228	5.25	0.00401228
1532	Benzenamine, 2,6-dinitro-3-methyl- (9CI);3-Methyl-2,6-dinitroaniline	70343-06-5	[O-][N+](=O)c1ccc(c(c1N)[N+](=O)[O-])C	III	5	0.00401228	5.25	0.00401228
1533	gamma-Decanolactone;5-Hexyloxolan-2-one	706-14-9	CCCCCCC1CCC(=O)O1	II	5	0.00401228	31.5	0.00401228
1534	Metalaxyl-M;Methyl N-(2,6-dimethylphenyl)-N-(methoxyacetyl)-D-alaninate	70630-17-0	COCC(=O)N(c1c(C)cccc1C)[C@@H](C(=O)OC)C	I	5	0.00401228	105	0.00401228
1535	Mecoprop;2-(4-Chloro-2-methylphenoxy)propanoic acid	7085-19-0	OC(=O)C(Oc1ccc(cc1C)Cl)C	III	1	0.00401228	5.25	0.00401228
1536	4,6-Dimethoxy-2-hydroxybenzaldehyde;2-Hydroxy-4,6-dimethoxybenzaldehyde	708-76-9	COc1cc(OC)cc(c1C=O)O	I	1	0.00401228	105	0.00401228
1537	Propanil;N-(3,4-Dichlorophenyl)propanamide	709-98-8	CCC(=O)Nc1ccc(c(c1)Cl)Cl	III	5	0.00401228	5.25	0.00401228
1538	(2R)-2-[4-(2,4-dichlorophenoxy)phenoxy]propanoic acid;(2R)-2-[4-(2,4-Dichlorophenoxy)phenoxy]propanoic acid	71283-28-8	OC(=O)[C@H](Oc1ccc(cc1)Oc1ccc(cc1Cl)Cl)C	III	1	0.00401228	5.25	0.00401228
1539	Fenoxaprop-P-ethyl;Ethyl (2R)-2-{4-[(6-chloro-1,3-benzoxazol-2-yl)oxy]phenoxy}propanoate	71283-80-2	CCOC(=O)[C@H](Oc1ccc(cc1)Oc1nc2c(o1)cc(cc2)Cl)C	III	5	0.00401228	5.25	0.00401228
1540	N-(3-Chloro-4-methylphenyl)acetamide;N-(3-Chloro-4-methylphenyl)acetamide	7149-79-3	CC(=O)Nc1ccc(c(c1)Cl)C	III	5	0.00401228	5.25	0.00401228
1541	Pyrazoxyfen;2-{[4-(2,4-Dichlorobenzoyl)-1,3-dimethyl-1H-pyrazol-5-yl]oxy}-1-phenylethan-1-one	71561-11-0	Clc1ccc(c(c1)Cl)C(=O)c1c(C)nn(c1OCC(=O)c1ccccc1)C	III	5	0.00401228	5.25	0.00401228
1542	Benalaxyl;Methyl N-(2,6-dimethylphenyl)-N-(phenylacetyl)alaninate	71626-11-4	COC(=O)C(N(c1c(C)cccc1C)C(=O)Cc1ccccc1)C	III	5	0.00401228	5.25	0.00401228
1543	beta-Bromo-beta-nitrostyrene;(2-Bromo-2-nitroethenyl)benzene	7166-19-0	BrC(=Cc1ccccc1)[N+](=O)[O-]	III	3	0.00401228	5.25	0.00401228
1544	Thiopental sodium;Sodium 5-ethyl-4,6-dioxo-5-(pentan-2-yl)-1,4,5,6-tetrahydropyrimidine-2-thiolate	71-73-8	CCCC(C1(CC)C(=O)NC(=NC1=O)[S-])C	III	5	0.00401228	5.25	0.00401228
1545	3'-Chloro-o-formotoluidide;N-(3-Chloro-2-methylphenyl)formamide	71862-02-7	Cc1c(NC=O)cccc1Cl	III	3	0.00401228	5.25	0.00401228
1546	Nerolidol;3,7,11-Trimethyldodeca-1,6,10-trien-3-ol	7212-44-4	C=CC(CCC=C(CCC=C(C)C)C)(O)C	III	3	0.00401228	5.25	0.00401228
1547	Fomesafen;5-[2-Chloro-4-(trifluoromethyl)phenoxy]-N-(methanesulfonyl)-2-nitrobenzamide	72178-02-0	Clc1cc(ccc1Oc1ccc(c(c1)C(=O)NS(=O)(=O)C)[N+](=O)[O-])C(F)(F)F	III	5	0.00401228	5.25	0.00401228
1548	Alizarin;1,2-Dihydroxyanthracene-9,10-dione	72-48-0	O=C1c2ccccc2C(=O)c2c1ccc(c2O)O	III	5	0.00401228	5.25	0.00401228
1549	p,p'-DDD;1,1'-(2,2-Dichloroethane-1,1-diyl)bis(4-chlorobenzene)	72-54-8	ClC(C(c1ccc(cc1)Cl)c1ccc(cc1)Cl)Cl	III	1	0.00401228	5.25	0.00401228
1550	p,p'-DDE;1,1'-(2,2-Dichloroethene-1,1-diyl)bis(4-chlorobenzene)	72-55-9	ClC(=C(c1ccc(cc1)Cl)c1ccc(cc1)Cl)Cl	III	1	0.00401228	5.25	0.00401228
1551	Benzoic acid, 3,5-bis(trifluoromethyl)-;3,5-Bis(trifluoromethyl)benzoic acid	725-89-3	OC(=O)c1cc(cc(c1)C(F)(F)F)C(F)(F)F	III	5	0.00401228	5.25	0.00401228
1552	Bendroflumethiazide;3-Benzyl-1,1-dioxo-6-(trifluoromethyl)-1,2,3,4-tetrahydro-1lambda~6~,2,4-benzothiadiazine-7-sulfonamide	73-48-3	O=S1(=O)NC(Cc2ccccc2)Nc2c1cc(c(c2)C(F)(F)F)S(=O)(=O)N	III	5	0.00401228	5.25	0.00401228
1553	4-Chloropyridine hydrochloride;4-Chloropyridine--hydrogen chloride (1/1)	7379-35-3	Clc1ccncc1	III	2	0.00401228	5.25	0.00401228
1554	1-Heptyn-3-ol;Hept-1-yn-3-ol	7383-19-9	CCCCC(C#C)O	III	3	0.00401228	5.25	0.00401228
1555	Aclonifen;2-Chloro-6-nitro-3-phenoxyaniline	74070-46-5	Clc1c(ccc(c1N)[N+](=O)[O-])Oc1ccccc1	III	5	0.00401228	5.25	0.00401228
1556	4-Chlorobenzoic acid;4-Chlorobenzoic acid	74-11-3	OC(=O)c1ccc(cc1)Cl	III	5	0.00401228	5.25	0.00401228
1557	Clofentezine;3,6-Bis(2-chlorophenyl)-1,2,4,5-tetrazine	74115-24-5	Clc1ccccc1c1nnc(nn1)c1ccccc1Cl	III	5	0.00401228	5.25	0.00401228
1558	Sulfometuron-methyl;Methyl 2-{[(4,6-dimethylpyrimidin-2-yl)carbamoyl]sulfamoyl}benzoate	74222-97-2	COC(=O)c1ccccc1S(=O)(=O)NC(=O)Nc1nc(C)cc(n1)C	III	5	0.00401228	5.25	0.00401228
1559	Metsulfuron-methyl;Methyl 2-{[(4-methoxy-6-methyl-1,3,5-triazin-2-yl)carbamoyl]sulfamoyl}benzoate	74223-64-6	COc1nc(nc(n1)C)NC(=O)NS(=O)(=O)c1ccccc1C(=O)OC	III	5	0.00401228	5.25	0.00401228
1560	Sodium 2-propenoate;Sodium prop-2-enoate	7446-81-3	[O-]C(=O)C=C	III	3	0.00401228	5.25	0.00401228
1561	Quinidine bisulfate	747-45-5	C=C[C@H]1CN2CC[C@H]1C[C@@H]2[C@H](c1ccnc2c1cc(OC)cc2)O	III	3	0.00401228	5.25	0.00401228
1562	(2S)-2-[4-(2,4-Dichlorophenoxy)phenoxy]propanoic acid;(2S)-2-[4-(2,4-Dichlorophenoxy)phenoxy]propanoic acid	75021-71-5	OC(=O)[C@@H](Oc1ccc(cc1)Oc1ccc(cc1Cl)Cl)C	III	1	0.00401228	5.25	0.00401228
1563	1,2-Propylene oxide;2-Methyloxirane	75-56-9	CC1CO1	III	2	0.00401228	5.25	0.00401228
1564	C.I. Solvent Yellow 114;2-(3-Hydroxyquinolin-2-yl)-1H-indene-1,3(2H)-dione	7576-65-0	Oc1cc2ccccc2nc1C1C(=O)c2c(C1=O)cccc2	III	5	0.00401228	5.25	0.00401228
1565	Chloral;Trichloroacetaldehyde	75-87-6	O=CC(Cl)(Cl)Cl	III	3	0.00401228	5.25	0.00401228
1566	Dalapon;2,2-Dichloropropanoic acid	75-99-0	OC(=O)C(Cl)(Cl)C	III	3	0.00401228	5.25	0.00401228
1567	3,4-Dichloro-1-butene;3,4-Dichlorobut-1-ene	760-23-6	ClC(C=C)CCl	III	3	0.00401228	5.25	0.00401228
1568	N,N-Dibutylformamide;N,N-Dibutylformamide	761-65-9	CCCCN(C=O)CCCC	III	3	0.00401228	5.25	0.00401228
1569	Ethyl 3-ethoxypropionate;Ethyl 3-ethoxypropanoate	763-69-9	CCOCCC(=O)OCC	I	1	0.00401228	105	0.00401228
1570	2-Butyn-1-ol;But-2-yn-1-ol	764-01-2	CC#CCO	III	5	0.00401228	5.25	0.00401228
1571	Quizalofop;2-{4-[(6-Chloroquinoxalin-2-yl)oxy]phenoxy}propanoic acid	76578-12-6	OC(=O)C(Oc1ccc(cc1)Oc1cnc2c(n1)ccc(c2)Cl)C	III	5	0.00401228	5.25	0.00401228
1572	Quizalofop-ethyl;Ethyl 2-{4-[(6-chloroquinoxalin-2-yl)oxy]phenoxy}propanoate	76578-14-8	CCOC(=O)C(Oc1ccc(cc1)Oc1cnc2c(n1)ccc(c2)Cl)C	III	5	0.00401228	5.25	0.00401228
1573	o-Chloroanisole;1-Chloro-2-methoxybenzene	766-51-8	COc1ccccc1Cl	III	1	0.00401228	5.25	0.00401228
1574	Flutriafol;1-(2-Fluorophenyl)-1-(4-fluorophenyl)-2-(1H-1,2,4-triazol-1-yl)ethan-1-ol	76674-21-0	Fc1ccc(cc1)C(c1ccccc1F)(Cn1cncn1)O	III	3	0.00401228	5.25	0.00401228
1575	4-Hydroxybenzonitrile;4-Hydroxybenzonitrile	767-00-0	N#Cc1ccc(cc1)O	III	5	0.00401228	5.25	0.00401228
1576	Paclobutrazol	76738-62-0	O[C@H](C(C)(C)C)[C@H](n1ncnc1)Cc1ccc(cc1)Cl	III	5	0.00401228	5.25	0.00401228
1577	3-Cyano-4,6-dimethyl-2-hydroxypyridine;2-Hydroxy-4,6-dimethylpyridine-3-carbonitrile	769-28-8	N#Cc1c(C)cc(nc1O)C	III	5	0.00401228	5.25	0.00401228
1578	Gibberellic acid;(1S,2S,4aR,4bR,7S,9aS,10S,10aR)-2,7-Dihydroxy-1-methyl-8-methylidene-13-oxo-1,2,4b,5,6,7,8,9,10,10a-decahydro-4a,1-(epoxymethano)-7,9a-methanobenzo[a]azulene-10-carboxylic acid	77-06-5	OC(=O)[C@H]1[C@H]2[C@]3([C@H]4[C@]51CC(=C)[C@](C5)(O)CC4)C=C[C@@H]([C@@]2(C)C(=O)O3)O	III	3	0.00401228	5.25	0.00401228
1579	Phenolphthalein;3,3-Bis(4-hydroxyphenyl)-2-benzofuran-1(3H)-one	77-09-8	Oc1ccc(cc1)C1(OC(=O)c2c1cccc2)c1ccc(cc1)O	III	5	0.00401228	5.25	0.00401228
1580	2,3,4,5,6-Pentafluoroaniline;Pentafluoroaniline	771-60-8	Fc1c(N)c(F)c(c(c1F)F)F	III	5	0.00401228	5.25	0.00401228
1581	Pentafluorophenol;Pentafluorophenol	771-61-9	Fc1c(O)c(F)c(c(c1F)F)F	III	5	0.00401228	5.25	0.00401228
1582	Benzenethiol, pentafluoro-;2,3,4,5,6-Pentafluorobenzene-1-thiol	771-62-0	Fc1c(F)c(F)c(c(c1F)S)F	III	5	0.00401228	5.25	0.00401228
1583	Pentafluorobenzonitrile;Pentafluorobenzonitrile	773-82-0	N#Cc1c(F)c(F)c(c(c1F)F)F	III	5	0.00401228	5.25	0.00401228
1584	3-Chloro-4-methylbenzenamine hydrochloride;3-Chloro-4-methylaniline--hydrogen chloride (1/1)	7745-89-3	Nc1ccc(c(c1)Cl)C	III	5	0.00401228	5.25	0.00401228
1585	Hexachlorocyclopentadiene;1,2,3,4,5,5-Hexachlorocyclopenta-1,3-diene	77-47-4	ClC1=C(Cl)C(C(=C1Cl)Cl)(Cl)Cl	III	3	0.00401228	5.25	0.00401228
1586	Lactofen;1-Ethoxy-1-oxopropan-2-yl 5-[2-chloro-4-(trifluoromethyl)phenoxy]-2-nitrobenzoate	77501-63-4	CCOC(=O)C(OC(=O)c1cc(ccc1[N+](=O)[O-])Oc1ccc(cc1Cl)C(F)(F)F)C	III	5	0.00401228	5.25	0.00401228
1587	1-Carboxyethyl 5-[2-chloro-4-(trifluoromethyl)phenoxy]-2-nitrobenzoate	77501-87-2	OC(=O)C(OC(=O)c1cc(ccc1[N+](=O)[O-])Oc1ccc(cc1Cl)C(F)(F)F)C	III	5	0.00401228	5.25	0.00401228
1588	1-Naphthylamine, 4-nitro-;4-Nitronaphthalen-1-amine	776-34-1	[O-][N+](=O)c1ccc(c2c1cccc2)N	III	5	0.00401228	5.25	0.00401228
1589	3-Methyl-1-pentyn-3-ol;3-Methylpent-1-yn-3-ol	77-75-8	CC(C#C)(CC)O	III	3	0.00401228	5.25	0.00401228
1590	Dimethyl sulfate;Dimethyl sulfate	77-78-1	COS(=O)(=O)OC	III	5	0.00401228	5.25	0.00401228
1591	Paroxetine hydrochloride [USP];(3S,4R)-3-{[(2H-1,3-Benzodioxol-5-yl)oxy]methyl}-4-(4-fluorophenyl)piperidine--hydrogen chloride (1/1)	78246-49-8	Fc1ccc(cc1)[C@@H]1CCNC[C@H]1COc1ccc2c(c1)OCO2	III	5	0.00401228	5.25	0.00401228
1592	1-Ethynylcyclohexanol;1-Ethynylcyclohexan-1-ol	78-27-3	C#CC1(O)CCCCC1	III	5	0.00401228	5.25	0.00401228
1593	1,2-Bis(2-chlorophenyl)hydrazine;1,2-Bis(2-chlorophenyl)hydrazine	782-74-1	Clc1ccccc1NNc1ccccc1Cl	III	3	0.00401228	5.25	0.00401228
1594	2,2'-Azobis(2-methylpropanenitrile);2,2'-[(E)-Diazenediyl]bis(2-methylpropanenitrile)	78-67-1	N#CC(/N=N/C(C#N)(C)C)(C)C	III	3	0.00401228	5.25	0.00401228
1595	Linalool;3,7-Dimethylocta-1,6-dien-3-ol	78-70-6	C=CC(CCC=C(C)C)(O)C	III	3	0.00401228	5.25	0.00401228
1596	2,3-Dichloro-1-propene;2,3-Dichloroprop-1-ene	78-88-6	ClCC(=C)Cl	III	3	0.00401228	5.25	0.00401228
1597	Methyl vinyl ketone;But-3-en-2-one	78-94-4	CC(=O)C=C	II	3	0.00401228	31.5	0.00401228
1598	Bromoacetic acid;Bromoacetic acid	79-08-3	OC(=O)CBr	III	3	0.00401228	5.25	0.00401228
1599	Acrylic acid;Prop-2-enoic acid	79-10-7	OC(=O)C=C	II	3	0.00401228	31.5	0.00401228
1600	Chloroacetic acid;Chloroacetic acid	79-11-8	OC(=O)CCl	III	3	0.00401228	5.25	0.00401228
1601	3-(3,4-Dichlorophenoxy)benzaldehyde;3-(3,4-Dichlorophenoxy)benzaldehyde	79124-76-8	O=Cc1cccc(c1)Oc1ccc(c(c1)Cl)Cl	III	1	0.00401228	5.25	0.00401228
1602	Methyl acetate;Methyl acetate	79-20-9	COC(=O)C	I	5	0.00401228	105	0.00401228
1603	Fluazifop-P-butyl;Butyl (2R)-2-(4-{[5-(trifluoromethyl)pyridin-2-yl]oxy}phenoxy)propanoate	79241-46-6	CCCCOC(=O)[C@H](Oc1ccc(cc1)Oc1ccc(cn1)C(F)(F)F)C	III	5	0.00401228	5.25	0.00401228
1604	Thifensulfuron-methyl;Methyl 3-{[(4-methoxy-6-methyl-1,3,5-triazin-2-yl)carbamoyl]sulfamoyl}thiophene-2-carboxylate	79277-27-3	COc1nc(nc(n1)C)NC(=O)NS(=O)(=O)c1ccsc1C(=O)OC	III	5	0.00401228	5.25	0.00401228
1605	Methacrylic acid;2-Methylprop-2-enoic acid	79-41-4	CC(=C)C(=O)O	II	3	0.00401228	31.5	0.00401228
1606	Dichloroacetic acid;Dichloroacetic acid	79-43-6	ClC(C(=O)O)Cl	III	3	0.00401228	5.25	0.00401228
1607	Sertraline hydrochloride;(1S,4S)-4-(3,4-Dichlorophenyl)-N-methyl-1,2,3,4-tetrahydronaphthalen-1-amine--hydrogen chloride (1/1)	79559-97-0	CN[C@H]1CC[C@H](c2c1cccc2)c1ccc(c(c1)Cl)Cl	III	5	0.00401228	5.25	0.00401228
1608	Sertraline;(1S,4S)-4-(3,4-Dichlorophenyl)-N-methyl-1,2,3,4-tetrahydronaphthalen-1-amine	79617-96-2	CN[C@H]1CC[C@H](c2c1cccc2)c1ccc(c(c1)Cl)Cl	III	5	0.00401228	5.25	0.00401228
1609	Fluazinam;3-Chloro-N-[3-chloro-2,6-dinitro-4-(trifluoromethyl)phenyl]-5-(trifluoromethyl)pyridin-2-amine	79622-59-6	Clc1cc(cnc1Nc1c(cc(c(c1[N+](=O)[O-])Cl)C(F)(F)F)[N+](=O)[O-])C(F)(F)F	III	5	0.00401228	5.25	0.00401228
1610	beta-Ionone;(3E)-4-(2,6,6-Trimethylcyclohex-1-en-1-yl)but-3-en-2-one	79-77-6	CC(=O)/C=C/C1=C(C)CCCC1(C)C	I	3	0.00401228	105	0.00401228
1611	Simvastatin;(1S,3R,7S,8S,8aR)-8-{2-[(2R,4R)-4-Hydroxy-6-oxooxan-2-yl]ethyl}-3,7-dimethyl-1,2,3,7,8,8a-hexahydronaphthalen-1-yl 2,2-dimethylbutanoate	79902-63-9	CCC(C(=O)O[C@H]1C[C@@H](C)C=C2[C@H]1[C@@H](CC[C@@H]1C[C@@H](O)CC(=O)O1)[C@H](C=C2)C)(C)C	III	5	0.00401228	5.25	0.00401228
1612	Hexaconazole;2-(2,4-Dichlorophenyl)-1-(1H-1,2,4-triazol-1-yl)hexan-2-ol	79983-71-4	CCCCC(c1ccc(cc1Cl)Cl)(Cn1cncn1)O	III	3	0.00401228	5.25	0.00401228
1613	4-Chlorophenyl phenyl sulfone;1-(Benzenesulfonyl)-4-chlorobenzene	80-00-2	Clc1ccc(cc1)S(=O)(=O)c1ccccc1	III	5	0.00401228	5.25	0.00401228
1614	Citronella oil	8000-29-1	OC/C=C(/CCC=C(C)C)\C	I	3	0.00401228	105	0.00401228
1615	Neem oil	8002-65-1	COC(=O)CC1C2(C)C(OC3C2=C(C)C(C3)c2cocc2)C(C2C1(C)C(=O)C=CC2(C)C(=O)OC)OC(=O)C	III	1	0.00401228	5.25	0.00401228
1616	Dinitrotrichlorobenzene	8003-46-1	[O-][N+](=O)c1cc([N+](=O)[O-])c(c(c1Cl)Cl)Cl	III	5	0.00401228	5.25	0.00401228
1617	Bisphenol A;4,4'-(Propane-2,2-diyl)diphenol	80-05-7	CC(c1ccc(cc1)O)(c1ccc(cc1)O)C	III	5	0.00401228	5.25	0.00401228
1618	C.I. Basic Brown 4	8005-78-5	Cc1ccc(cc1N=Nc1cc(C)c(cc1N)N)N=Nc1cc(C)c(cc1N)N	III	3	0.00401228	5.25	0.00401228
1619	Chlorfenethol;1,1-Bis(4-chlorophenyl)ethan-1-ol	80-06-8	CC(c1ccc(cc1)Cl)(c1ccc(cc1)Cl)O	III	3	0.00401228	5.25	0.00401228
1620	Thyme oil	8007-46-3	Cc1ccc(c(c1)O)C(C)C	I	5	0.00401228	105	0.00401228
1621	4,4'-Sulfonyldiphenol;4,4'-Sulfonyldiphenol	80-09-1	Oc1ccc(cc1)S(=O)(=O)c1ccc(cc1)O	III	5	0.00401228	5.25	0.00401228
1622	Dilan	8027-00-7	CCC(C(c1ccc(cc1)Cl)c1ccc(cc1)Cl)[N+](=O)[O-]	III	5	0.00401228	5.25	0.00401228
1623	Ureabor	8027-85-8	O=C(N(C)C)Nc1ccc(c(c1)Cl)Cl	III	5	0.00401228	5.25	0.00401228
1624	Sulfachloropyridazine;4-Amino-N-(6-chloropyridazin-3-yl)benzene-1-sulfonamide	80-32-0	Nc1ccc(cc1)S(=O)(=O)Nc1ccc(nn1)Cl	III	5	0.00401228	5.25	0.00401228
1625	BISMARK BROWN	80324-43-2	Nc1ccc(cc1)N=Nc1cccc(c1N)N	III	3	0.00401228	5.25	0.00401228
1626	Chlorfenson;4-Chlorophenyl 4-chlorobenzene-1-sulfonate	80-33-1	Clc1ccc(cc1)OS(=O)(=O)c1ccc(cc1)Cl	III	3	0.00401228	5.25	0.00401228
1627	Fenson;4-Chlorophenyl benzenesulfonate	80-38-6	Clc1ccc(cc1)OS(=O)(=O)c1ccccc1	III	3	0.00401228	5.25	0.00401228
1628	Quinine sulfate (2:1);Sulfuric acid--(8alpha,9R)-6'-methoxycinchonan-9-ol (1/2)	804-63-7	C=C[C@H]1CN2CC[C@H]1C[C@H]2[C@@H](c1ccnc2c1cc(OC)cc2)O	III	3	0.00401228	5.25	0.00401228
1629	4-(2-Methylbutan-2-yl)phenol;4-(2-Methylbutan-2-yl)phenol	80-46-6	CCC(c1ccc(cc1)O)(C)C	I	5	0.00401228	105	0.00401228
1630	4,4'-Oxybis(benzenesulfohydrazide);4,4'-Oxydi(benzene-1-sulfonohydrazide)	80-51-3	NNS(=O)(=O)c1ccc(cc1)Oc1ccc(cc1)S(=O)(=O)NN	III	5	0.00401228	5.25	0.00401228
1631	Sodium ligninsulfonate	8061-51-6	COc1cc(CCCS(=O)(=O)[O-])ccc1OC(CS(=O)(=O)O)Cc1cccc(c1O)OC	I	5	0.00401228	105	0.00401228
1632	Methyl methacrylate;Methyl 2-methylprop-2-enoate	80-62-6	COC(=O)C(=C)C	I	3	0.00401228	105	0.00401228
1633	Bronate;(4-Chloro-2-methylphenoxy)acetic acid--3,5-dibromo-4-hydroxybenzonitrile (1/1)	8068-17-5	OC(=O)COc1ccc(cc1C)Cl	III	1	0.00401228	5.25	0.00401228
1634	Lignosulfonic acid, chromium iron salt	8075-74-9	COc1cc(CCCS(=O)(=O)O)ccc1OC(CS(=O)(=O)O)Cc1cccc(c1O)OC	I	5	0.00401228	105	0.00401228
1635	alpha,alpha-2,6-Tetrachlorotoluene;1,3-Dichloro-2-(dichloromethyl)benzene	81-19-6	ClC(c1c(Cl)cccc1Cl)Cl	III	2	0.00401228	5.25	0.00401228
1636	Imazapyr;2-[4-Methyl-5-oxo-4-(propan-2-yl)-4,5-dihydro-1H-imidazol-2-yl]pyridine-3-carboxylic acid	81334-34-1	CC(C1(C)N=C(NC1=O)c1ncccc1C(=O)O)C	III	5	0.00401228	5.25	0.00401228
1637	Imazaquin;2-[4-Methyl-5-oxo-4-(propan-2-yl)-4,5-dihydro-1H-imidazol-2-yl]quinoline-3-carboxylic acid	81335-37-7	CC(C1(C)N=C(NC1=O)c1nc2ccccc2cc1C(=O)O)C	III	5	0.00401228	5.25	0.00401228
1638	Imazethapyr;5-Ethyl-2-[4-methyl-5-oxo-4-(propan-2-yl)-4,5-dihydro-1H-imidazol-2-yl]pyridine-3-carboxylic acid	81335-77-5	CCc1cnc(c(c1)C(=O)O)C1=NC(C(=O)N1)(C)C(C)C	III	5	0.00401228	5.25	0.00401228
1639	Imazamethabenz	81405-85-8	COC(=O)c1ccc(cc1C1=NC(=O)C(N1)(C)C(C)C)C	III	5	0.00401228	5.25	0.00401228
1640	Fluroxypyr-meptyl;Octan-2-yl [(4-amino-3,5-dichloro-6-fluoropyridin-2-yl)oxy]acetate	81406-37-3	CCCCCCC(OC(=O)COc1nc(F)c(c(c1Cl)N)Cl)C	III	5	0.00401228	5.25	0.00401228
1641	1-Amino-2,4-dibromoanthraquinone;1-Amino-2,4-dibromoanthracene-9,10-dione	81-49-2	Brc1cc(Br)c(c2c1C(=O)c1ccccc1C2=O)N	III	5	0.00401228	5.25	0.00401228
1642	2-(4,5-Dihydro-4-methyl-4-(1-methylethyl)-5-oxo-1H-imidazol-2-yl)-3-pyridinecarboxylic acid with 2-propanamine (1:1);2-[4-Methyl-5-oxo-4-(propan-2-yl)-4,5-dihydro-1H-imidazol-2-yl]pyridine-3-carboxylic acid--propan-2-amine (1/1)	81510-83-0	CC(C1(C)N=C(NC1=O)c1ncccc1C(=O)O)C	III	5	0.00401228	5.25	0.00401228
1643	Purpurin;1,2,4-Trihydroxyanthracene-9,10-dione	81-54-9	Oc1c(O)cc(c2c1C(=O)c1ccccc1C2=O)O	III	5	0.00401228	5.25	0.00401228
1644	Quinalizarin;1,2,5,8-Tetrahydroxyanthracene-9,10-dione	81-61-8	Oc1c(O)ccc2c1C(=O)c1c(C2=O)c(O)ccc1O	III	5	0.00401228	5.25	0.00401228
1645	1,4-Dihydroxyanthracene-9,10-dione;1,4-Dihydroxyanthracene-9,10-dione	81-64-1	Oc1ccc(c2c1C(=O)c1ccccc1C2=O)O	III	5	0.00401228	5.25	0.00401228
1646	Clomazone;2-[(2-Chlorophenyl)methyl]-4,4-dimethyl-1,2-oxazolidin-3-one	81777-89-1	O=C1N(OCC1(C)C)Cc1ccccc1Cl	III	5	0.00401228	5.25	0.00401228
1647	1-Octyn-3-ol;Oct-1-yn-3-ol	818-72-4	CCCCCC(C#C)O	III	3	0.00401228	5.25	0.00401228
1648	m-(Chloromethyl)anisole;1-(Chloromethyl)-3-methoxybenzene	824-98-6	ClCc1cccc(c1)OC	III	1	0.00401228	5.25	0.00401228
1649	1,3-Benzenediol, 2,4,6-trinitro-;2,4,6-Trinitrobenzene-1,3-diol	82-71-3	[O-][N+](=O)c1cc([N+](=O)[O-])c(c(c1O)[N+](=O)[O-])O	III	5	0.00401228	5.25	0.00401228
1650	Dimethoxane;2,6-Dimethyl-1,3-dioxan-4-yl acetate	828-00-2	CC1OC(C)OC(C1)OC(=O)C	III	1	0.00401228	5.25	0.00401228
1651	Bensulfuron-methyl;Methyl 2-({[(4,6-dimethoxypyrimidin-2-yl)carbamoyl]sulfamoyl}methyl)benzoate	83055-99-6	COc1nc(nc(c1)OC)NC(=O)NS(=O)(=O)Cc1ccccc1C(=O)OC	III	5	0.00401228	5.25	0.00401228
1652	Fluazifop-P;2-(4-{[5-(Trifluoromethyl)pyridin-2-yl]oxy}phenoxy)propanoic acid	83066-88-0	OC(=O)[C@H](Oc1ccc(cc1)Oc1ccc(cn1)C(F)(F)F)C	III	5	0.00401228	5.25	0.00401228
1653	Teflubenzuron;N-[(3,5-Dichloro-2,4-difluorophenyl)carbamoyl]-2,6-difluorobenzamide	83121-18-0	O=C(NC(=O)c1c(F)cccc1F)Nc1cc(Cl)c(c(c1F)Cl)F	III	5	0.00401228	5.25	0.00401228
1654	4-Phenoxyphenol;4-Phenoxyphenol	831-82-3	Oc1ccc(cc1)Oc1ccccc1	III	1	0.00401228	5.25	0.00401228
1655	Benzoic acid, 2,4,6-trihydroxy-;2,4,6-Trihydroxybenzoic acid	83-30-7	Oc1cc(O)c(c(c1)O)C(=O)O	I	5	0.00401228	105	0.00401228
1656	1-Chloro-2-methyl-3-nitrobenzene;1-Chloro-2-methyl-3-nitrobenzene	83-42-1	[O-][N+](=O)c1cccc(c1C)Cl	III	2	0.00401228	5.25	0.00401228
1657	Propyl isome;Dipropyl 7-methyl-5,6,7,8-tetrahydro-2H-naphtho[2,3-d][1,3]dioxole-5,6-dicarboxylate	83-59-0	CCCOC(=O)C1C(C)Cc2c(C1C(=O)OCCC)cc1c(c2)OCO1	III	1	0.00401228	5.25	0.00401228
1658	Uniconazole-P;(1E,3S)-1-(4-Chlorophenyl)-4,4-dimethyl-2-(1H-1,2,4-triazol-1-yl)pent-1-en-3-ol	83657-17-4	O[C@@H](C(C)(C)C)/C(=C\c1ccc(cc1)Cl)/n1ncnc1	III	3	0.00401228	5.25	0.00401228
1659	Uniconazole;(1E)-1-(4-Chlorophenyl)-4,4-dimethyl-2-(1H-1,2,4-triazol-1-yl)pent-1-en-3-ol	83657-22-1	OC(C(C)(C)C)/C(=C\c1ccc(cc1)Cl)/n1ncnc1	III	3	0.00401228	5.25	0.00401228
1660	Atabrine;N~4~-(6-Chloro-2-methoxyacridin-9-yl)-N~1~,N~1~-diethylpentane-1,4-diamine	83-89-6	CCN(CCCC(Nc1c2cc(OC)ccc2nc2c1ccc(c2)Cl)C)CC	III	5	0.00401228	5.25	0.00401228
1661	Dimethyl 2,6-naphthalenedicarboxylate;Dimethyl naphthalene-2,6-dicarboxylate	840-65-3	COC(=O)c1ccc2c(c1)ccc(c2)C(=O)OC	III	5	0.00401228	5.25	0.00401228
1662	Quinclorac;3,7-Dichloroquinoline-8-carboxylic acid	84087-01-4	Clc1cnc2c(c1)ccc(c2C(=O)O)Cl	III	5	0.00401228	5.25	0.00401228
1663	Diphenyl phthalate;Diphenyl benzene-1,2-dicarboxylate	84-62-8	O=C(c1ccccc1C(=O)Oc1ccccc1)Oc1ccccc1	I	5	0.00401228	105	0.00401228
1664	Diethyl phthalate;Diethyl benzene-1,2-dicarboxylate	84-66-2	CCOC(=O)c1ccccc1C(=O)OCC	I	5	0.00401228	105	0.00401228
1665	Diisobutyl phthalate;Bis(2-methylpropyl) benzene-1,2-dicarboxylate	84-69-5	CC(COC(=O)c1ccccc1C(=O)OCC(C)C)C	I	5	0.00401228	105	0.00401228
1666	Dibutyl phthalate;Dibutyl benzene-1,2-dicarboxylate	84-74-2	CCCCOC(=O)c1ccccc1C(=O)OCCCC	I	5	0.00401228	105	0.00401228
1667	4-Nonylphenol, branched	84852-15-3	CCCCCC(c1ccc(cc1)O)CCC	I	5	0.00401228	105	0.00401228
1668	3,5-Bis(trifluoromethyl)benzylamine;1-[3,5-Bis(trifluoromethyl)phenyl]methanamine	85068-29-7	NCc1cc(cc(c1)C(F)(F)F)C(F)(F)F	III	5	0.00401228	5.25	0.00401228
1669	Chlorfenac;(2,3,6-Trichlorophenyl)acetic acid	85-34-7	OC(=O)Cc1c(Cl)ccc(c1Cl)Cl	III	1	0.00401228	5.25	0.00401228
1670	Phthalic anhydride;2-Benzofuran-1,3-dione	85-44-9	O=C1OC(=O)c2c1cccc2	III	3	0.00401228	5.25	0.00401228
1671	Benzyl butyl phthalate;Benzyl butyl benzene-1,2-dicarboxylate	85-68-7	CCCCOC(=O)c1ccccc1C(=O)OCc1ccccc1	I	5	0.00401228	105	0.00401228
1672	Butylphthalyl butylglycolate;2-Butoxy-2-oxoethyl butyl benzene-1,2-dicarboxylate	85-70-1	CCCCOC(=O)COC(=O)c1ccccc1C(=O)OCCCC	I	5	0.00401228	105	0.00401228
1673	1-(Phenylazo)-2-naphthylamine;1-(Phenyldiazenyl)naphthalen-2-amine	85-84-7	Nc1ccc2c(c1N=Nc1ccccc1)cccc2	III	3	0.00401228	5.25	0.00401228
1674	Aminocyclopyrachlor methyl ester;Methyl 6-amino-5-chloro-2-cyclopropylpyrimidine-4-carboxylate	858954-83-3	COC(=O)c1nc(nc(c1Cl)N)C1CC1	III	5	0.00401228	5.25	0.00401228
1675	Aminocyclopyrachlor;6-Amino-5-chloro-2-cyclopropylpyrimidine-4-carboxylic acid	858956-08-8	OC(=O)c1nc(nc(c1Cl)N)C1CC1	III	5	0.00401228	5.25	0.00401228
1676	Primisulfuron-methyl;Methyl 2-({[4,6-bis(difluoromethoxy)pyrimidin-2-yl]carbamoyl}sulfamoyl)benzoate	86209-51-0	COC(=O)c1ccccc1S(=O)(=O)NC(=O)Nc1nc(OC(F)F)cc(n1)OC(F)F	III	3	0.00401228	5.25	0.00401228
1677	N-Nitrosodiphenylamine;N,N-Diphenylnitrous amide	86-30-6	O=NN(c1ccccc1)c1ccccc1	III	5	0.00401228	5.25	0.00401228
1678	Fluconazole;2-(2,4-Difluorophenyl)-1,3-bis(1H-1,2,4-triazol-1-yl)propan-2-ol	86386-73-4	Fc1ccc(c(c1)F)C(Cn1cncn1)(Cn1cncn1)O	III	3	0.00401228	5.25	0.00401228
1679	Hexaflumuron;N-{[3,5-Dichloro-4-(1,1,2,2-tetrafluoroethoxy)phenyl]carbamoyl}-2,6-difluorobenzamide	86479-06-3	O=C(NC(=O)c1c(F)cccc1F)Nc1cc(Cl)c(c(c1)Cl)OC(C(F)F)(F)F	III	3	0.00401228	5.25	0.00401228
1680	2-Hydroxyethyl methacrylate;2-Hydroxyethyl 2-methylprop-2-enoate	868-77-9	CC(=C)C(=O)OCCO	I	3	0.00401228	105	0.00401228
1681	Salicylanilide;2-Hydroxy-N-phenylbenzamide	87-17-2	O=C(c1ccccc1O)Nc1ccccc1	III	5	0.00401228	5.25	0.00401228
1682	3-Bromothiophene;3-Bromothiophene	872-31-1	Brc1cscc1	III	2	0.00401228	5.25	0.00401228
1683	4-Pyridinecarboxaldehyde;Pyridine-4-carbaldehyde	872-85-5	O=Cc1ccncc1	III	3	0.00401228	5.25	0.00401228
1684	3-Chlorobenzyl alcohol;(3-Chlorophenyl)methanol	873-63-2	OCc1cccc(c1)Cl	III	3	0.00401228	5.25	0.00401228
1685	4-Chlorobenzenemethanol;(4-Chlorophenyl)methanol	873-76-7	OCc1ccc(cc1)Cl	III	3	0.00401228	5.25	0.00401228
1686	S-Metolachlor;2-Chloro-N-(2-ethyl-6-methylphenyl)-N-[(2S)-1-methoxypropan-2-yl]acetamide	87392-12-9	COC[C@@H](N(c1c(C)cccc1CC)C(=O)CCl)C	III	3	0.00401228	5.25	0.00401228
1687	Benzene, 1,3,5-trichloro-2-methoxy-;1,3,5-Trichloro-2-methoxybenzene	87-40-1	COc1c(Cl)cc(cc1Cl)Cl	III	1	0.00401228	5.25	0.00401228
1688	2,4-Dichlorobenzaldehyde;2,4-Dichlorobenzaldehyde	874-42-0	O=Cc1ccc(cc1Cl)Cl	III	3	0.00401228	5.25	0.00401228
1689	Sedaxane;N-{2-[[1,1'-Bi(cyclopropane)]-2-yl]phenyl}-3-(difluoromethyl)-1-methyl-1H-pyrazole-4-carboximidic acid	874967-67-6	Cn1nc(c(c1)C(=Nc1ccccc1C1CC1C1CC1)O)C(F)F	III	5	0.00401228	5.25	0.00401228
1690	Flumiclorac-pentyl;Pentyl [2-chloro-5-(1,3-dioxo-1,3,4,5,6,7-hexahydro-2H-isoindol-2-yl)-4-fluorophenoxy]acetate	87546-18-7	CCCCCOC(=O)COc1cc(c(cc1Cl)F)N1C(=O)C2=C(C1=O)CCCC2	III	5	0.00401228	5.25	0.00401228
1691	1,2,3-Trichlorobenzene;1,2,3-Trichlorobenzene	87-61-6	Clc1c(Cl)cccc1Cl	III	1	0.00401228	5.25	0.00401228
1692	2,6-Dichlorophenol;2,6-Dichlorophenol	87-65-0	Clc1cccc(c1O)Cl	III	5	0.00401228	5.25	0.00401228
1693	Pyrogallol;Benzene-1,2,3-triol	87-66-1	Oc1c(O)cccc1O	I	5	0.00401228	105	0.00401228
1694	Dimethenamid;2-Chloro-N-(2,4-dimethylthiophen-3-yl)-N-(1-methoxypropan-2-yl)acetamide	87674-68-8	COCC(N(c1c(C)csc1C)C(=O)CCl)C	III	3	0.00401228	5.25	0.00401228
1695	Hexachloro-1,3-butadiene;1,1,2,3,4,4-Hexachlorobuta-1,3-diene	87-68-3	ClC(=C(Cl)Cl)C(=C(Cl)Cl)Cl	III	3	0.00401228	5.25	0.00401228
1696	4-Chloro-3,5-dimethylphenol;4-Chloro-3,5-dimethylphenol	88-04-0	Oc1cc(C)c(c(c1)C)Cl	III	5	0.00401228	5.25	0.00401228
1697	2,4,6-Trichlorophenol;2,4,6-Trichlorophenol	88-06-2	Clc1cc(Cl)c(c(c1)Cl)O	III	4	0.00401228	5.25	0.00401228
1698	Amlodipine;3-Ethyl 5-methyl 2-[(2-aminoethoxy)methyl]-4-(2-chlorophenyl)-6-methyl-1,4-dihydropyridine-3,5-dicarboxylate	88150-42-9	NCCOCC1=C(C(=O)OCC)C(C(=C(N1)C)C(=O)OC)c1ccccc1Cl	III	5	0.00401228	5.25	0.00401228
1699	2-tert-Butylphenol;2-tert-Butylphenol	88-18-6	Oc1ccccc1C(C)(C)C	I	5	0.00401228	105	0.00401228
1700	Clofibric acid;2-(4-Chlorophenoxy)-2-methylpropanoic acid	882-09-7	OC(=O)C(Oc1ccc(cc1)Cl)(C)C	III	1	0.00401228	5.25	0.00401228
1701	Diphenyl disulfide;1,1'-Disulfanediyldibenzene	882-33-7	c1ccc(cc1)SSc1ccccc1	III	3	0.00401228	5.25	0.00401228
1702	Pyrifenox;1-(2,4-Dichlorophenyl)-N-methoxy-2-(pyridin-3-yl)ethan-1-imine	88283-41-4	CON=C(c1ccc(cc1Cl)Cl)Cc1cccnc1	III	5	0.00401228	5.25	0.00401228
1703	3-Trifluoromethyl-4-nitrophenol;4-Nitro-3-(trifluoromethyl)phenol	88-30-2	Oc1ccc(c(c1)C(F)(F)F)[N+](=O)[O-]	III	5	0.00401228	5.25	0.00401228
1704	2-tert-Butyl-5-methylphenol;2-tert-Butyl-5-methylphenol	88-60-8	Cc1ccc(c(c1)O)C(C)(C)C	I	5	0.00401228	105	0.00401228
1705	Myclobutanil;2-(4-Chlorophenyl)-2-[(1H-1,2,4-triazol-1-yl)methyl]hexanenitrile	88671-89-0	CCCCC(c1ccc(cc1)Cl)(Cn1cncn1)C#N	III	3	0.00401228	5.25	0.00401228
1706	2-Aminobenzamide;2-Aminobenzamide	88-68-6	NC(=O)c1ccccc1N	I	5	0.00401228	105	0.00401228
1707	Ethyl 3-aminobenzoate methanesulfonic acid salt;Methanesulfonic acid--ethyl 3-aminobenzoate (1/1)	886-86-2	CCOC(=O)c1cccc(c1)N	I	5	0.00401228	105	0.00401228
1708	1-Chloro-2-nitrobenzene;1-Chloro-2-nitrobenzene	88-73-3	[O-][N+](=O)c1ccccc1Cl	III	2	0.00401228	5.25	0.00401228
1709	2-Nitroaniline;2-Nitroaniline	88-74-4	[O-][N+](=O)c1ccccc1N	III	5	0.00401228	5.25	0.00401228
1710	2-Nitrophenol;2-Nitrophenol	88-75-5	[O-][N+](=O)c1ccccc1O	III	5	0.00401228	5.25	0.00401228
1711	Dinoseb;2-(Butan-2-yl)-4,6-dinitrophenol	88-85-7	CCC(c1cc(cc(c1O)[N+](=O)[O-])[N+](=O)[O-])C	III	5	0.00401228	5.25	0.00401228
1712	Picric acid;2,4,6-Trinitrophenol	88-89-1	[O-][N+](=O)c1cc([N+](=O)[O-])c(c(c1)[N+](=O)[O-])O	III	5	0.00401228	5.25	0.00401228
1713	Phthalic acid;Benzene-1,2-dicarboxylic acid	88-99-3	OC(=O)c1ccccc1C(=O)O	I	5	0.00401228	105	0.00401228
1714	Benzene, 4-chloro-1-methyl-2-nitro-;4-Chloro-1-methyl-2-nitrobenzene	89-59-8	Clc1ccc(c(c1)[N+](=O)[O-])C	III	2	0.00401228	5.25	0.00401228
1715	Benzene, 1-chloro-4-methyl-2-nitro-;1-Chloro-4-methyl-2-nitrobenzene	89-60-1	Cc1ccc(c(c1)[N+](=O)[O-])Cl	III	2	0.00401228	5.25	0.00401228
1716	1,4-Dichloro-2-nitrobenzene;1,4-Dichloro-2-nitrobenzene	89-61-2	Clc1ccc(c(c1)[N+](=O)[O-])Cl	III	2	0.00401228	5.25	0.00401228
1717	4-Methyl-2-nitroaniline;4-Methyl-2-nitroaniline	89-62-3	Cc1ccc(c(c1)[N+](=O)[O-])N	III	5	0.00401228	5.25	0.00401228
1718	4-Chloro-2-nitroaniline;4-Chloro-2-nitroaniline	89-63-4	Clc1ccc(c(c1)[N+](=O)[O-])N	III	5	0.00401228	5.25	0.00401228
1719	6-Chlorothymol;4-Chloro-5-methyl-2-(propan-2-yl)phenol	89-68-9	CC(c1cc(Cl)c(cc1O)C)C	III	5	0.00401228	5.25	0.00401228
1720	2-(Butan-2-yl)phenol;2-(Butan-2-yl)phenol	89-72-5	CCC(c1ccccc1O)C	I	5	0.00401228	105	0.00401228
1721	Thymol;5-Methyl-2-(propan-2-yl)phenol	89-83-8	Cc1ccc(c(c1)O)C(C)C	I	5	0.00401228	105	0.00401228
1722	2,4-Dihydroxybenzoic acid;2,4-Dihydroxybenzoic acid	89-86-1	Oc1ccc(c(c1)O)C(=O)O	I	5	0.00401228	105	0.00401228
1723	2-Chlorobenzaldehyde;2-Chlorobenzaldehyde	89-98-5	O=Cc1ccccc1Cl	III	3	0.00401228	5.25	0.00401228
1724	Salicylaldehyde;2-Hydroxybenzaldehyde	90-02-8	O=Cc1ccccc1O	I	3	0.00401228	105	0.00401228
1725	Polyethylene glycol 1000 monolaurate	9004-81-3	CCCCCCCCCCCC(=O)OCCO	I	1	0.00401228	105	0.00401228
1726	Sodium lauryl polyoxyethylene ether sulfate	9004-82-4	CCCCCCCCCCCCOCCOS(=O)(=O)[O-]	III	3	0.00401228	5.25	0.00401228
1727	2-Methoxyphenol;2-Methoxyphenol	90-05-1	COc1ccccc1O	I	1	0.00401228	105	0.00401228
1728	Polysorbate 20	9005-64-5	OCCOC(C1OCC(C1OCCO)OCCO)COCCOC(=O)CCCCCCCCCCC	III	1	0.00401228	5.25	0.00401228
1729	Polysorbate 60	9005-67-8	OCCOC1C(OCCO)COC1C(COC(=O)CCCCCCCCCCC)O	III	1	0.00401228	5.25	0.00401228
1730	1-Chloronaphthalene;1-Chloronaphthalene	90-13-1	Clc1cccc2c1cccc2	III	1	0.00401228	5.25	0.00401228
1731	Polyethylene glycol nonylphenyl ether sulfate sodium salt	9014-90-8	CCCCCCCCCc1ccc(cc1)OCCOCCOCCOCCOCCOCCOS(=O)(=O)[O-]	III	3	0.00401228	5.25	0.00401228
1732	1-Naphthol;Naphthalen-1-ol	90-15-3	Oc1cccc2c1cccc2	III	5	0.00401228	5.25	0.00401228
1733	2-Phenylphenol;[1,1'-Biphenyl]-2-ol	90-43-7	Oc1ccccc1c1ccccc1	III	5	0.00401228	5.25	0.00401228
1734	3,5-Dibromosalicylaldehyde;3,5-Dibromo-2-hydroxybenzaldehyde	90-59-5	O=Cc1cc(Br)cc(c1O)Br	III	3	0.00401228	5.25	0.00401228
1735	Fluxapyroxad;3-(Difluoromethyl)-1-methyl-N-(3',4',5'-trifluoro[1,1'-biphenyl]-2-yl)-1H-pyrazole-4-carboximidic acid	907204-31-3	Cn1nc(c(c1)C(=Nc1ccccc1c1cc(F)c(c(c1)F)F)O)C(F)F	III	5	0.00401228	5.25	0.00401228
1736	Chlorimuron-ethyl;Ethyl 2-{[(4-chloro-6-methoxypyrimidin-2-yl)carbamoyl]sulfamoyl}benzoate	90982-32-4	CCOC(=O)c1ccccc1S(=O)(=O)NC(=O)Nc1nc(Cl)cc(n1)OC	III	5	0.00401228	5.25	0.00401228
1737	1,2-Benzenedicarbonitrile;Benzene-1,2-dicarbonitrile	91-15-6	N#Cc1ccccc1C#N	III	5	0.00401228	5.25	0.00401228
1738	2-Chloronaphthalene;2-Chloronaphthalene	91-58-7	Clc1ccc2c(c1)cccc2	III	1	0.00401228	5.25	0.00401228
1739	3,3'-Dichlorobenzidine;3,3'-Dichloro[1,1'-biphenyl]-4,4'-diamine	91-94-1	Nc1ccc(cc1Cl)c1ccc(c(c1)Cl)N	III	5	0.00401228	5.25	0.00401228
1740	2-Chloro-4-phenylphenol;2-Chloro[1,1'-biphenyl]-4-ol	92-04-6	Oc1ccc(c(c1)Cl)c1ccccc1	III	5	0.00401228	5.25	0.00401228
1741	3-Pyrazolidinone,1-phenyl-;1-Phenylpyrazolidin-3-one	92-43-3	O=C1CCN(N1)c1ccccc1	III	5	0.00401228	5.25	0.00401228
1742	1,5-Hexadien-3-ol;Hexa-1,5-dien-3-ol	924-41-4	C=CCC(C=C)O	I	3	0.00401228	105	0.00401228
1743	4-Phenylphenol;[1,1'-Biphenyl]-4-ol	92-69-3	Oc1ccc(cc1)c1ccccc1	III	5	0.00401228	5.25	0.00401228
1744	3-Hydroxy-2-naphthoic acid;3-Hydroxynaphthalene-2-carboxylic acid	92-70-6	OC(=O)c1cc2ccccc2cc1O	III	5	0.00401228	5.25	0.00401228
1745	4,4'-Biphenyldiol;[1,1'-Biphenyl]-4,4'-diol	92-88-6	Oc1ccc(cc1)c1ccc(cc1)O	III	5	0.00401228	5.25	0.00401228
1746	Benzoic acid, 3,4-dimethoxy-;3,4-Dimethoxybenzoic acid	93-07-2	COc1cc(ccc1OC)C(=O)O	I	1	0.00401228	105	0.00401228
1747	2'-Acetonaphthone;1-(Naphthalen-2-yl)ethan-1-one	93-08-3	CC(=O)c1ccc2c(c1)cccc2	III	5	0.00401228	5.25	0.00401228
1748	2-Acetyl-1-methylpyrrole;1-(1-Methyl-1H-pyrrol-2-yl)ethan-1-one	932-16-1	CC(=O)c1cccn1C	III	5	0.00401228	5.25	0.00401228
1749	2,3,6-Trichlorophenol;2,3,6-Trichlorophenol	933-75-5	Clc1ccc(c(c1Cl)O)Cl	III	5	0.00401228	5.25	0.00401228
1750	2,3,5-Trichlorophenol;2,3,5-Trichlorophenol	933-78-8	Clc1cc(O)c(c(c1)Cl)Cl	III	5	0.00401228	5.25	0.00401228
1751	2-Methoxy-4-methylphenol;2-Methoxy-4-methylphenol	93-51-6	COc1cc(C)ccc1O	I	1	0.00401228	105	0.00401228
1752	Mecoprop;2-(4-Chloro-2-methylphenoxy)propanoic acid	93-65-2	OC(=O)C(Oc1ccc(cc1C)Cl)C	III	1	0.00401228	5.25	0.00401228
1753	N-(2-Methylphenyl)-3-oxobutanamide;N-(2-Methylphenyl)-3-oxobutanamide	93-68-5	O=C(Nc1ccccc1C)CC(=O)C	I	5	0.00401228	105	0.00401228
1754	Pyrazosulfuron-ethyl;Ethyl 5-{[(4,6-dimethoxypyrimidin-2-yl)carbamoyl]sulfamoyl}-1-methyl-1H-pyrazole-4-carboxylate	93697-74-6	CCOC(=O)c1cnn(c1S(=O)(=O)NC(=O)Nc1nc(OC)cc(n1)OC)C	III	5	0.00401228	5.25	0.00401228
1755	2,4'-Dichloroacetophenone;2-Chloro-1-(4-chlorophenyl)ethan-1-one	937-20-2	ClCC(=O)c1ccc(cc1)Cl	III	5	0.00401228	5.25	0.00401228
1756	2-(2,4,5-Trichlorophenoxy)propionic acid;2-(2,4,5-Trichlorophenoxy)propanoic acid	93-72-1	CC(C(=O)O)Oc1cc(Cl)c(cc1Cl)Cl	III	1	0.00401228	5.25	0.00401228
1757	2,4,5-Trichlorophenoxyacetic acid;(2,4,5-Trichlorophenoxy)acetic acid	93-76-5	OC(=O)COc1cc(Cl)c(cc1Cl)Cl	III	1	0.00401228	5.25	0.00401228
1758	2,4,5-T-isopropyl;Propan-2-yl (2,4,5-trichlorophenoxy)acetate	93-78-7	CC(OC(=O)COc1cc(Cl)c(cc1Cl)Cl)C	III	1	0.00401228	5.25	0.00401228
1759	Butyl (2,4,5-trichlorophenoxy)acetate;Butyl (2,4,5-trichlorophenoxy)acetate	93-79-8	CCCCOC(=O)COc1cc(Cl)c(cc1Cl)Cl	III	1	0.00401228	5.25	0.00401228
1760	Ethyl benzoate;Ethyl benzoate	93-89-0	CCOC(=O)c1ccccc1	I	5	0.00401228	105	0.00401228
1761	1-Benzoylacetone;1-Phenylbutane-1,3-dione	93-91-4	O=C(c1ccccc1)CC(=O)C	I	1	0.00401228	105	0.00401228
1762	2-[4-(6-chloroquinoxaline-2-yl-oxy)phenoxy]propanoic acid, (2R)-;(2R)-2-{4-[(6-Chloroquinoxalin-2-yl)oxy]phenoxy}propanoic acid	94051-08-8	OC(=O)[C@H](Oc1ccc(cc1)Oc1cnc2c(n1)ccc(c2)Cl)C	III	5	0.00401228	5.25	0.00401228
1763	Benzocaine;Ethyl 4-aminobenzoate	94-09-7	CCOC(=O)c1ccc(cc1)N	I	5	0.00401228	105	0.00401228
1764	2,4-D isopropyl ester;Propan-2-yl (2,4-dichlorophenoxy)acetate	94-11-1	CC(OC(=O)COc1ccc(cc1Cl)Cl)C	III	1	0.00401228	5.25	0.00401228
1765	1'-Acetonaphthone;1-(Naphthalen-1-yl)ethan-1-one	941-98-0	CC(=O)c1cccc2c1cccc2	III	5	0.00401228	5.25	0.00401228
1766	1,7-NONADIEN-4-OL,2,4,8-TRIMETHYL, ACETATE;2,4,8-Trimethylnona-1,7-dien-4-yl acetate	94201-35-1	CC(=CCCC(OC(=O)C)(CC(=C)C)C)C	I	5	0.00401228	105	0.00401228
1767	Cyproconazole;2-(4-Chlorophenyl)-3-cyclopropyl-1-(1H-1,2,4-triazol-1-yl)butan-2-ol	94361-06-5	CC(C(c1ccc(cc1)Cl)(Cn1ncnc1)O)C1CC1	III	3	0.00401228	5.25	0.00401228
1768	Chalcone;1,3-Diphenylprop-2-en-1-one	94-41-7	O=C(c1ccccc1)C=Cc1ccccc1	III	3	0.00401228	5.25	0.00401228
1769	Piperine;(2E,4E)-5-(2H-1,3-Benzodioxol-5-yl)-1-(piperidin-1-yl)penta-2,4-dien-1-one	94-62-2	O=C(N1CCCCC1)/C=C/C=C/c1ccc2c(c1)OCO2	III	3	0.00401228	5.25	0.00401228
1770	Salicylaldehyde oxime;2-[(Hydroxyimino)methyl]phenol	94-67-7	ON=Cc1ccccc1O	I	5	0.00401228	105	0.00401228
1771	MCPA;(4-Chloro-2-methylphenoxy)acetic acid	94-74-6	OC(=O)COc1ccc(cc1C)Cl	III	1	0.00401228	5.25	0.00401228
1772	2,4-Dichlorophenoxyacetic acid;(2,4-Dichlorophenoxy)acetic acid	94-75-7	OC(=O)COc1ccc(cc1Cl)Cl	III	1	0.00401228	5.25	0.00401228
1773	2,4-D 1-butyl ester;Butyl (2,4-dichlorophenoxy)acetate	94-80-4	CCCCOC(=O)COc1ccc(cc1Cl)Cl	III	1	0.00401228	5.25	0.00401228
1774	MCPB;4-(4-Chloro-2-methylphenoxy)butanoic acid	94-81-5	OC(=O)CCCOc1ccc(cc1C)Cl	III	1	0.00401228	5.25	0.00401228
1775	2,4-DB;4-(2,4-Dichlorophenoxy)butanoic acid	94-82-6	OC(=O)CCCOc1ccc(cc1Cl)Cl	III	1	0.00401228	5.25	0.00401228
1776	2,4-Dihydroxybenzaldehyde;2,4-Dihydroxybenzaldehyde	95-01-2	O=Cc1ccc(cc1O)O	I	3	0.00401228	105	0.00401228
1777	Triethylene glycol bis(2-ethylbutyrate);[(Ethane-1,2-diyl)bis(oxy)ethane-2,1-diyl] bis(2-ethylbutanoate)	95-08-9	CCC(C(=O)OCCOCCOCCOC(=O)C(CC)CC)CC	I	1	0.00401228	105	0.00401228
1778	Trinexapac-ethyl;Ethyl 4-[cyclopropyl(hydroxy)methylidene]-3,5-dioxocyclohexane-1-carboxylate	95266-40-3	CCOC(=O)C1CC(=O)C(=C(C2CC2)O)C(=O)C1	III	5	0.00401228	5.25	0.00401228
1779	o-Cresol;2-Methylphenol	95-48-7	Cc1ccccc1O	I	5	0.00401228	105	0.00401228
1780	2-Chlorotoluene;1-Chloro-2-methylbenzene	95-49-8	Cc1ccccc1Cl	III	1	0.00401228	5.25	0.00401228
1781	1,2-Dichlorobenzene;1,2-Dichlorobenzene	95-50-1	Clc1ccccc1Cl	III	1	0.00401228	5.25	0.00401228
1782	2-Chloroaniline;2-Chloroaniline	95-51-2	Nc1ccccc1Cl	III	5	0.00401228	5.25	0.00401228
1783	2-Fluorotoluene;1-Fluoro-2-methylbenzene	95-52-3	Cc1ccccc1F	III	1	0.00401228	5.25	0.00401228
1784	1,2-Phenylenediamine;Benzene-1,2-diamine	95-54-5	Nc1ccccc1N	I	5	0.00401228	105	0.00401228
1785	2-Aminophenol;2-Aminophenol	95-55-6	Nc1ccccc1O	I	5	0.00401228	105	0.00401228
1786	2-Bromophenol;2-Bromophenol	95-56-7	Oc1ccccc1Br	III	5	0.00401228	5.25	0.00401228
1787	2-Chlorophenol;2-Chlorophenol	95-57-8	Oc1ccccc1Cl	III	5	0.00401228	5.25	0.00401228
1788	Fenoxaprop;2-{4-[(6-Chloro-1,3-benzoxazol-2-yl)oxy]phenoxy}propanoic acid	95617-09-7	OC(=O)C(Oc1ccc(cc1)Oc1nc2c(o1)cc(cc2)Cl)C	III	5	0.00401228	5.25	0.00401228
1789	2,6-Dichloroindophenol;2,6-Dichloro-4-[(4-hydroxyphenyl)imino]cyclohexa-2,5-dien-1-one	956-48-9	ClC1=CC(=Nc2ccc(cc2)O)C=C(C1=O)Cl	III	5	0.00401228	5.25	0.00401228
1790	3,4-Dimethylphenol;3,4-Dimethylphenol	95-65-8	Oc1ccc(c(c1)C)C	I	5	0.00401228	105	0.00401228
1791	2-Methyl-1,4-benzenediamine;2-Methylbenzene-1,4-diamine	95-70-5	Nc1ccc(c(c1)C)N	I	5	0.00401228	105	0.00401228
1792	2,4-Dichlorotoluene;2,4-Dichloro-1-methylbenzene	95-73-8	Clc1ccc(c(c1)Cl)C	III	1	0.00401228	5.25	0.00401228
1793	3-Chloro-4-methylaniline;3-Chloro-4-methylaniline	95-74-9	Nc1ccc(c(c1)Cl)C	III	5	0.00401228	5.25	0.00401228
1794	3,4-Dichlorotoluene;1,2-Dichloro-4-methylbenzene	95-75-0	Cc1ccc(c(c1)Cl)Cl	III	1	0.00401228	5.25	0.00401228
1795	3,4-Dichloroaniline;3,4-Dichloroaniline	95-76-1	Nc1ccc(c(c1)Cl)Cl	III	5	0.00401228	5.25	0.00401228
1796	3,4-Dichlorophenol;3,4-Dichlorophenol	95-77-2	Oc1ccc(c(c1)Cl)Cl	III	5	0.00401228	5.25	0.00401228
1797	Benzenamine, 2-chloro-5-methyl-;2-Chloro-5-methylaniline	95-81-8	Cc1ccc(c(c1)N)Cl	III	5	0.00401228	5.25	0.00401228
1798	2,5-Dichloroaniline;2,5-Dichloroaniline	95-82-9	Clc1ccc(c(c1)N)Cl	III	5	0.00401228	5.25	0.00401228
1799	2-Amino-4-methylphenol;2-Amino-4-methylphenol	95-84-1	Cc1ccc(c(c1)N)O	I	5	0.00401228	105	0.00401228
1800	2,5-Dimethylphenol;2,5-Dimethylphenol	95-87-4	Cc1ccc(c(c1)O)C	I	5	0.00401228	105	0.00401228
1801	4-Chlororesorcinol;4-Chlorobenzene-1,3-diol	95-88-5	Oc1ccc(c(c1)O)Cl	III	5	0.00401228	5.25	0.00401228
1802	Diethyl oxalate;Diethyl ethanedioate	95-92-1	CCOC(=O)C(=O)OCC	III	5	0.00401228	5.25	0.00401228
1803	2,4,5-Trichlorophenol;2,4,5-Trichlorophenol	95-95-4	Clc1cc(Cl)c(cc1O)Cl	III	5	0.00401228	5.25	0.00401228
1804	Haloxyfop-P	95977-29-0	OC(=O)[C@H](Oc1ccc(cc1)Oc1ncc(cc1Cl)C(F)(F)F)C	III	5	0.00401228	5.25	0.00401228
1805	Allyl methacrylate;Prop-2-en-1-yl 2-methylprop-2-enoate	96-05-9	C=CCOC(=O)C(=C)C	II	3	0.00401228	31.5	0.00401228
1806	Styrene oxide;2-Phenyloxirane	96-09-3	O1CC1c1ccccc1	III	3	0.00401228	5.25	0.00401228
1807	2,3-Dibromopropanol;2,3-Dibromopropan-1-ol	96-13-9	OCC(CBr)Br	III	1	0.00401228	5.25	0.00401228
1808	2-Methylbutanal;2-Methylbutanal	96-17-3	CC(C=O)CC	I	3	0.00401228	105	0.00401228
1809	1,3-Dichloro-2-propanol;1,3-Dichloropropan-2-ol	96-23-1	ClCC(CCl)O	III	1	0.00401228	5.25	0.00401228
1810	Methyl acrylate;Methyl prop-2-enoate	96-33-3	COC(=O)C=C	I	3	0.00401228	105	0.00401228
1811	2,4-Di-tert-butylphenol;2,4-Di-tert-butylphenol	96-76-4	Oc1ccc(cc1C(C)(C)C)C(C)(C)C	I	5	0.00401228	105	0.00401228
1812	2-Amino-4,6-dinitrophenol;2-Amino-4,6-dinitrophenol	96-91-3	[O-][N+](=O)c1cc(N)c(c(c1)[N+](=O)[O-])O	III	5	0.00401228	5.25	0.00401228
1813	1-Chloro-2,4-dinitrobenzene;1-Chloro-2,4-dinitrobenzene	97-00-7	[O-][N+](=O)c1ccc(c(c1)[N+](=O)[O-])Cl	III	5	0.00401228	5.25	0.00401228
1814	2,4-Dinitroaniline;2,4-Dinitroaniline	97-02-9	[O-][N+](=O)c1ccc(c(c1)[N+](=O)[O-])N	III	5	0.00401228	5.25	0.00401228
1815	Dichlorophen;2,2'-Methylenebis(4-chlorophenol)	97-23-4	Oc1ccc(cc1Cc1cc(Cl)ccc1O)Cl	III	5	0.00401228	5.25	0.00401228
1816	1,3-Bis(2-methylphenyl)guanidine;N,N'-Bis(2-methylphenyl)guanidine	97-39-2	N=C(Nc1ccccc1C)Nc1ccccc1C	III	5	0.00401228	5.25	0.00401228
1817	5-Chloro-2,4-dimethoxyaniline;5-Chloro-2,4-dimethoxyaniline	97-50-7	COc1cc(OC)c(cc1N)Cl	III	5	0.00401228	5.25	0.00401228
1818	Eugenol;2-Methoxy-4-(prop-2-en-1-yl)phenol	97-53-0	C=CCc1ccc(c(c1)OC)O	I	1	0.00401228	105	0.00401228
1819	Ethyl methacrylate;Ethyl 2-methylprop-2-enoate	97-63-2	CCOC(=O)C(=C)C	I	3	0.00401228	105	0.00401228
1820	Ethametsulfuron-methyl;Methyl 2-({[4-ethoxy-6-(methylamino)-1,3,5-triazin-2-yl]carbamoyl}sulfamoyl)benzoate	97780-06-8	CCOc1nc(nc(n1)NC)NC(=O)NS(=O)(=O)c1ccccc1C(=O)OC	III	5	0.00401228	5.25	0.00401228
1821	Butyl methacrylate;Butyl 2-methylprop-2-enoate	97-88-1	CCCCOC(=O)C(=C)C	I	3	0.00401228	105	0.00401228
1822	Dithiopyr;S~3~,S~5~-Dimethyl 2-(difluoromethyl)-4-(2-methylpropyl)-6-(trifluoromethyl)pyridine-3,5-dicarbothioate	97886-45-8	CSC(=O)c1c(nc(c(c1CC(C)C)C(=O)SC)C(F)(F)F)C(F)F	III	5	0.00401228	5.25	0.00401228
1823	Furfuryl alcohol;(Furan-2-yl)methanol	98-00-0	OCc1ccco1	III	3	0.00401228	5.25	0.00401228
1824	Furfural;Furan-2-carbaldehyde	98-01-1	O=Cc1ccco1	III	3	0.00401228	5.25	0.00401228
1825	Benzotrifluoride;(Trifluoromethyl)benzene	98-08-8	FC(c1ccccc1)(F)F	III	2	0.00401228	5.25	0.00401228
1826	3-(Trifluoromethyl)aniline;3-(Trifluoromethyl)aniline	98-16-8	Nc1cccc(c1)C(F)(F)F	III	5	0.00401228	5.25	0.00401228
1827	3-(Trifluoromethyl)phenol;3-(Trifluoromethyl)phenol	98-17-9	Oc1cccc(c1)C(F)(F)F	III	5	0.00401228	5.25	0.00401228
1828	4-tert-Butylphenol;4-tert-Butylphenol	98-54-4	CC(c1ccc(cc1)O)(C)C	I	5	0.00401228	105	0.00401228
1829	4-tert-Butylbenzoic acid;4-tert-Butylbenzoic acid	98-73-7	OC(=O)c1ccc(cc1)C(C)(C)C	I	5	0.00401228	105	0.00401228
1830	Acetophenone;1-Phenylethan-1-one	98-86-2	CC(=O)c1ccccc1	I	5	0.00401228	105	0.00401228
1831	Benzal chloride;(Dichloromethyl)benzene	98-87-3	ClC(c1ccccc1)Cl	III	2	0.00401228	5.25	0.00401228
1832	Benzoyl chloride;Benzoyl chloride	98-88-4	ClC(=O)c1ccccc1	III	3	0.00401228	5.25	0.00401228
1833	Flumetsulam;N-(2,6-Difluorophenyl)-5-methyl[1,2,4]triazolo[1,5-a]pyrimidine-2-sulfonamide	98967-40-9	Cc1ccn2c(n1)nc(n2)S(=O)(=O)Nc1c(F)cccc1F	III	5	0.00401228	5.25	0.00401228
1834	Picolinic acid;Pyridine-2-carboxylic acid	98-98-6	OC(=O)c1ccccn1	III	5	0.00401228	5.25	0.00401228
1835	3-Aminoacetophenone;1-(3-Aminophenyl)ethan-1-one	99-03-6	Nc1cccc(c1)C(=O)C	I	5	0.00401228	105	0.00401228
1836	3-Methylbenzoic acid;3-Methylbenzoic acid	99-04-7	Cc1cccc(c1)C(=O)O	I	5	0.00401228	105	0.00401228
1837	3-Hydroxybenzoic acid;3-Hydroxybenzoic acid	99-06-9	Oc1cccc(c1)C(=O)O	I	5	0.00401228	105	0.00401228
1838	Benzoic acid, 3,5-dihydroxy-;3,5-Dihydroxybenzoic acid	99-10-5	Oc1cc(O)cc(c1)C(=O)O	I	5	0.00401228	105	0.00401228
1839	2,6-Dibromo-4-nitrophenol;2,6-Dibromo-4-nitrophenol	99-28-5	[O-][N+](=O)c1cc(Br)c(c(c1)Br)O	III	5	0.00401228	5.25	0.00401228
1840	Dicloran;2,6-Dichloro-4-nitroaniline	99-30-9	[O-][N+](=O)c1cc(Cl)c(c(c1)Cl)N	III	5	0.00401228	5.25	0.00401228
1841	3,4-Dihydroxybenzoic acid;3,4-Dihydroxybenzoic acid	99-50-3	OC(=O)c1ccc(c(c1)O)O	I	5	0.00401228	105	0.00401228
1842	2-Methyl-4-nitroaniline;2-Methyl-4-nitroaniline	99-52-5	[O-][N+](=O)c1ccc(c(c1)C)N	III	5	0.00401228	5.25	0.00401228
1843	3,4-Dichloronitrobenzene;1,2-Dichloro-4-nitrobenzene	99-54-7	[O-][N+](=O)c1ccc(c(c1)Cl)Cl	III	2	0.00401228	5.25	0.00401228
1844	4-Nitro-1,2-phenylenediamine;4-Nitrobenzene-1,2-diamine	99-56-9	[O-][N+](=O)c1ccc(c(c1)N)N	III	5	0.00401228	5.25	0.00401228
1845	3-Nitrobenzaldehyde;3-Nitrobenzaldehyde	99-61-6	O=Cc1cccc(c1)[N+](=O)[O-]	III	3	0.00401228	5.25	0.00401228
1846	4-(Butan-2-yl)phenol;4-(Butan-2-yl)phenol	99-71-8	CCC(c1ccc(cc1)O)C	I	5	0.00401228	105	0.00401228
1847	Methylparaben;Methyl 4-hydroxybenzoate	99-76-3	COC(=O)c1ccc(cc1)O	I	5	0.00401228	105	0.00401228
1848	4-Isopropylphenol;4-(Propan-2-yl)phenol	99-89-8	CC(c1ccc(cc1)O)C	I	5	0.00401228	105	0.00401228
1849	4-Aminoacetophenone;1-(4-Aminophenyl)ethan-1-one	99-92-3	CC(=O)c1ccc(cc1)N	I	5	0.00401228	105	0.00401228
1850	4-Methylbenzoic acid;4-Methylbenzoic acid	99-94-5	OC(=O)c1ccc(cc1)C	I	5	0.00401228	105	0.00401228
1851	2-Hydroxypropyl acrylate;2-Hydroxypropyl prop-2-enoate	999-61-1	CC(COC(=O)C=C)O	I	3	0.00401228	105	0.00401228
1852	4-Hydroxybenzoic acid;4-Hydroxybenzoic acid	99-96-7	Oc1ccc(cc1)C(=O)O	I	5	0.00401228	105	0.00401228
1853	Xylylcarb;3,4-Dimethylphenyl methylcarbamate	2425-10-7	CNC(=O)Oc1ccc(c(c1)C)C	I	4	0.00401228	105	0.00401228
1854	Oxydisulfoton;S-[2-(Ethanesulfinyl)ethyl] O,O-diethyl phosphorodithioate	2497-07-6	CCOP(=S)(OCC)SCCS(=O)CC	III	4	0.00401228	5.25	0.00401228
1855	Phenthoate;Ethyl [(dimethoxyphosphorothioyl)sulfanyl](phenyl)acetate	2597-03-7	CCOC(=O)C(c1ccccc1)SP(=S)(OC)OC	III	4	0.00401228	5.25	0.00401228
1856	Aminoparathion;O-(4-Aminophenyl) O,O-diethyl phosphorothioate	3735-01-1	CCOP(=S)(Oc1ccc(cc1)N)OCC	III	4	0.00401228	5.25	0.00401228
1857	IPSP;S-[(Ethanesulfinyl)methyl] O,O-dipropan-2-yl phosphorodithioate	5827-05-4	CCS(=O)CSP(=S)(OC(C)C)OC(C)C	III	4	0.00401228	5.25	0.00401228
1858	Chlorpropham;Propan-2-yl (3-chlorophenyl)carbamate	101-21-3	CC(OC(=O)Nc1cccc(c1)Cl)C	III	4	0.00401228	5.25	0.00401228
1859	Barban;4-Chlorobut-2-yn-1-yl (3-chlorophenyl)carbamate	101-27-9	ClCC#CCOC(=O)Nc1cccc(c1)Cl	III	4	0.00401228	5.25	0.00401228
1860	Heptachlor epoxide;2,3,4,5,6,7,7-Heptachloro-1b,2,5,5a,6,6a-hexahydro-1aH-2,5-methanoindeno[1,2-b]oxirene	1024-57-3	ClC1C2OC2C2C1C1(Cl)C(=C(C2(C1(Cl)Cl)Cl)Cl)Cl	III	3	0.00401228	5.25	0.00401228
1861	tau-Fluvalinate;Cyano(3-phenoxyphenyl)methyl N-[2-chloro-4-(trifluoromethyl)phenyl]-D-valinate	102851-06-9	N#CC(c1cccc(c1)Oc1ccccc1)OC(=O)[C@@H](C(C)C)Nc1ccc(cc1Cl)C(F)(F)F	III	3	0.00401228	5.25	0.00401228
1862	Endosulfan sulfate;6,7,8,9,10,10-Hexachloro-1,5,5a,6,9,9a-hexahydro-3H-6,9-methano-3lambda~6~-2,4,3lambda~6~-benzodioxathiepine-3,3-dione	1031-07-8	ClC1=C(Cl)C2(C(C1(Cl)C1C2COS(=O)(=O)OC1)(Cl)Cl)Cl	III	3	0.00401228	5.25	0.00401228
1863	Resmethrin;(5-Benzylfuran-3-yl)methyl 2,2-dimethyl-3-(2-methylprop-1-en-1-yl)cyclopropane-1-carboxylate	10453-86-8	CC(=CC1C(C1(C)C)C(=O)OCc1coc(c1)Cc1ccccc1)C	III	4	0.00401228	5.25	0.00401228
1864	Terbufos sulfoxide;O,O-Diethyl S-[(2-methylpropane-2-sulfinyl)methyl] phosphorodithioate	10548-10-4	CCOP(=S)(SCS(=O)C(C)(C)C)OCC	III	4	0.00401228	5.25	0.00401228
1865	Carbendazim;Methyl 1H-benzimidazol-2-ylcarbamate	10605-21-7	COC(=O)Nc1nc2c([nH]1)cccc2	III	4	0.00401228	5.25	0.00401228
1866	Aroclor 1260	11096-82-5	Clc1cc(c(c(c1Cl)Cl)Cl)c1cc(Cl)c(c(c1Cl)Cl)Cl	III	4	0.00401228	5.25	0.00401228
1867	Aroclor 4465	11120-29-9	Clc1cc(Cl)c(cc1c1c(Cl)c(Cl)c(c(c1Cl)Cl)c1c(Cl)cc(c(c1Cl)Cl)Cl)Cl	III	4	0.00401228	5.25	0.00401228
1868	Aroclor 5460	11126-42-4	Clc1cc(Cl)c(c(c1)c1cc(Cl)c(c(c1Cl)Cl)c1cc(Cl)c(c(c1)Cl)Cl)Cl	III	4	0.00401228	5.25	0.00401228
1869	Pebulate;S-Propyl butyl(ethyl)carbamothioate	1114-71-2	CCCCN(C(=O)SCCC)CC	III	4	0.00401228	5.25	0.00401228
1870	Cycloate;S-Ethyl cyclohexyl(ethyl)carbamothioate	1134-23-2	CCN(C(=O)SCC)C1CCCCC1	III	4	0.00401228	5.25	0.00401228
1871	Propoxur;2-[(Propan-2-yl)oxy]phenyl methylcarbamate	114-26-1	CNC(=O)Oc1ccccc1OC(C)C	I	4	0.00401228	105	0.00401228
1872	Endosulfan;6,7,8,9,10,10-Hexachloro-1,5,5a,6,9,9a-hexahydro-3H-6,9-methano-3lambda~4~-2,4,3lambda~4~-benzodioxathiepin-3-one	115-29-7	O=S1OCC2C(CO1)C1(C(C2(Cl)C(=C1Cl)Cl)(Cl)Cl)Cl	III	3	0.00401228	5.25	0.00401228
1873	Dicofol;2,2,2-Trichloro-1,1-bis(4-chlorophenyl)ethan-1-ol	115-32-2	OC(C(Cl)(Cl)Cl)(c1ccc(cc1)Cl)c1ccc(cc1)Cl	III	3	0.00401228	5.25	0.00401228
1874	Fensulfothion;O,O-Diethyl O-[4-(methanesulfinyl)phenyl] phosphorothioate	115-90-2	CCOP(=S)(Oc1ccc(cc1)S(=O)C)OCC	III	4	0.00401228	5.25	0.00401228
1875	Aldicarb;7,7-Dimethyl-4-oxa-8-thia-2,5-diazanon-5-en-3-one	116-06-3	CNC(=O)ON=CC(SC)(C)C	III	4	0.00401228	5.25	0.00401228
1876	1,1'-Oxybis[2,3,4,5,6-pentabromobenzene];1,1'-Oxybis(pentabromobenzene)	1163-19-5	Brc1c(Oc2c(Br)c(Br)c(c(c2Br)Br)Br)c(Br)c(c(c1Br)Br)Br	III	5	0.00401228	5.25	0.00401228
1877	2,3,5,6-Tetrachloronitrobenzene;1,2,4,5-Tetrachloro-3-nitrobenzene	117-18-0	Clc1cc(Cl)c(c(c1Cl)[N+](=O)[O-])Cl	III	5	0.00401228	5.25	0.00401228
1878	Temephos sulfone	1174-83-0	COP(=S)(Oc1ccc(cc1)S(=O)(=O)c1ccc(cc1)OP(=S)(OC)OC)OC	III	4	0.00401228	5.25	0.00401228
1879	Hexachlorobenzene;Hexachlorobenzene	118-74-1	Clc1c(Cl)c(Cl)c(c(c1Cl)Cl)Cl	III	1	0.00401228	5.25	0.00401228
1880	Isolane;3-Methyl-1-(propan-2-yl)-1H-pyrazol-5-yl dimethylcarbamate	119-38-0	O=C(N(C)C)Oc1cc(nn1C(C)C)C	III	4	0.00401228	5.25	0.00401228
1881	Tetrachlorocatechol;3,4,5,6-Tetrachlorobenzene-1,2-diol	1198-55-6	Oc1c(O)c(Cl)c(c(c1Cl)Cl)Cl	III	5	0.00401228	5.25	0.00401228
1882	Pyrethrin II;(1S)-2-Methyl-4-oxo-3-[(2Z)-penta-2,4-dien-1-yl]cyclopent-2-en-1-yl (1R,3R)-3-[(1E)-3-methoxy-2-methyl-3-oxoprop-1-en-1-yl]-2,2-dimethylcyclopropane-1-carboxylate	121-29-9	C=C/C=C\CC1=C(C)[C@H](CC1=O)OC(=O)[C@@H]1[C@H](C1(C)C)/C=C(/C(=O)OC)\C	II	3	0.00401228	31.5	0.00401228
1883	Malathion;Diethyl 2-[(dimethoxyphosphorothioyl)sulfanyl]butanedioate	121-75-5	CCOC(=O)CC(C(=O)OCC)SP(=S)(OC)OC	III	4	0.00401228	5.25	0.00401228
1884	Fenitrothion;O,O-Dimethyl O-(3-methyl-4-nitrophenyl) phosphorothioate	122-14-5	COP(=S)(Oc1ccc(c(c1)C)[N+](=O)[O-])OC	III	4	0.00401228	5.25	0.00401228
1885	Propham;Propan-2-yl phenylcarbamate	122-42-9	CC(OC(=O)Nc1ccccc1)C	I	4	0.00401228	105	0.00401228
1886	Trimethacarb	12407-86-2	CNC(=O)Oc1cc(C)c(c(c1)C)C	I	4	0.00401228	105	0.00401228
1887	Halowax 1014	12616-36-3	Clc1cc2c(c(c1Cl)Cl)c(Cl)c(c(c2Cl)Cl)Cl	III	4	0.00401228	5.25	0.00401228
1888	Trimethadione;3,5,5-Trimethyl-1,3-oxazolidine-2,4-dione	127-48-0	O=C1OC(C(=O)N1C)(C)C	III	4	0.00401228	5.25	0.00401228
1889	Technical chlordane	12789-03-6	Cl[C@@H]1[C@@H](Cl)[C@H]2[C@@H]([C@H]1Cl)[C@@]1(C([C@@]2(Cl)C(=C1Cl)Cl)(Cl)Cl)Cl	III	3	0.00401228	5.25	0.00401228
1890	Potassium dimethyldithiocarbamate;Potassium dimethylcarbamodithioate	128-03-0	CN(C(=S)[S-])C	III	4	0.00401228	5.25	0.00401228
1891	Sodium dimethyldithiocarbamate;Sodium dimethylcarbamodithioate	128-04-1	CN(C(=S)[S-])C	III	4	0.00401228	5.25	0.00401228
1892	Methyl 3-[(diethoxyphosphorothioyl)oxy]but-2-enoate;Methyl 3-[(diethoxyphosphorothioyl)oxy]but-2-enoate	128606-48-4	CCOP(=S)(OC(=CC(=O)OC)C)OCC	III	4	0.00401228	5.25	0.00401228
1893	Cyanofenphos;O-(4-Cyanophenyl) O-ethyl phenylphosphonothioate	13067-93-1	CCOP(=S)(c1ccccc1)Oc1ccc(cc1)C#N	III	5	0.00401228	5.25	0.00401228
1894	Terbufos;S-[(tert-Butylsulfanyl)methyl] O,O-diethyl phosphorodithioate	13071-79-9	CCOP(=S)(SCSC(C)(C)C)OCC	III	4	0.00401228	5.25	0.00401228
1895	Sodium pentachlorophenate;Sodium pentachlorophenolate	131-52-2	Clc1c([O-])c(Cl)c(c(c1Cl)Cl)Cl	III	4	0.00401228	5.25	0.00401228
1896	Famoxadone;3-Anilino-5-methyl-5-(4-phenoxyphenyl)-1,3-oxazolidine-2,4-dione	131807-57-3	O=C1OC(C(=O)N1Nc1ccccc1)(C)c1ccc(cc1)Oc1ccccc1	III	4	0.00401228	5.25	0.00401228
1897	Photoaldrin	13350-71-5	Cl[C@H]1[C@]2(Cl)[C@@H]3C4[C@@H]5C1(Cl)[C@](C2(Cl)Cl)([C@H]3C5C=C4)Cl	III	1	0.00401228	5.25	0.00401228
1898	Photodieldrin;2a,3,3,4,5,5a-Hexachlorodecahydro-1aH-2,4,6-(methanetriyl)cyclopenta[4,5]pentaleno[1,2-b]oxirene	13366-73-9	ClC1C2(Cl)C3C4C5C1(Cl)C(C2(Cl)C5C3C1C4O1)(Cl)Cl	III	3	0.00401228	5.25	0.00401228
1899	Pyrazophos;Ethyl 2-[(diethoxyphosphorothioyl)oxy]-5-methylpyrazolo[1,5-a]pyrimidine-6-carboxylate	13457-18-6	CCOC(=O)c1cn2nc(cc2nc1C)OP(=S)(OCC)OCC	III	4	0.00401228	5.25	0.00401228
1900	1,4:7,10-Dimethanodibenzo[a,e]cyclooctene, 1,2,3,4,7,8,9,10,13,13,14,14-dodecachloro-1,4,4a,5,6,6a,7,10,10a,11,12,12a-dodecahydro-;1,2,3,4,7,8,9,10,13,13,14,14-Dodecachloro-1,4,4a,5,6,6a,7,10,10a,11,12,12a-dodecahydro-1,4:7,10-dimethanodibenzo[a,e][8]annulene	13560-89-9	ClC1=C(Cl)C2(C(C1(Cl)C1C2CCC2C(CC1)C1(Cl)C(=C(C2(C1(Cl)Cl)Cl)Cl)Cl)(Cl)Cl)Cl	III	4	0.00401228	5.25	0.00401228
1901	Quinalphos;O,O-Diethyl O-quinoxalin-2-yl phosphorothioate	13593-03-8	CCOP(=S)(Oc1cnc2c(n1)cccc2)OCC	III	4	0.00401228	5.25	0.00401228
1902	Desmedipham;3-[(Ethoxycarbonyl)amino]phenyl phenylcarbamate (non-preferred name)	13684-56-5	CCOC(=O)Nc1cccc(c1)OC(=O)Nc1ccccc1	I	4	0.00401228	105	0.00401228
1903	Phenmedipham;3-[(Methoxycarbonyl)amino]phenyl (3-methylphenyl)carbamate (non-preferred name)	13684-63-4	COC(=O)Nc1cccc(c1)OC(=O)Nc1cccc(c1)C	I	4	0.00401228	105	0.00401228
1904	Thiram	137-26-8	CN(C(=S)SSC(=S)N(C)C)C	III	3	0.00401228	5.25	0.00401228
1905	Potassium N-methyldithiocarbamate;Potassium methylcarbamodithioate	137-41-7	[S-]C(=S)NC	III	4	0.00401228	5.25	0.00401228
1906	Metam-sodium;Sodium methylcarbamodithioate	137-42-8	[S-]C(=S)NC	III	4	0.00401228	5.25	0.00401228
1907	Carbamothioic acid, ethyl-, O-(1-methylethyl) ester;O-Propan-2-yl ethylcarbamothioate	141-98-0	CCNC(=S)OC(C)C	III	5	0.00401228	5.25	0.00401228
1908	Fenazaflor;Phenyl 5,6-dichloro-2-(trifluoromethyl)-1H-benzimidazole-1-carboxylate	14255-88-0	Clc1cc2nc(n(c2cc1Cl)C(=O)Oc1ccccc1)C(F)(F)F	III	5	0.00401228	5.25	0.00401228
1909	Nabam-sodium;Disodium ethane-1,2-diyldicarbamodithioate	142-59-6	[S-]C(=S)NCCNC(=S)[S-]	III	4	0.00401228	5.25	0.00401228
1910	Kepone;1,1a,3,3a,4,5,5,5a,5b,6-Decachlorooctahydro-2H-1,3,4-(methanetriyl)cyclobuta[cd]pentalen-2-one	143-50-0	O=C1C2(Cl)C3(C4(C1(Cl)C1(C2(C3(Cl)C(C41Cl)(Cl)Cl)Cl)Cl)Cl)Cl	III	1	0.00401228	5.25	0.00401228
1911	Pentachlorophenol acetate	1441-02-7	CC(=O)Oc1c(Cl)c(Cl)c(c(c1Cl)Cl)Cl	III	4	0.00401228	5.25	0.00401228
1912	Morphothion;O,O-Dimethyl S-[2-(morpholin-4-yl)-2-oxoethyl] phosphorodithioate	144-41-2	COP(=S)(SCC(=O)N1CCOCC1)OC	III	4	0.00401228	5.25	0.00401228
1913	(S)-Malathion	145307-17-1	CCOC(=O)C[C@@H](C(=O)OCC)SP(=S)(OC)OC	III	4	0.00401228	5.25	0.00401228
1914	Sodium diethyldithiocarbamate;Sodium diethylcarbamodithioate	148-18-5	CCN(C(=S)[S-])CC	III	4	0.00401228	5.25	0.00401228
1915	Bifenazate;Propan-2-yl 2-(4-methoxy[1,1'-biphenyl]-3-yl)hydrazine-1-carboxylate	149877-41-8	COc1ccc(cc1NNC(=O)OC(C)C)c1ccccc1	III	3	0.00401228	5.25	0.00401228
1916	Cartap hydrochloride;S,S'-[2-(Dimethylamino)propane-1,3-diyl] dicarbamothioate--hydrogen chloride (1/1)	15263-52-2	CN(C(CSC(=O)N)CSC(=O)N)C	III	4	0.00401228	5.25	0.00401228
1917	Cartap;S,S'-[2-(Dimethylamino)propane-1,3-diyl] dicarbamothioate	15263-53-3	CN(C(CSC(=O)N)CSC(=O)N)C	III	4	0.00401228	5.25	0.00401228
1918	Tranid;(1R,2S,4S,5S,6Z)-5-Chloro-6-{[(methylcarbamoyl)oxy]imino}bicyclo[2.2.1]heptane-2-carbonitrile	15271-41-7	N#C[C@H]1C[C@@H]2C[C@H]1/C(=N/OC(=O)NC)/[C@H]2Cl	III	4	0.00401228	5.25	0.00401228
1919	Carbofuran;2,2-Dimethyl-2,3-dihydro-1-benzofuran-7-yl methylcarbamate	1563-66-2	CNC(=O)Oc1cccc2c1OC(C2)(C)C	III	4	0.00401228	5.25	0.00401228
1920	2,3,4,5,6-Pentachlorobenzenemethanol;(Pentachlorophenyl)methanol	16022-69-8	OCc1c(Cl)c(Cl)c(c(c1Cl)Cl)Cl	III	3	0.00401228	5.25	0.00401228
1921	Carbetamide;1-(Ethylamino)-1-oxopropan-2-yl phenylcarbamate	16118-49-3	CCNC(=O)C(OC(=O)Nc1ccccc1)C	I	4	0.00401228	105	0.00401228
1922	Tetrabutylthiuram disulfide	1634-02-2	CCCCN(C(=S)SSC(=S)N(CCCC)CCCC)CCCC	III	4	0.00401228	5.25	0.00401228
1923	Aldicarb sulfoxide;(5E)-7,7-Dimethyl-8-oxo-4-oxa-8lambda~4~-thia-2,5-diazanon-5-en-3-one	1646-87-3	CNC(=O)O/N=C/C(S(=O)C)(C)C	III	4	0.00401228	5.25	0.00401228
1924	Aldoxycarb;(5E)-7,7-Dimethyl-8,8-dioxo-4-oxa-8lambda~6~-thia-2,5-diazanon-5-en-3-one	1646-88-4	CNC(=O)O/N=C/C(S(=O)(=O)C)(C)C	III	4	0.00401228	5.25	0.00401228
1925	Linezolid;N-({(5S)-3-[3-Fluoro-4-(morpholin-4-yl)phenyl]-2-oxo-1,3-oxazolidin-5-yl}methyl)acetamide	165800-03-3	CC(=O)NC[C@@H]1OC(=O)N(C1)c1ccc(c(c1)F)N1CCOCC1	III	4	0.00401228	5.25	0.00401228
1926	Methomyl;Methyl N-[(methylcarbamoyl)oxy]ethanimidothioate	16752-77-5	CNC(=O)ON=C(SC)C	III	4	0.00401228	5.25	0.00401228
1927	Bromociclen;5-(Bromomethyl)-1,2,3,4,7,7-hexachlorobicyclo[2.2.1]hept-2-ene	1715-40-8	BrCC1CC2(C(C1(Cl)C(=C2Cl)Cl)(Cl)Cl)Cl	III	3	0.00401228	5.25	0.00401228
1928	Indoxacarb;Methyl (4aS)-7-chloro-2-{(methoxycarbonyl)[4-(trifluoromethoxy)phenyl]carbamoyl}-2,5-dihydroindeno[1,2-e][1,3,4]oxadiazine-4a(3H)-carboxylate	173584-44-6	COC(=O)N(C(=O)N1CO[C@@]2(C(=N1)c1ccc(cc1C2)Cl)C(=O)OC)c1ccc(cc1)OC(F)(F)F	III	4	0.00401228	5.25	0.00401228
1929	Pyraclostrobin;Methyl [2-({[1-(4-chlorophenyl)-1H-pyrazol-3-yl]oxy}methyl)phenyl]methoxycarbamate	175013-18-0	COC(=O)N(c1ccccc1COc1ccn(n1)c1ccc(cc1)Cl)OC	III	4	0.00401228	5.25	0.00401228
1930	Akton;O-[(E)-2-Chloro-1-(2,5-dichlorophenyl)ethenyl] O,O-diethyl phosphorothioate	1757-18-2	CCOP(=S)(O/C(=C/Cl)/c1cc(Cl)ccc1Cl)OCC	III	4	0.00401228	5.25	0.00401228
1931	Dibutyl chlorendate;Dibutyl 1,4,5,6,7,7-hexachlorobicyclo[2.2.1]hept-5-ene-2,3-dicarboxylate	1770-80-5	CCCCOC(=O)C1C(C(=O)OCCCC)C2(C(C1(Cl)C(=C2Cl)Cl)(Cl)Cl)Cl	III	3	0.00401228	5.25	0.00401228
1932	Chlorendate dimethyl;Dimethyl 1,4,5,6,7,7-hexachlorobicyclo[2.2.1]hept-5-ene-2,3-dicarboxylate	1773-89-3	COC(=O)C1C(C(=O)OC)C2(C(C1(Cl)C(=C2Cl)Cl)(Cl)Cl)Cl	III	3	0.00401228	5.25	0.00401228
1933	Benomyl;Methyl [1-(butylcarbamoyl)-1H-benzimidazol-2-yl]carbamate	17804-35-2	CCCCNC(=O)n1c(NC(=O)OC)nc2c1cccc2	III	4	0.00401228	5.25	0.00401228
1934	Iodenphos;O-(2,5-Dichloro-4-iodophenyl) O,O-dimethyl phosphorothioate	18181-70-9	COP(=S)(Oc1cc(Cl)c(cc1Cl)I)OC	III	4	0.00401228	5.25	0.00401228
1935	Pentachloroanisole;1,2,3,4,5-Pentachloro-6-methoxybenzene	1825-21-4	COc1c(Cl)c(Cl)c(c(c1Cl)Cl)Cl	III	1	0.00401228	5.25	0.00401228
1936	2,3,4,5,6-Pentachlorobiphenyl;2,3,4,5,6-Pentachloro-1,1'-biphenyl	18259-05-7	Clc1c(c2ccccc2)c(Cl)c(c(c1Cl)Cl)Cl	III	4	0.00401228	5.25	0.00401228
1937	Chlorthal-dimethyl;Dimethyl 2,3,5,6-tetrachlorobenzene-1,4-dicarboxylate	1861-32-1	COC(=O)c1c(Cl)c(Cl)c(c(c1Cl)Cl)C(=O)OC	III	5	0.00401228	5.25	0.00401228
1938	Isoxathion;O,O-Diethyl O-(5-phenyl-1,2-oxazol-3-yl) phosphorothioate	18854-01-8	CCOP(=S)(Oc1noc(c1)c1ccccc1)OCC	III	4	0.00401228	5.25	0.00401228
1939	Chlorothalonil;2,4,5,6-Tetrachlorobenzene-1,3-dicarbonitrile	1897-45-6	N#Cc1c(Cl)c(C#N)c(c(c1Cl)Cl)Cl	III	4	0.00401228	5.25	0.00401228
1940	Swep;Methyl (3,4-dichlorophenyl)carbamate	1918-18-9	COC(=O)Nc1ccc(c(c1)Cl)Cl	III	4	0.00401228	5.25	0.00401228
1941	Vernolate;S-Propyl dipropylcarbamothioate	1929-77-7	CCCSC(=O)N(CCC)CCC	III	4	0.00401228	5.25	0.00401228
1942	1,2-Benzenedicarbonitrile, 3,4,5,6-tetrachloro- (9CI);3,4,5,6-Tetrachlorobenzene-1,2-dicarbonitrile	1953-99-7	N#Cc1c(C#N)c(Cl)c(c(c1Cl)Cl)Cl	III	5	0.00401228	5.25	0.00401228
1943	Chlorbufam;But-3-yn-2-yl (3-chlorophenyl)carbamate	1967-16-4	C#CC(OC(=O)Nc1cccc(c1)Cl)C	III	4	0.00401228	5.25	0.00401228
1944	Butylate;S-Ethyl bis(2-methylpropyl)carbamothioate	2008-41-5	CCSC(=O)N(CC(C)C)CC(C)C	III	4	0.00401228	5.25	0.00401228
1945	Phosphorodithioic acid, S-(2-(ethylsulfonyl)ethyl) O,O-dimethyl ester;S-[2-(Ethanesulfonyl)ethyl] O,O-dimethyl phosphorodithioate	20301-63-7	COP(=S)(SCCS(=O)(=O)CC)OC	III	4	0.00401228	5.25	0.00401228
1946	Aminocarb;4-(Dimethylamino)-3-methylphenyl methylcarbamate	2032-59-9	CNC(=O)Oc1ccc(c(c1)C)N(C)C	I	4	0.00401228	105	0.00401228
1947	Methiocarb;3,5-Dimethyl-4-(methylsulfanyl)phenyl methylcarbamate	2032-65-7	CNC(=O)Oc1cc(C)c(c(c1)C)SC	I	4	0.00401228	105	0.00401228
1948	EPN;O-Ethyl O-(4-nitrophenyl) phenylphosphonothioate	2104-64-5	CCOP(=S)(c1ccccc1)Oc1ccc(cc1)[N+](=O)[O-]	III	5	0.00401228	5.25	0.00401228
1949	Bromofos;O-(4-Bromo-2,5-dichlorophenyl) O,O-dimethyl phosphorothioate	2104-96-3	COP(=S)(Oc1cc(Cl)c(cc1Cl)Br)OC	III	4	0.00401228	5.25	0.00401228
1950	Leptophos;O-(4-Bromo-2,5-dichlorophenyl) O-methyl phenylphosphonothioate	21609-90-5	COP(=S)(c1ccccc1)Oc1cc(Cl)c(cc1Cl)Br	III	5	0.00401228	5.25	0.00401228
1951	Pentachloropyridine;Pentachloropyridine	2176-62-7	Clc1nc(Cl)c(c(c1Cl)Cl)Cl	III	4	0.00401228	5.25	0.00401228
1952	Chlorthiophos I;O-[2,5-Dichloro-4-(methylsulfanyl)phenyl] O,O-diethyl phosphorothioate	21923-23-9	CCOP(=S)(Oc1cc(Cl)c(cc1Cl)SC)OCC	III	4	0.00401228	5.25	0.00401228
1953	Molinate;S-Ethyl azepane-1-carbothioate	2212-67-1	CCSC(=O)N1CCCCCC1	III	4	0.00401228	5.25	0.00401228
1954	Formetanate;3-{[(Dimethylamino)methylidene]amino}phenyl methylcarbamate	22259-30-9	CNC(=O)Oc1cccc(c1)N=CN(C)C	I	4	0.00401228	105	0.00401228
1955	1,2,3,4,5,6,7,8-Octachloronaphthalene;Octachloronaphthalene	2234-13-1	Clc1c(Cl)c(Cl)c(c2c1c(Cl)c(c(c2Cl)Cl)Cl)Cl	III	4	0.00401228	5.25	0.00401228
1956	RU-11679;(5-Benzylfuran-3-yl)methyl (1R,3R)-3-(cyclopentylidenemethyl)-2,2-dimethylcyclopropane-1-carboxylate	22431-62-5	O=C([C@@H]1[C@H](C1(C)C)C=C1CCCC1)OCc1coc(c1)Cc1ccccc1	III	4	0.00401228	5.25	0.00401228
1957	Phenkapton;S-{[(2,5-Dichlorophenyl)sulfanyl]methyl} O,O-diethyl phosphorodithioate	2275-14-1	CCOP(=S)(SCSc1cc(Cl)ccc1Cl)OCC	III	4	0.00401228	5.25	0.00401228
1958	Bendiocarb;2,2-Dimethyl-2H-1,3-benzodioxol-4-yl methylcarbamate	22781-23-3	CNC(=O)Oc1cccc2c1OC(O2)(C)C	III	4	0.00401228	5.25	0.00401228
1959	m-(1-Methylbutyl)phenyl methylcarbamate;3-(Pentan-2-yl)phenyl methylcarbamate	2282-34-0	CCCC(c1cccc(c1)OC(=O)NC)C	I	4	0.00401228	105	0.00401228
1960	Asulam-sodium;Sodium (4-aminobenzene-1-sulfonyl)(methoxycarbonyl)azanide	2302-17-2	COC(=O)[N-]S(=O)(=O)c1ccc(cc1)N	III	5	0.00401228	5.25	0.00401228
1961	Prallethrin;2-Methyl-4-oxo-3-(prop-2-yn-1-yl)cyclopent-2-en-1-yl 2,2-dimethyl-3-(2-methylprop-1-en-1-yl)cyclopropane-1-carboxylate	23031-36-9	C#CCC1=C(C)C(CC1=O)OC(=O)C1C(C1(C)C)C=C(C)C	II	4	0.00401228	31.5	0.00401228
1962	Diallate;S-(2,3-Dichloroprop-2-en-1-yl) dipropan-2-ylcarbamothioate	2303-16-4	ClC=C(CSC(=O)N(C(C)C)C(C)C)Cl	III	3	0.00401228	5.25	0.00401228
1963	Tri-allate;S-(2,3,3-Trichloroprop-2-en-1-yl) dipropan-2-ylcarbamothioate	2303-17-5	CC(N(C(=O)SCC(=C(Cl)Cl)Cl)C(C)C)C	III	3	0.00401228	5.25	0.00401228
1964	Pirimicarb;2-(Dimethylamino)-5,6-dimethylpyrimidin-4-yl dimethylcarbamate	23103-98-2	CN(C(=O)Oc1nc(nc(c1C)C)N(C)C)C	III	4	0.00401228	5.25	0.00401228
1965	Oxamyl;Methyl 2-(dimethylamino)-N-[(methylcarbamoyl)oxy]-2-oxoethanimidothioate	23135-22-0	CNC(=O)ON=C(C(=O)N(C)C)SC	III	4	0.00401228	5.25	0.00401228
1966	Formetanate hydrochloride;3-{[(Dimethylamino)methylidene]amino}phenyl methylcarbamate--hydrogen chloride (1/1)	23422-53-9	CNC(=O)Oc1cccc(c1)N=CN(C)C	I	4	0.00401228	105	0.00401228
1967	2-(Methyl-2-propynylamino)phenyl N-methylcarbamate	23504-07-6	C#CCN(c1ccccc1OC(=O)NC)C	I	4	0.00401228	105	0.00401228
1968	Thiophanate-methyl;Dimethyl (1,2-phenylenedicarbamothioyl)biscarbamate	23564-05-8	COC(=O)NC(=S)Nc1ccccc1NC(=S)NC(=O)OC	I	4	0.00401228	105	0.00401228
1969	Thiophanate;Diethyl (1,2-phenylenedicarbamothioyl)biscarbamate	23564-06-9	CCOC(=O)NC(=S)Nc1ccccc1NC(=S)NC(=O)OCC	I	4	0.00401228	105	0.00401228
1970	Mirex;1,1a,2,2,3,3a,4,5,5,5a,5b,6-Dodecachlorooctahydro-1H-1,3,4-(methanetriyl)cyclobuta[cd]pentalene	2385-85-5	ClC12C(Cl)(Cl)C3(C4(C1(Cl)C1(C2(Cl)C3(C4(C1(Cl)Cl)Cl)Cl)Cl)Cl)Cl	III	1	0.00401228	5.25	0.00401228
1971	Triazophos;O,O-Diethyl O-(1-phenyl-1H-1,2,4-triazol-3-yl) phosphorothioate	24017-47-8	CCOP(=S)(Oc1ncn(n1)c1ccccc1)OCC	III	4	0.00401228	5.25	0.00401228
1972	Metofluthrin;[2,3,5,6-Tetrafluoro-4-(methoxymethyl)phenyl]methyl (1R,3R)-2,2-dimethyl-3-[(1Z)-prop-1-en-1-yl]cyclopropane-1-carboxylate	240494-70-6	COCc1c(F)c(F)c(c(c1F)F)COC(=O)[C@@H]1[C@H](C1(C)C)/C=C\C	III	1	0.00401228	5.25	0.00401228
1973	Piperophos;S-[2-(2-Methylpiperidin-1-yl)-2-oxoethyl] O,O-dipropyl phosphorodithioate	24151-93-7	CCCOP(=S)(SCC(=O)N1CCCCC1C)OCCC	III	4	0.00401228	5.25	0.00401228
1974	2,2',4,4'-Tetrachlorobiphenyl;2,2',4,4'-Tetrachloro-1,1'-biphenyl	2437-79-8	Clc1ccc(c(c1)Cl)c1ccc(cc1Cl)Cl	III	1	0.00401228	5.25	0.00401228
1975	Propamocarb;Propyl [3-(dimethylamino)propyl]carbamate	24579-73-5	CCCOC(=O)NCCCN(C)C	III	4	0.00401228	5.25	0.00401228
1976	Dicapthon;O-(2-Chloro-4-nitrophenyl) O,O-dimethyl phosphorothioate	2463-84-5	COP(=S)(Oc1ccc(cc1Cl)[N+](=O)[O-])OC	III	4	0.00401228	5.25	0.00401228
1977	Chlormephos;S-(Chloromethyl) O,O-diethyl phosphorodithioate	24934-91-6	CCOP(=S)(SCCl)OCC	III	4	0.00401228	5.25	0.00401228
1978	Tetrachlorophenol	25167-83-3	Clc1c(O)cc(c(c1Cl)Cl)Cl	III	5	0.00401228	5.25	0.00401228
1979	Thiocarboxime	25171-63-5	C/C(=N/OC(=O)NC)/SCCC#N	III	4	0.00401228	5.25	0.00401228
1980	3,4,5,6-Tetrachloroguaiacol;2,3,4,5-Tetrachloro-6-methoxyphenol	2539-17-5	COc1c(O)c(Cl)c(c(c1Cl)Cl)Cl	III	1	0.00401228	5.25	0.00401228
1981	Formothion;S-{2-[Formyl(methyl)amino]-2-oxoethyl} O,O-dimethyl phosphorodithioate	2540-82-1	COP(=S)(SCC(=O)N(C=O)C)OC	III	4	0.00401228	5.25	0.00401228
1982	3-(2-Butyl)phenyl N-benzenesulfenyl-N-methylcarbamate	25474-41-3	CCC(c1cccc(c1)OC(=O)N(Sc1ccccc1)C)C	I	4	0.00401228	105	0.00401228
1983	Disulfide, bis(dipropylthiocarbamoyl)	2556-42-5	CCCN(C(=S)SSC(=S)N(CCC)CCC)CCC	III	3	0.00401228	5.25	0.00401228
1984	Propamocarb hydrochloride;Propyl [3-(dimethylamino)propyl]carbamate--hydrogen chloride (1/1)	25606-41-1	CCCOC(=O)NCCCN(C)C	III	4	0.00401228	5.25	0.00401228
1985	Mecarbam;Ethyl {[(diethoxyphosphorothioyl)sulfanyl]acetyl}methylcarbamate	2595-54-2	CCOC(=O)N(C(=O)CSP(=S)(OCC)OCC)C	III	4	0.00401228	5.25	0.00401228
1986	Phenothrin;(3-Phenoxyphenyl)methyl 2,2-dimethyl-3-(2-methylprop-1-en-1-yl)cyclopropane-1-carboxylate	26002-80-2	CC(=CC1C(C1(C)C)C(=O)OCc1cccc(c1)Oc1ccccc1)C	III	1	0.00401228	5.25	0.00401228
1987	Propan-2-yl (3-hydroxyphenyl)carbamate;Propan-2-yl (3-hydroxyphenyl)carbamate	2610-61-9	CC(OC(=O)Nc1cccc(c1)O)C	I	4	0.00401228	105	0.00401228
1988	p-(tert-butyl)-Phenyl-N-methylcarbamate;4-tert-Butylphenyl methylcarbamate	2626-83-7	CNC(=O)Oc1ccc(cc1)C(C)(C)C	I	4	0.00401228	105	0.00401228
1989	Isoprocarb;2-(Propan-2-yl)phenyl methylcarbamate	2631-40-5	CNC(=O)Oc1ccccc1C(C)C	I	4	0.00401228	105	0.00401228
1990	Trichlormetaphos-3;O-Ethyl O-methyl O-(2,4,5-trichlorophenyl) phosphorothioate	2633-54-7	CCOP(=S)(Oc1cc(Cl)c(cc1Cl)Cl)OC	III	4	0.00401228	5.25	0.00401228
1991	Cyanophos;O-(4-Cyanophenyl) O,O-dimethyl phosphorothioate	2636-26-2	COP(=S)(Oc1ccc(cc1)C#N)OC	III	4	0.00401228	5.25	0.00401228
1992	XMC;3,5-Dimethylphenyl methylcarbamate	2655-14-3	CNC(=O)Oc1cc(C)cc(c1)C	I	4	0.00401228	105	0.00401228
1993	Butacarb;3,5-Di-tert-butylphenyl methylcarbamate	2655-19-8	CNC(=O)Oc1cc(cc(c1)C(C)(C)C)C(C)(C)C	I	4	0.00401228	105	0.00401228
1994	3,4,5-Trimethylphenyl methylcarbamate;3,4,5-Trimethylphenyl methylcarbamate	2686-99-9	CNC(=O)Oc1cc(C)c(c(c1)C)C	I	4	0.00401228	105	0.00401228
1995	O-Ethyl O-(p-(methylthio)phenyl) methylphosphonothioate;O-Ethyl O-[4-(methylsulfanyl)phenyl] methylphosphonothioate	2703-13-1	CCOP(=S)(Oc1ccc(cc1)SC)C	III	5	0.00401228	5.25	0.00401228
1996	Thiometon sulfoxide	2703-37-9	CCS(=O)CCSP(=S)(OC)OC	III	4	0.00401228	5.25	0.00401228
1997	(+/-)-Oxychlordane	27304-13-8	Cl[C@H]1[C@H]2[C@@H]([C@@H]3[C@@]1(Cl)O3)[C@@]1(C([C@@]2(Cl)C(=C1Cl)Cl)(Cl)Cl)Cl	III	3	0.00401228	5.25	0.00401228
1998	Fthalide;4,5,6,7-Tetrachloro-2-benzofuran-1(3H)-one	27355-22-2	O=C1OCc2c1c(Cl)c(Cl)c(c2Cl)Cl	III	5	0.00401228	5.25	0.00401228
1999	2-Chloro-5-(1-methylethyl)phenol methylcarbamate	2752-81-0	CNC(=O)Oc1cc(ccc1Cl)C(C)C	III	4	0.00401228	5.25	0.00401228
[truncated: 1,729 more rows]
