# Supplementary material for: Defining the Human-Biota Thresholds of Toxicological Concern for Organic Chemicals in Freshwater: The Proposed Strategy of the LIFE VERMEER Project Using VEGA Tools
Source: Molecules. 2021 Mar 30;26(7):1928. doi: 10.3390/molecules26071928 (PMC8037015; doi:10.3390/molecules26071928)
Supplement: Supplementary file 1 [file molecules-26-01928-s001.zip › Supplementary/SM3_ compound-specific HB-TTCs.xlsx]

## Sheet: NON CANCER
ID	NAME	SMILES	CAS	Cancer/Non-cancer	Cramer Class	Point of departure	POD value	Human QS (mg/L)	Verhaar Class	PNEC (mg/L)	Selected branch for HB-TTC	HB-TTC (mg/L)
5	4-Vinylcyclohexene;4-Ethenylcyclohex-1-ene	C=CC1CC=CCC1	100-40-3	Non cancer	I	NOAEL (mg/kg bw day)	50	1.75	1	0.0046	ECO	0.0046		MIN	2.996e-08
20	Diphenyl oxide;1,1'-Oxydibenzene	O(c1ccccc1)c2ccccc2	101-84-8	Non cancer	III	NOAEL (mg/kg bw day)	15	0.525	1	0.000744338	ECO	0.000744338		MAX	20.9554
27	Dibenzyl ether;1,1'-[Oxybis(methylene)]dibenzene	O(Cc1ccccc1)Cc2ccccc2	103-50-4	Non cancer	III	NOAEL (mg/kg bw day)	196	6.86	1	0.0098	ECO	0.0098
52	Toluene;Toluene	c1ccc(cc1)C	108-88-3	Non cancer	I	NOAEL (mg/kg bw day)	238	8.33	1	0.0880062	ECO	0.0880062
58	1-Chlorobutane;1-Chlorobutane	CCCCCl	109-69-3	Non cancer	III	NOAEL (mg/kg bw day)	60	2.1	1	0.302	ECO	0.302		Branch used to define HB-TTC
61	Pyrrole;1H-Pyrrole	c1cc[nH]c1	109-97-7	Non cancer	III	NOAEL (mg/kg bw day)	3	0.105	2	0.021	ECO	0.021		Type	n
63	Furan;Furan	o1cccc1	110-00-9	Non cancer	III	NOAEL (mg/kg bw day)	1.4	0.049	2	0.0221704	ECO	0.0221704		Human	1
65	2-Heptanone;Heptan-2-one	O=C(C)CCCCC	110-43-0	Non cancer	II	NOAEL (mg/kg bw day)	20	0.7	1	0.0131	ECO	0.0131		Ecological	343
90	2-Undecanone;Undecan-2-one	O=C(C)CCCCCCCCC	112-12-9	Non cancer	II	NOAEL (mg/kg bw day)	50	1.75	1	0.000108	ECO	0.000108
94	2-(2-Butoxyethoxy)ethanol;2-(2-Butoxyethoxy)ethan-1-ol	OCCOCCOCCCC	112-34-5	Non cancer	I	NOAEL (mg/kg bw day)	1000	35	1	0.389081	ECO	0.389081
106	Isoquinoline;Isoquinoline	n1ccc2ccccc2(c1)	119-65-3	Non cancer	III	NOAEL (mg/kg bw day)	3	0.105	5	0.00877	ECO	0.00877
107	Anthracene;Anthracene	c1ccc2cc3ccccc3(cc2(c1))	120-12-7	Non cancer	III	NOAEL (mg/kg bw day)	6.15385	0.215385	1	0.000213082	ECO	0.000213082
114	Diphenylamine;N-Phenylaniline	c1ccc(cc1)Nc2ccccc2	122-39-4	Non cancer	III	NOAEL (mg/kg bw day)	19.6923	0.689231	5	0.0123815	ECO	0.0123815
115	2-Phenoxyethanol;2-Phenoxyethan-1-ol	OCCOc1ccccc1	122-99-6	Non cancer	I	NOAEL (mg/kg bw day)	80	2.8	5	0.0215499	ECO	0.0215499
116	Myrcene;7-Methyl-3-methylideneocta-1,6-diene	C=CC(=C)CCC=C(C)C	123-35-3	Non cancer	I	NOAEL (mg/kg bw day)	0.25	0.00875	3	0.0024	ECO	0.0024
126	Pyrene;Pyrene	c1cc2ccc3cccc4ccc(c1)c2c34	129-00-0	Non cancer	III	NOAEL (mg/kg bw day)	75	2.625	5	0.00197484	ECO	0.00197484
136	N-Phenyl-2-naphthylamine;N-Phenylnaphthalen-2-amine	c1ccc(cc1)Nc2ccc3ccccc3(c2)	135-88-6	Non cancer	III	NOAEL (mg/kg bw day)	192.308	6.73077	5	7.02e-06	ECO	7.02e-06
137	Limonene;1-Methyl-4-(prop-1-en-2-yl)cyclohex-1-ene	C=C(C)C1CC=C(C)CC1	138-86-3	Non cancer	I	NOAEL (mg/kg bw day)	150	5.25	3	0.0054	ECO	0.0054
166	Fluoranthene;Fluoranthene	c1ccc2c(c1)c4cccc3cccc2c34	206-44-0	Non cancer	III	NOAEL (mg/kg bw day)	125	4.375	5	0.00069639	ECO	0.00069639
170	(1R,2S,5R)-(-)-Menthol;(1R,2S,5R)-5-Methyl-2-(propan-2-yl)cyclohexan-1-ol	OC1CC(C)CCC1(C(C)C)	2216-51-5	Non cancer	III	NOAEL (mg/kg bw day)	750	26.25	5	0.00189	ECO	0.00189
195	2,3-Benzofuran;1-Benzofuran	o1ccc2ccccc12	271-89-6	Non cancer	I	NOAEL (mg/kg bw day)	31.25	1.09375	5	0.0014	ECO	0.0014
264	1,2-Dichloroethylene;1,2-Dichloroethene	C(=CCl)Cl	540-59-0	Non cancer	III	NOAEL (mg/kg bw day)	31.9888	1.11961	1	0.014	ECO	0.014
266	5-Methyl-3-heptanone;5-Methylheptan-3-one	O=C(CC)CC(C)CC	541-85-5	Non cancer	III	NOAEL (mg/kg bw day)	82	2.87	1	0.008	ECO	0.008
304	Diethyl ether;Ethoxyethane	O(CC)CC	60-29-7	Non cancer	III	NOAEL (mg/kg bw day)	500	17.5	1	0.373518	ECO	0.373518
320	4-Androstene-3,17-dione;Androst-4-ene-3,17-dione	O=C3C=C2CCC1C4CCC(=O)C4(C)(CCC1C2(C)CC3)	63-05-8	Non cancer	III	NOAEL (mg/kg bw day)	50	1.75	1	0.00229	ECO	0.00229
352	1-Butanol;Butan-1-ol	OCCCC	71-36-3	Non cancer	III	NOAEL (mg/kg bw day)	125	4.375	1	0.41	ECO	0.41
353	1-Pentanol;Pentan-1-ol	OCCCCC	71-41-0	Non cancer	III	NOAEL (mg/kg bw day)	1000	35	1	0.0476221	ECO	0.0476221
355	1,1,1-Trichloroethane;1,1,1-Trichloroethane	CC(Cl)(Cl)Cl	71-55-6	Non cancer	III	NOAEL (mg/kg bw day)	384.615	13.4615	1	0.13	ECO	0.13
357	Methyl bromide;Bromomethane	CBr	74-83-9	Non cancer	III	NOAEL (mg/kg bw day)	2	0.07	1	0.0032	ECO	0.0032
409	Rotenone;(2R,6aS,12aS)-8,9-Dimethoxy-2-(prop-1-en-2-yl)-1,2,12,12a-tetrahydrofuro[2',3':7,8][1]benzopyrano[2,3-c][1]benzopyran-6(6aH)-one	O=C3c5ccc1OC(C(=C)C)Cc1c5(OC4COc2cc(OC)c(OC)cc2C34)	83-79-4	Non cancer	III	NOAEL (mg/kg bw day)	60	2.1	1	2.02e-05	ECO	2.02e-05
413	Fluorene;9H-Fluorene	c1ccc3c(c1)c2ccccc2C3	86-73-7	Non cancer	III	NOAEL (mg/kg bw day)	125	4.375	1	0.0121646	ECO	0.0121646
416	Cinmethylin	O(Cc1ccccc1C)C3CC2(OC3(C)(CC2))C(C)C	87818-31-3	Non cancer	III	NOAEL (mg/kg bw day)	50	1.75	1	7.61234e-05	ECO	7.61234e-05
480	Pyridine;Pyridine	n1ccccc1	110-86-1	Non cancer	III	NOAEL (mg/kg bw day)	5	0.175	2	0.001	ECO	0.001
489	Cyprodinil;4-Cyclopropyl-6-methyl-N-phenylpyrimidin-2-amine	n1c(nc(cc1C)C2CC2)Nc3ccccc3	121552-61-2	Non cancer	III	NOAEL (mg/kg bw day)	3.14	0.1099	5	3.2e-05	ECO	3.2e-05
515	Butralin;N-(Butan-2-yl)-4-tert-butyl-2,6-dinitroaniline	O=[N+]([O-])c1cc(cc(c1(NC(C)CC))[N+](=O)[O-])C(C)(C)C	33629-47-9	Non cancer	III	NOAEL (mg/kg bw day)	10	0.35	5	0.000106489	ECO	0.000106489
518	Pendimethalin;3,4-Dimethyl-2,6-dinitro-N-(pentan-3-yl)aniline	O=[N+]([O-])c1cc(c(c(c1(NC(CC)CC))[N+](=O)[O-])C)C	40487-42-1	Non cancer	III	NOAEL (mg/kg bw day)	25	0.875	5	0.000111657	ECO	0.000111657
521	Pyrimethanil;4,6-Dimethyl-N-phenylpyrimidin-2-amine	n1c(nc(cc1C)C)Nc2ccccc2	53112-28-0	Non cancer	III	NOAEL (mg/kg bw day)	54.5	1.9075	5	0.00191099	ECO	0.00191099
534	Deethylatrazine;6-Chloro-N~2~-(propan-2-yl)-1,3,5-triazine-2,4-diamine	n1c(nc(nc1NC(C)C)Cl)N	6190-65-4	Non cancer	III	NOAEL (mg/kg bw day)	3.2	0.112	5	0.0002	ECO	0.0002
552	Triasulfuron;2-(2-Chloroethoxy)-N-[(4-methoxy-6-methyl-1,3,5-triazin-2-yl)carbamoyl]benzene-1-sulfonamide	O=C(Nc1nc(nc(n1)C)OC)NS(=O)(=O)c2ccccc2(OCCCl)	82097-50-5	Non cancer	III	NOAEL (mg/kg bw day)	10	0.35	3	0.0230484	ECO	0.0230484
556	2,6-Dimethylaniline;2,6-Dimethylaniline	Nc1c(cccc1C)C	87-62-7	Non cancer	III	NOAEL (mg/kg bw day)	20	0.7	5	0.044	ECO	0.044
560	Prosulfuron;N-[(4-Methoxy-6-methyl-1,3,5-triazin-2-yl)carbamoyl]-2-(3,3,3-trifluoropropyl)benzene-1-sulfonamide	O=C(Nc1nc(nc(n1)C)OC)NS(=O)(=O)c2ccccc2CCC(F)(F)F	94125-34-5	Non cancer	III	NOAEL (mg/kg bw day)	3.1	0.1085	5	0.0020892	ECO	0.0020892
565	3-Nitrotoluene;1-Methyl-3-nitrobenzene	O=[N+]([O-])c1cccc(c1)C	99-08-1	Non cancer	III	NOAEL (mg/kg bw day)	48.0769	1.68269	2	0.014	ECO	0.014
571	Picloram;4-Amino-3,5,6-trichloropyridine-2-carboxylic acid	O=C(O)c1nc(c(c(N)c1Cl)Cl)Cl	1918-02-1	Non cancer	III	NOAEL (mg/kg bw day)	60	2.1	5	0.185664	ECO	0.185664
597	Benzyl alcohol;Phenylmethanol	OCc1ccccc1	100-51-6	Non cancer	I	NOAEL (mg/kg bw day)	100	3.5	3	0.51	ECO	0.51
603	Halosulfuron-methyl;Methyl 3-chloro-5-{[(4,6-dimethoxypyrimidin-2-yl)carbamoyl]sulfamoyl}-1-methyl-1H-pyrazole-4-carboxylate	O=C(OC)c1c(nn(c1S(=O)(=O)NC(=O)Nc2nc(OC)cc(n2)OC)C)Cl	100784-20-1	Non cancer	III	NOAEL (mg/kg bw day)	116	4.06	5	0.00653157	ECO	0.00653157
605	Anilazine;4,6-Dichloro-N-(2-chlorophenyl)-1,3,5-triazin-2-amine	n1c(nc(nc1Cl)Cl)Nc2ccccc2Cl	101-05-3	Non cancer	III	NOAEL (mg/kg bw day)	400	14	5	0.000165729	ECO	0.000165729
608	Tribenuron-methyl;Methyl 2-{[(4-methoxy-6-methyl-1,3,5-triazin-2-yl)(methyl)carbamoyl]sulfamoyl}benzoate	O=C(OC)c1ccccc1S(=O)(=O)NC(=O)N(c2nc(nc(n2)C)OC)C	101200-48-0	Non cancer	III	NOAEL (mg/kg bw day)	7	0.245	5	0.000143584	ECO	0.000143584
613	1,3-Diphenylguanidine;N,N'-Diphenylguanidine	N=C(Nc1ccccc1)Nc2ccccc2	102-06-7	Non cancer	III	NOAEL (mg/kg bw day)	19.2308	0.673077	5	0.0036	ECO	0.0036
619	Flumioxazin;2-[7-Fluoro-3-oxo-4-(prop-2-yn-1-yl)-3,4-dihydro-2H-1,4-benzoxazin-6-yl]-4,5,6,7-tetrahydro-1H-isoindole-1,3(2H)-dione	O=C1C4=C(C(=O)N1c3cc2c(OCC(=O)N2CC#C)cc3(F))CCCC4	103361-09-7	Non cancer	III	NOAEL (mg/kg bw day)	2.2	0.077	5	5.50521e-06	ECO	5.50521e-06
622	Acetaminophen;N-(4-Hydroxyphenyl)acetamide	O=C(Nc1ccc(O)cc1)C	103-90-2	Non cancer	I	NOAEL (mg/kg bw day)	61.5385	2.15385	5	0.0214476	ECO	0.0214476
631	Clodinafop-propargyl;Prop-2-yn-1-yl (2R)-2-{4-[(5-chloro-3-fluoropyridin-2-yl)oxy]phenoxy}propanoate	O=C(OCC#C)C(Oc2ccc(Oc1ncc(cc1(F))Cl)cc2)C	105512-06-9	Non cancer	III	NOAEL (mg/kg bw day)	0.92	0.0322	5	0.00333338	ECO	0.00333338
634	2,4-Dimethylphenol;2,4-Dimethylphenol	Oc1ccc(cc1C)C	105-67-9	Non cancer	I	NOAEL (mg/kg bw day)	50	1.75	5	0.0527713	ECO	0.0527713
641	1,4-Dibromobenzene;1,4-Dibromobenzene	c1cc(ccc1Br)Br	106-37-6	Non cancer	III	NOAEL (mg/kg bw day)	10	0.35	1	0.000136153	ECO	0.000136153
645	p-Cresol;4-Methylphenol	Oc1ccc(cc1)C	106-44-5	Non cancer	I	NOAEL (mg/kg bw day)	50	1.75	5	0.0849182	ECO	0.0849182
659	Allyl alcohol;Prop-2-en-1-ol	OCC=C	107-18-6	Non cancer	II	NOAEL (mg/kg bw day)	4.8	0.168	3	0.0184	ECO	0.0184
666	2,5-Furandione;Furan-2,5-dione	O=C1OC(=O)C=C1	108-31-6	Non cancer	III	NOAEL (mg/kg bw day)	40	1.4	3	0.0155066	ECO	0.0155066
667	m-Cresol;3-Methylphenol	Oc1cccc(c1)C	108-39-4	Non cancer	I	NOAEL (mg/kg bw day)	50	1.75	5	0.00354503	ECO	0.00354503
669	3-Chloroaniline;3-Chloroaniline	Nc1cccc(c1)Cl	108-42-9	Non cancer	III	NOAEL (mg/kg bw day)	10	0.35	5	0.000982166	ECO	0.000982166
671	Resorcinol;Benzene-1,3-diol	Oc1cccc(O)c1	108-46-3	Non cancer	I	NOAEL (mg/kg bw day)	32	1.12	5	0.0077462	ECO	0.0077462
675	1,3,5-Trichlorobenzene;1,3,5-Trichlorobenzene	c1c(cc(cc1Cl)Cl)Cl	108-70-3	Non cancer	III	NOAEL (mg/kg bw day)	0.0769231	0.00269231	1	2.52982e-05	ECO	2.52982e-05
679	Chlorobenzene;Chlorobenzene	c1ccc(cc1)Cl	108-90-7	Non cancer	III	NOAEL (mg/kg bw day)	60	2.1	1	0.145774	ECO	0.145774
692	Sorbic acid;(2E,4E)-Hexa-2,4-dienoic acid	O=C(O)C=CC=CC	110-44-1	Non cancer	I	NOAEL (mg/kg bw day)	1774	62.09	3	0.84664	ECO	0.84664
693	Dimethomorph;3-(4-Chlorophenyl)-3-(3,4-dimethoxyphenyl)-1-(morpholin-4-yl)prop-2-en-1-one	O=C(C=C(c1ccc(cc1)Cl)c2ccc(OC)c(OC)c2)N3CCOCC3	110488-70-5	Non cancer	III	NOAEL (mg/kg bw day)	16	0.56	3	0.011	ECO	0.011
705	Triazamate;Ethyl {[3-tert-butyl-1-(dimethylcarbamoyl)-1H-1,2,4-triazol-5-yl]sulfanyl}acetate	O=C(OCC)CSc1nc(nn1(C(=O)N(C)C))C(C)(C)C	112143-82-5	Non cancer	III	NOAEL (mg/kg bw day)	31	1.085	5	0.006	ECO	0.006
706	2-Pyridinecarboxaldehyde;Pyridine-2-carbaldehyde	O=Cc1ncccc1	1121-60-4	Non cancer	III	NOAEL (mg/kg bw day)	3846.15	134.615	3	0.00532	ECO	0.00532
707	Halofenozide;N'-Benzoyl-N'-tert-butyl-4-chlorobenzohydrazide	O=C(NN(C(=O)c1ccccc1)C(C)(C)C)c2ccc(cc2)Cl	112226-61-6	Non cancer	III	NOAEL (mg/kg bw day)	5.53	0.19355	5	0.00547723	ECO	0.00547723
710	Tebufenozide;N-tert-Butyl-N'-(4-ethylbenzoyl)-3,5-dimethylbenzohydrazide	O=C(NN(C(=O)c1cc(cc(c1)C)C)C(C)(C)C)c2ccc(cc2)CC	112410-23-8	Non cancer	III	NOAEL (mg/kg bw day)	13.1	0.4585	5	0.0022	ECO	0.0022
727	Bromuconazole;2,5-Anhydro-4-bromo-1,3,4-trideoxy-2-(2,4-dichlorophenyl)-1-(1H-1,2,4-triazol-1-yl)pentitol	n1cnn(c1)CC2(OCC(C2)Br)(c3ccc(cc3Cl)Cl)	116255-48-2	Non cancer	III	NOAEL (mg/kg bw day)	13.76	0.4816	5	0.00109545	ECO	0.00109545
729	Novaluron;N-({3-Chloro-4-[1,1,2-trifluoro-2-(trifluoromethoxy)ethoxy]phenyl}carbamoyl)-2,6-difluorobenzamide	O=C(NC(=O)c1c(F)cccc1(F))Nc2ccc(OC(F)(F)C(F)OC(F)(F)F)c(c2)Cl	116714-46-6	Non cancer	III	NOAEL (mg/kg bw day)	4.38	0.1533	3	5.98e-07	ECO	5.98e-07
731	Thiazopyr;Methyl 2-(difluoromethyl)-5-(4,5-dihydro-1,3-thiazol-2-yl)-4-(2-methylpropyl)-6-(trifluoromethyl)pyridine-3-carboxylate	O=C(OC)c2c(nc(c(C1=NCCS1)c2CC(C)C)C(F)(F)F)C(F)F	117718-60-2	Non cancer	III	NOAEL (mg/kg bw day)	6.6	0.231	5	0.00113956	ECO	0.00113956
744	Difenoconazole;1-({2-[2-Chloro-4-(4-chlorophenoxy)phenyl]-4-methyl-1,3-dioxolan-2-yl}methyl)-1H-1,2,4-triazole	n1cnn(c1)CC2(OCC(O2)C)c4ccc(Oc3ccc(cc3)Cl)cc4Cl	119446-68-3	Non cancer	III	NOAEL (mg/kg bw day)	1	0.035	5	0.000495425	ECO	0.000495425
745	Dichlobenil;2,6-Dichlorobenzonitrile	N#Cc1c(cccc1Cl)Cl	1194-65-6	Non cancer	III	NOAEL (mg/kg bw day)	5	0.175	5	0.079	ECO	0.079
751	Clorophene;2-Benzyl-4-chlorophenol	Oc1ccc(cc1Cc2ccccc2)Cl	120-32-1	Non cancer	III	NOAEL (mg/kg bw day)	120	4.2	5	9.74885e-05	ECO	9.74885e-05
752	Dichlorprop;2-(2,4-Dichlorophenoxy)propanoic acid	O=C(O)C(Oc1ccc(cc1Cl)Cl)C	120-36-5	Non cancer	III	NOAEL (mg/kg bw day)	35	1.225	1	0.00362544	ECO	0.00362544
759	2,4-Dichlorophenol;2,4-Dichlorophenol	Oc1ccc(cc1Cl)Cl	120-83-2	Non cancer	III	NOAEL (mg/kg bw day)	0.3	0.0105	5	1.83284e-05	ECO	1.83284e-05
761	4-Hydroxy-3-methoxybenzaldehyde;4-Hydroxy-3-methoxybenzaldehyde	O=Cc1ccc(O)c(OC)c1	121-33-5	Non cancer	I	NOAEL (mg/kg bw day)	400	14	1	0.00959618	ECO	0.00959618
766	Cyhalofop-butyl;Butyl (2R)-2-[4-(4-cyano-2-fluorophenoxy)phenoxy]propanoate	N#Cc2ccc(Oc1ccc(OC(C(=O)OCCCC)C)cc1)c(F)c2	122008-85-9	Non cancer	III	NOAEL (mg/kg bw day)	60.5	2.1175	5	8.40714e-05	ECO	8.40714e-05
769	Chlorfenapyr;4-Bromo-2-(4-chlorophenyl)-1-(ethoxymethyl)-5-(trifluoromethyl)-1H-pyrrole-3-carbonitrile	N#Cc2c(c1ccc(cc1)Cl)n(c(c2Br)C(F)(F)F)COCC	122453-73-0	Non cancer	III	NOAEL (mg/kg bw day)	24.1	0.8435	5	7.14e-05	ECO	7.14e-05
770	Tralopyril;4-Bromo-2-(4-chlorophenyl)-5-(trifluoromethyl)-1H-pyrrole-3-carbonitrile	N#Cc1c([nH]c(c1Br)C(F)(F)F)c2ccc(cc2)Cl	122454-29-9	Non cancer	III	NOAEL (mg/kg bw day)	5.2	0.182	5	4e-06	ECO	4e-06
771	Methyl styryl ketone;4-Phenylbut-3-en-2-one	O=C(C=Cc1ccccc1)C	122-57-6	Non cancer	I	NOAEL (mg/kg bw day)	19.2308	0.673077	3	0.00057	ECO	0.00057
775	4-Chlorophenoxyacetic acid;(4-Chlorophenoxy)acetic acid	O=C(O)COc1ccc(cc1)Cl	122-88-3	Non cancer	III	NOAEL (mg/kg bw day)	132	4.62	1	0.015	ECO	0.015
789	Butyl acetate;Butyl acetate	O=C(OCCCC)C	123-86-4	Non cancer	I	NOAEL (mg/kg bw day)	600	21	5	0.0146925	ECO	0.0146925
792	Quinoxyfen;5,7-Dichloro-4-(4-fluorophenoxy)quinoline	Fc3ccc(Oc2ccnc1cc(cc(c12)Cl)Cl)cc3	124495-18-7	Non cancer	III	NOAEL (mg/kg bw day)	10	0.35	5	0.00021073	ECO	0.00021073
794	Ipconazole;2-[(4-Chlorophenyl)methyl]-5-(propan-2-yl)-1-[(1H-1,2,4-triazol-1-yl)methyl]cyclopentan-1-ol	OC3(Cn1ncnc1)(C(Cc2ccc(cc2)Cl)CCC3(C(C)C))	125225-28-7	Non cancer	III	NOAEL (mg/kg bw day)	7.22	0.2527	5	1.8e-07	ECO	1.8e-07
795	Bispyribac;2,6-Bis[(4,6-dimethoxypyrimidin-2-yl)oxy]benzoic acid	O=C(O)c3c(Oc1nc(OC)cc(n1)OC)cccc3(Oc2nc(OC)cc(n2)OC)	125401-75-4	Non cancer	III	NOAEL (mg/kg bw day)	71.9	2.5165	5	0.000667226	ECO	0.000667226
797	Triflusulfuron-methyl;Methyl 2-({[4-(dimethylamino)-6-(2,2,2-trifluoroethoxy)-1,3,5-triazin-2-yl]carbamoyl}sulfamoyl)-3-methylbenzoate	O=C(OC)c1cccc(c1S(=O)(=O)NC(=O)Nc2nc(nc(n2)N(C)C)OCC(F)(F)F)C	126535-15-7	Non cancer	III	NOAEL (mg/kg bw day)	6.2	0.217	5	4.57933e-05	ECO	4.57933e-05
798	Fenhexamid;N-(2,3-Dichloro-4-hydroxyphenyl)-1-methylcyclohexane-1-carboxamide	O=C(Nc1ccc(O)c(c1Cl)Cl)C2(C)(CCCCC2)	126833-17-8	Non cancer	III	NOAEL (mg/kg bw day)	415	14.525	5	0.0133736	ECO	0.0133736
799	Methacrylonitrile;2-Methylprop-2-enenitrile	N#CC(=C)C	126-98-7	Non cancer	III	NOAEL (mg/kg bw day)	7.5	0.2625	3	0.02	ECO	0.02
803	Ether, bis(2,3,3,3-tetrachloropropyl)	O(CC(C(Cl)(Cl)Cl)Cl)CC(C(Cl)(Cl)Cl)Cl	127-90-2	Non cancer	III	NOAEL (mg/kg bw day)	46.1538	1.61538	1	0.00012	ECO	0.00012
812	Diallyl phthalate;Diprop-2-en-1-yl benzene-1,2-dicarboxylate	O=C(OCC=C)c1ccccc1(C(=O)OCC=C)	131-17-9	Non cancer	II	NOAEL (mg/kg bw day)	25	0.875	5	0.0483387	ECO	0.0483387
813	Fludioxonil;4-(2,2-Difluoro-2H-1,3-benzodioxol-4-yl)-1H-pyrrole-3-carbonitrile	N#Cc1c[nH]cc1c3cccc2OC(F)(F)Oc23	131341-86-1	Non cancer	III	NOAEL (mg/kg bw day)	64	2.24	5	0.000587743	ECO	0.000587743
819	Azoxystrobin;Methyl (2E)-2-(2-{[6-(2-cyanophenoxy)pyrimidin-4-yl]oxy}phenyl)-3-methoxyprop-2-enoate	N#Cc3ccccc3(Oc2ncnc(Oc1ccccc1C(=COC)C(=O)OC)c2)	131860-33-8	Non cancer	III	NOAEL (mg/kg bw day)	20.4	0.714	3	4.96991e-05	ECO	4.96991e-05
823	Triticonazole;5-[(4-Chlorophenyl)methylidene]-2,2-dimethyl-1-[(1H-1,2,4-triazol-1-yl)methyl]cyclopentan-1-ol	OC2(C(=Cc1ccc(cc1)Cl)CCC2(C)(C))(Cn3ncnc3)	131983-72-7	Non cancer	III	NOAEL (mg/kg bw day)	2	0.07	3	1.02176e-05	ECO	1.02176e-05
837	Fenpyroximate;tert-Butyl 4-[({(E)-[(1,3-dimethyl-5-phenoxy-1H-pyrazol-4-yl)methylidene]amino}oxy)methyl]benzoate	O=C(OC(C)(C)C)c1ccc(cc1)CON=Cc3c(nn(c3(Oc2ccccc2))C)C	134098-61-6	Non cancer	III	NOAEL (mg/kg bw day)	1.3	0.0455	5	4.6e-06	ECO	4.6e-06
844	Acetamiprid;(1E)-N-[(6-Chloropyridin-3-yl)methyl]-N'-cyano-N-methylethanimidamide	N#CN=C(N(C)Cc1cnc(cc1)Cl)C	135410-20-7	Non cancer	III	NOAEL (mg/kg bw day)	12.4	0.434	5	0.026	ECO	0.026
848	Dipropyl 2,5-pyridinedicarboxylate;Dipropyl pyridine-2,5-dicarboxylate	O=C(OCCC)c1ncc(cc1)C(=O)OCCC	136-45-8	Non cancer	III	NOAEL (mg/kg bw day)	500	17.5	5	0.000132665	ECO	0.000132665
861	Benzyl acetate;Benzyl acetate	O=C(OCc1ccccc1)C	140-11-4	Non cancer	I	NOAEL (mg/kg bw day)	480.769	16.8269	5	0.00092	ECO	0.00092
875	Ethyl acetate;Ethyl acetate	O=C(OCC)C	141-78-6	Non cancer	I	NOAEL (mg/kg bw day)	900	31.5	5	0.048	ECO	0.048
886	Fluoroacetic acid;Fluoroacetic acid	O=C(O)CF	144-49-0	Non cancer	III	NOAEL (mg/kg bw day)	0.05	0.00175	3	4.6e-05	ECO	4.6e-05
888	Diclosulam;N-(2,6-Dichlorophenyl)-5-ethoxy-7-fluoro[1,2,4]triazolo[1,5-c]pyrimidine-2-sulfonamide	O=S(=O)(Nc1c(cccc1Cl)Cl)c2nc3cc(F)nc(OCC)n3(n2)	145701-21-9	Non cancer	III	NOAEL (mg/kg bw day)	50	1.75	5	3.73984e-06	ECO	3.73984e-06
894	8-Hydroxyquinoline;Quinolin-8-ol	Oc1cccc2cccnc12	148-24-3	Non cancer	III	NOAEL (mg/kg bw day)	150	5.25	5	0.000407922	ECO	0.000407922
898	Gallic acid;3,4,5-Trihydroxybenzoic acid	O=C(O)c1cc(O)c(O)c(O)c1	149-91-7	Non cancer	I	NOAEL (mg/kg bw day)	100	3.5	5	0.000491029	ECO	0.000491029
902	Monuron;N'-(4-Chlorophenyl)-N,N-dimethylurea	O=C(Nc1ccc(cc1)Cl)N(C)C	150-68-5	Non cancer	III	NOAEL (mg/kg bw day)	37.5	1.3125	5	6.3e-05	ECO	6.3e-05
912	Thiamethoxam;N-{3-[(2-Chloro-1,3-thiazol-5-yl)methyl]-5-methyl-1,3,5-oxadiazinan-4-ylidene}nitramide	O=[N+]([O-])N=C1N(C)COCN1Cc2cnc(Cl)s2	153719-23-4	Non cancer	III	NOAEL (mg/kg bw day)	1.743	0.061005	5	9.7e-05	ECO	9.7e-05
921	Flonicamid;N-(Cyanomethyl)-4-(trifluoromethyl)pyridine-3-carboxamide	N#CCNC(=O)c1cnccc1C(F)(F)F	158062-67-0	Non cancer	III	NOAEL (mg/kg bw day)	12.1	0.4235	5	0.301	ECO	0.301
927	Methoxyfenozide;N'-tert-Butyl-N'-(3,5-dimethylbenzoyl)-3-methoxy-2-methylbenzohydrazide	O=C(NN(C(=O)c1cc(cc(c1)C)C)C(C)(C)C)c2cccc(OC)c2C	161050-58-4	Non cancer	III	NOAEL (mg/kg bw day)	69.3	2.4255	5	0.0106	ECO	0.0106
928	Fenamidone;(5S)-3-Anilino-5-methyl-2-(methylsulfanyl)-5-phenyl-3,5-dihydro-4H-imidazol-4-one	O=C3N(Nc1ccccc1)C(=NC3(c2ccccc2)C)SC	161326-34-7	Non cancer	III	NOAEL (mg/kg bw day)	6.419	0.224665	5	0.000877952	ECO	0.000877952
966	Benfluralin;N-Butyl-N-ethyl-2,6-dinitro-4-(trifluoromethyl)aniline	O=[N+]([O-])c1cc(cc(c1N(CC)CCCC)[N+](=O)[O-])C(F)(F)F	1861-40-1	Non cancer	III	NOAEL (mg/kg bw day)	17	0.595	5	0.00019	ECO	0.00019
970	Boscalid;2-Chloro-N-(4'-chloro[1,1'-biphenyl]-2-yl)pyridine-3-carboxamide	O=C(Nc2ccccc2(c1ccc(cc1)Cl))c3cccnc3Cl	188425-85-6	Non cancer	III	NOAEL (mg/kg bw day)	34	1.19	5	0.046699	ECO	0.046699
974	Propachlor;2-Chloro-N-phenyl-N-(propan-2-yl)acetamide	O=C(N(c1ccccc1)C(C)C)CCl	1918-16-7	Non cancer	III	NOAEL (mg/kg bw day)	13.3	0.4655	3	0.00589915	ECO	0.00589915
977	2,4-D-Butotyl;2-Butoxyethyl (2,4-dichlorophenoxy)acetate	O=C(OCCOCCCC)COc1ccc(cc1Cl)Cl	1929-73-3	Non cancer	III	NOAEL (mg/kg bw day)	22	0.77	1	0.00805	ECO	0.00805
997	2,6-Dichlorobenzamide;2,6-Dichlorobenzamide	O=C(N)c1c(cccc1Cl)Cl	2008-58-4	Non cancer	III	NOAEL (mg/kg bw day)	14	0.49	5	0.1	ECO	0.1
1005	Fipronil-desulfinyl;5-Amino-1-[2,6-dichloro-4-(trifluoromethyl)phenyl]-4-(trifluoromethyl)-1H-pyrazole-3-carbonitrile	N#Cc1nn(c(N)c1C(F)(F)F)c2c(cc(cc2Cl)C(F)(F)F)Cl	205650-65-3	Non cancer	III	NOAEL (mg/kg bw day)	0.177	0.006195	5	4.78e-06	ECO	4.78e-06
1006	1,4-Bis(bromoacetoxy)-2-butene;But-2-ene-1,4-diyl bis(bromoacetate)	O=C(OCC=CCOC(=O)CBr)CBr	20679-58-7	Non cancer	III	NOAEL (mg/kg bw day)	4.5	0.1575	3	0.000183303	ECO	0.000183303
1010	Topramezone;[3-(4,5-Dihydro-1,2-oxazol-3-yl)-4-(methanesulfonyl)-2-methylphenyl](5-hydroxy-1-methyl-1H-pyrazol-4-yl)methanone	O=C(c1cnn(c1(O))C)c3ccc(c(C2=NOCC2)c3C)S(=O)(=O)C	210631-68-8	Non cancer	III	NOAEL (mg/kg bw day)	1.1	0.0385	5	5.08e-05	ECO	5.08e-05
1016	Fluometuron;N,N-Dimethyl-N'-[3-(trifluoromethyl)phenyl]urea	O=C(Nc1cccc(c1)C(F)(F)F)N(C)C	2164-17-2	Non cancer	III	NOAEL (mg/kg bw day)	8	0.28	5	0.0176929	ECO	0.0176929
1017	Penoxsulam;2-(2,2-Difluoroethoxy)-N-(5,8-dimethoxy[1,2,4]triazolo[1,5-c]pyrimidin-2-yl)-6-(trifluoromethyl)benzene-1-sulfonamide	O=S(=O)(Nc1nc2c(OC)cnc(OC)n2(n1))c3c(OCC(F)F)cccc3C(F)(F)F	219714-96-2	Non cancer	III	NOAEL (mg/kg bw day)	53.3	1.8655	3	0.000197555	ECO	0.000197555
1019	Metrafenone;(3-Bromo-6-methoxy-2-methylphenyl)(2,3,4-trimethoxy-6-methylphenyl)methanone	O=C(c1c(OC)c(OC)c(OC)cc1C)c2c(OC)ccc(c2C)Br	220899-03-6	Non cancer	III	NOAEL (mg/kg bw day)	43	1.505	1	0.00236	ECO	0.00236
1030	Butachlor;N-(Butoxymethyl)-2-chloro-N-(2,6-diethylphenyl)acetamide	O=C(N(c1c(cccc1CC)CC)COCCCC)CCl	23184-66-9	Non cancer	III	NOAEL (mg/kg bw day)	17.5	0.6125	3	6.85565e-05	ECO	6.85565e-05
1035	Fluopicolide;2,6-Dichloro-N-{[3-chloro-5-(trifluoromethyl)pyridin-2-yl]methyl}benzamide	O=C(NCc1ncc(cc1Cl)C(F)(F)F)c2c(cccc2Cl)Cl	239110-15-7	Non cancer	III	NOAEL (mg/kg bw day)	7.4	0.259	5	0.00302	ECO	0.00302
1036	Propyzamide;3,5-Dichloro-N-(2-methylbut-3-yn-2-yl)benzamide	O=C(NC(C#C)(C)C)c1cc(cc(c1)Cl)Cl	23950-58-5	Non cancer	III	NOAEL (mg/kg bw day)	2.5	0.0875	5	0.0166054	ECO	0.0166054
1066	Ethofumesate;2-Ethoxy-3,3-dimethyl-2,3-dihydro-1-benzofuran-5-yl methanesulfonate	O=S(=O)(Oc1ccc2OC(OCC)C(c2(c1))(C)C)C	26225-79-6	Non cancer	I	NOAEL (mg/kg bw day)	190	6.65	3	0.00603738	ECO	0.00603738
1069	Chloroneb;1,4-Dichloro-2,5-dimethoxybenzene	O(c1cc(c(OC)cc1Cl)Cl)C	2675-77-6	Non cancer	III	NOAEL (mg/kg bw day)	25	0.875	1	0.000959592	ECO	0.000959592
1082	C.I. Disperse Yellow 3;N-{4-[(E)-(2-Hydroxy-5-methylphenyl)diazenyl]phenyl}acetamide	O=C(Nc2ccc(N=Nc1cc(ccc1(O))C)cc2)C	2832-40-8	Non cancer	III	NOAEL (mg/kg bw day)	250	8.75	3	0.018	ECO	0.018
1083	4-Amino-m-cresol;4-Amino-3-methylphenol	Oc1ccc(N)c(c1)C	2835-99-6	Non cancer	I	NOAEL (mg/kg bw day)	60	2.1	5	1.3e-05	ECO	1.3e-05
1090	Prodiamine;2,6-Dinitro-N~1~,N~1~-dipropyl-4-(trifluoromethyl)benzene-1,3-diamine	O=[N+]([O-])c1cc(c(N)c(c1N(CCC)CCC)[N+](=O)[O-])C(F)(F)F	29091-21-2	Non cancer	III	NOAEL (mg/kg bw day)	80.1	2.8035	5	0.000117473	ECO	0.000117473
1127	Fluchloralin;N-(2-Chloroethyl)-2,6-dinitro-N-propyl-4-(trifluoromethyl)aniline	O=[N+]([O-])c1cc(cc(c1N(CCC)CCCl)[N+](=O)[O-])C(F)(F)F	33245-39-5	Non cancer	III	NOAEL (mg/kg bw day)	60	2.1	3	5.6e-06	ECO	5.6e-06
1135	Acetochlor;2-Chloro-N-(ethoxymethyl)-N-(2-ethyl-6-methylphenyl)acetamide	O=C(N(c1c(cccc1CC)C)COCC)CCl	34256-82-1	Non cancer	III	NOAEL (mg/kg bw day)	161.1	5.6385	3	0.0025486	ECO	0.0025486
1146	Diflubenzuron;N-[(4-Chlorophenyl)carbamoyl]-2,6-difluorobenzamide	O=C(NC(=O)c1c(F)cccc1(F))Nc2ccc(cc2)Cl	35367-38-5	Non cancer	III	NOAEL (mg/kg bw day)	11	0.385	5	1.68375e-05	ECO	1.68375e-05
1154	Fluoxastrobin;(E)-1-(2-{[6-(2-Chlorophenoxy)-5-fluoropyrimidin-4-yl]oxy}phenyl)-1-(5,6-dihydro-1,4,2-dioxazin-3-yl)-N-methoxymethanimine	Fc2c(ncnc2(Oc1ccccc1Cl))Oc4ccccc4(C(=NOC)C3=NOCCO3)	361377-29-9	Non cancer	III	NOAEL (mg/kg bw day)	70.4	2.464	5	0.00152	ECO	0.00152
1269	Metolachlor;2-Chloro-N-(2-ethyl-6-methylphenyl)-N-(1-methoxypropan-2-yl)acetamide	O=C(N(c1c(cccc1CC)C)C(C)COC)CCl	51218-45-2	Non cancer	III	NOAEL (mg/kg bw day)	15	0.525	3	0.00503591	ECO	0.00503591
1291	2-Tolualdehyde;2-Methylbenzaldehyde	O=Cc1ccccc1C	529-20-4	Non cancer	I	NOAEL (mg/kg bw day)	250	8.75	3	0.00212238	ECO	0.00212238
1302	2-Methyl-4,6-dinitrophenol;2-Methyl-4,6-dinitrophenol	O=[N+]([O-])c1cc(c(O)c(c1)C)[N+](=O)[O-]	534-52-1	Non cancer	III	NOAEL (mg/kg bw day)	400	14	5	0.0656598	ECO	0.0656598
1309	1,3-Dichlorobenzene;1,3-Dichlorobenzene	c1cc(cc(c1)Cl)Cl	541-73-1	Non cancer	III	NOAEL (mg/kg bw day)	9	0.315	1	0.0516799	ECO	0.0516799
1313	Furosemide;4-Chloro-2-{[(furan-2-yl)methyl]amino}-5-sulfamoylbenzoic acid	O=C(O)c2cc(c(cc2(NCc1occc1))Cl)S(=O)(=O)N	54-31-9	Non cancer	III	NOAEL (mg/kg bw day)	48.0769	1.68269	5	0.01	ECO	0.01
1322	Triadimenol;1-(4-Chlorophenoxy)-3,3-dimethyl-1-(1H-1,2,4-triazol-1-yl)butan-2-ol	OC(C(Oc1ccc(cc1)Cl)n2ncnc2)C(C)(C)C	55219-65-3	Non cancer	III	NOAEL (mg/kg bw day)	7.5	0.2625	5	0.002	ECO	0.002
1328	Triclopyr;[(3,5,6-Trichloropyridin-2-yl)oxy]acetic acid	O=C(O)COc1nc(c(cc1Cl)Cl)Cl	55335-06-3	Non cancer	III	NOAEL (mg/kg bw day)	5	0.175	5	0.002	ECO	0.002
1349	Flurprimidol;2-Methyl-1-(pyrimidin-5-yl)-1-[4-(trifluoromethoxy)phenyl]propan-1-ol	FC(F)(F)Oc1ccc(cc1)C(O)(c2cncnc2)C(C)C	56425-91-3	Non cancer	III	NOAEL (mg/kg bw day)	1.96	0.0686	3	0.00028	ECO	0.00028
1368	2,6-Dimethylphenol;2,6-Dimethylphenol	Oc1c(cccc1C)C	576-26-1	Non cancer	I	NOAEL (mg/kg bw day)	0.6	0.021	5	0.0108	ECO	0.0108
1393	3-Aminophenol;3-Aminophenol	Oc1cccc(N)c1	591-27-5	Non cancer	I	NOAEL (mg/kg bw day)	20	0.7	5	0.005	ECO	0.005
1406	Sulfasalazine;2-Hydroxy-5-[(E)-{4-[(pyridin-2-yl)sulfamoyl]phenyl}diazenyl]benzoic acid	O=C(O)c3cc(N=Nc1ccc(cc1)S(=O)(=O)Nc2ncccc2)ccc3(O)	599-79-1	Non cancer	III	NOAEL (mg/kg bw day)	84	2.94	3	1.25859e-05	ECO	1.25859e-05
1409	Propiconazole;1-{[2-(2,4-Dichlorophenyl)-4-propyl-1,3-dioxolan-2-yl]methyl}-1H-1,2,4-triazole	n1cnn(c1)CC2(OCC(O2)CCC)c3ccc(cc3Cl)Cl	60207-90-1	Non cancer	III	NOAEL (mg/kg bw day)	16.82	0.5887	5	0.00914152	ECO	0.00914152
1423	2,4-Dichloronitrobenzene;2,4-Dichloro-1-nitrobenzene	O=[N+]([O-])c1ccc(cc1Cl)Cl	611-06-3	Non cancer	III	NOAEL (mg/kg bw day)	38.4615	1.34615	2	0.0024	ECO	0.0024
1429	1,2,4-Tribromobenzene;1,2,4-Tribromobenzene	c1cc(c(cc1Br)Br)Br	615-54-3	Non cancer	III	NOAEL (mg/kg bw day)	5	0.175	1	5.98e-05	ECO	5.98e-05
1462	3,5-Dichloroaniline;3,5-Dichloroaniline	Nc1cc(cc(c1)Cl)Cl	626-43-7	Non cancer	III	NOAEL (mg/kg bw day)	1	0.035	5	0.00199194	ECO	0.00199194
1472	Methylene bis(thiocyanate);Methylene bis(thiocyanate)	N#CSCSC#N	6317-18-6	Non cancer	III	NOAEL (mg/kg bw day)	1	0.035	3	0.000116	ECO	0.000116
1487	Triflumuron;2-Chloro-N-{[4-(trifluoromethoxy)phenyl]carbamoyl}benzamide	O=C(NC(=O)c1ccccc1Cl)Nc2ccc(OC(F)(F)F)cc2	64628-44-0	Non cancer	III	NOAEL (mg/kg bw day)	3.6	0.126	5	3.83406e-07	ECO	3.83406e-07
1503	Flutolanil;N-{3-[(Propan-2-yl)oxy]phenyl}-2-(trifluoromethyl)benzamide	O=C(Nc1cccc(OC(C)C)c1)c2ccccc2C(F)(F)F	66332-96-5	Non cancer	III	NOAEL (mg/kg bw day)	44	1.54	5	0.00773886	ECO	0.00773886
1507	Fenoxaprop-ethyl;Ethyl 2-{4-[(6-chloro-1,3-benzoxazol-2-yl)oxy]phenoxy}propanoate	O=C(OCC)C(Oc3ccc(Oc1nc2ccc(cc2(o1))Cl)cc3)C	66441-23-4	Non cancer	III	NOAEL (mg/kg bw day)	1	0.035	5	0.0074766	ECO	0.0074766
1511	Metazachlor;2-Chloro-N-(2,6-dimethylphenyl)-N-[(1H-pyrazol-1-yl)methyl]acetamide	O=C(N(c1c(cccc1C)C)Cn2nccc2)CCl	67129-08-2	Non cancer	III	NOAEL (mg/kg bw day)	21	0.735	3	1.48324e-05	ECO	1.48324e-05
1516	Forchlorfenuron;N-(2-Chloropyridin-4-yl)-N'-phenylurea	O=C(Nc1ccccc1)Nc2ccnc(c2)Cl	68157-60-8	Non cancer	III	NOAEL (mg/kg bw day)	16.2	0.567	5	1.64924e-05	ECO	1.64924e-05
1519	Triflumizole;(1E)-N-[4-Chloro-2-(trifluoromethyl)phenyl]-1-(1H-imidazol-1-yl)-2-propoxyethan-1-imine	FC(F)(F)c2cc(ccc2(N=C(n1cncc1)COCCC))Cl	68694-11-1	Non cancer	III	NOAEL (mg/kg bw day)	4.1	0.1435	5	0.0033	ECO	0.0033
1521	Buprofezin;2-(tert-Butylimino)-5-phenyl-3-(propan-2-yl)-1,3,5-thiadiazinan-4-one	O=C2N(c1ccccc1)CSC(=NC(C)(C)C)N2C(C)C	69327-76-0	Non cancer	III	NOAEL (mg/kg bw day)	13	0.455	5	0.00294	ECO	0.00294
1522	Fluroxypyr;[(4-Amino-3,5-dichloro-6-fluoropyridin-2-yl)oxy]acetic acid	O=C(O)COc1nc(F)c(c(N)c1Cl)Cl	69377-81-7	Non cancer	III	NOAEL (mg/kg bw day)	80	2.8	5	0.000938	ECO	0.000938
1528	Fluazifop-butyl;Butyl 2-(4-{[5-(trifluoromethyl)pyridin-2-yl]oxy}phenoxy)propanoate	O=C(OCCCC)C(Oc2ccc(Oc1ncc(cc1)C(F)(F)F)cc2)C	69806-50-4	Non cancer	III	NOAEL (mg/kg bw day)	0.5	0.0175	5	0.0001	ECO	0.0001
1535	Mecoprop;2-(4-Chloro-2-methylphenoxy)propanoic acid	O=C(O)C(Oc1ccc(cc1C)Cl)C	7085-19-0	Non cancer	III	NOAEL (mg/kg bw day)	2.5	0.0875	1	0.0107152	ECO	0.0107152
1542	Benalaxyl;Methyl N-(2,6-dimethylphenyl)-N-(phenylacetyl)alaninate	O=C(OC)C(N(C(=O)Cc1ccccc1)c2c(cccc2C)C)C	71626-11-4	Non cancer	III	NOAEL (mg/kg bw day)	6.2	0.217	5	0.000917004	ECO	0.000917004
1561	Quinidine bisulfate	OC(c2ccnc1ccc(OC)cc12)C3N4CCC(C3)C(C=C)C4	747-45-5	Non cancer	III	NOAEL (mg/kg bw day)	40	1.4	3	0.000875484	ECO	0.000875484
1576	Paclobutrazol	OC(C(n1ncnc1)Cc2ccc(cc2)Cl)C(C)(C)C	76738-62-0	Non cancer	III	NOAEL (mg/kg bw day)	12.5	0.4375	5	0.0211152	ECO	0.0211152
1578	Gibberellic acid;(1S,2S,4aR,4bR,7S,9aS,10S,10aR)-2,7-Dihydroxy-1-methyl-8-methylidene-13-oxo-1,2,4b,5,6,7,8,9,10,10a-decahydro-4a,1-(epoxymethano)-7,9a-methanobenzo[a]azulene-10-carboxylic acid	O=C(O)C4C2C1(OC(=O)C2(C)(C(O)C=C1))C5CCC3(O)(C(=C)CC45(C3))	77-06-5	Non cancer	III	NOAEL (mg/kg bw day)	680	23.8	3	0.00752465	ECO	0.00752465
1579	Phenolphthalein;3,3-Bis(4-hydroxyphenyl)-2-benzofuran-1(3H)-one	O=C3OC(c1ccc(O)cc1)(c2ccc(O)cc2)c4ccccc34	77-09-8	Non cancer	III	NOAEL (mg/kg bw day)	461.538	16.1538	5	0.000695715	ECO	0.000695715
1585	Hexachlorocyclopentadiene;1,2,3,4,5,5-Hexachlorocyclopenta-1,3-diene	C=1(C(=C(C(C=1Cl)(Cl)Cl)Cl)Cl)Cl	77-47-4	Non cancer	III	NOAEL (mg/kg bw day)	10	0.35	3	1.64317e-05	ECO	1.64317e-05
1586	Lactofen;1-Ethoxy-1-oxopropan-2-yl 5-[2-chloro-4-(trifluoromethyl)phenoxy]-2-nitrobenzoate	O=C(OC(C(=O)OCC)C)c2cc(Oc1ccc(cc1Cl)C(F)(F)F)ccc2[N+](=O)[O-]	77501-63-4	Non cancer	III	NOAEL (mg/kg bw day)	14.1	0.4935	5	1.4e-06	ECO	1.4e-06
1600	Chloroacetic acid;Chloroacetic acid	O=C(O)CCl	79-11-8	Non cancer	III	NOAEL (mg/kg bw day)	30	1.05	3	0.00066	ECO	0.00066
1604	Thifensulfuron-methyl;Methyl 3-{[(4-methoxy-6-methyl-1,3,5-triazin-2-yl)carbamoyl]sulfamoyl}thiophene-2-carboxylate	O=C(OC)c1c(ccs1)S(=O)(=O)NC(=O)Nc2nc(nc(n2)C)OC	79277-27-3	Non cancer	III	NOAEL (mg/kg bw day)	7	0.245	5	0.00535	ECO	0.00535
1609	Fluazinam;3-Chloro-N-[3-chloro-2,6-dinitro-4-(trifluoromethyl)phenyl]-5-(trifluoromethyl)pyridin-2-amine	O=[N+]([O-])c2cc(c(c(c2(Nc1ncc(cc1Cl)C(F)(F)F))[N+](=O)[O-])Cl)C(F)(F)F	79622-59-6	Non cancer	III	NOAEL (mg/kg bw day)	3.8	0.133	5	0.00031836	ECO	0.00031836
1610	beta-Ionone;(3E)-4-(2,6,6-Trimethylcyclohex-1-en-1-yl)but-3-en-2-one	O=C(C=CC1=C(C)CCCC1(C)C)C	79-77-6	Non cancer	I	NOAEL (mg/kg bw day)	10	0.35	3	0.000509	ECO	0.000509
1617	Bisphenol A;4,4'-(Propane-2,2-diyl)diphenol	Oc1ccc(cc1)C(c2ccc(O)cc2)(C)C	80-05-7	Non cancer	III	NOAEL (mg/kg bw day)	25	0.875	5	0.00457739	ECO	0.00457739
1641	1-Amino-2,4-dibromoanthraquinone;1-Amino-2,4-dibromoanthracene-9,10-dione	O=C1c3ccccc3(C(=O)c2c1c(N)c(cc2Br)Br)	81-49-2	Non cancer	III	NOAEL (mg/kg bw day)	150	5.25	5	8.79687e-08	ECO	8.79687e-08
1650	Dimethoxane;2,6-Dimethyl-1,3-dioxan-4-yl acetate	O=C(OC1OC(OC(C)C1)C)C	828-00-2	Non cancer	III	NOAEL (mg/kg bw day)	31	1.085	1	0.00239	ECO	0.00239
1651	Bensulfuron-methyl;Methyl 2-({[(4,6-dimethoxypyrimidin-2-yl)carbamoyl]sulfamoyl}methyl)benzoate	O=C(OC)c1ccccc1CS(=O)(=O)NC(=O)Nc2nc(OC)cc(n2)OC	83055-99-6	Non cancer	III	NOAEL (mg/kg bw day)	93	3.255	5	0.04	ECO	0.04
1653	Teflubenzuron;N-[(3,5-Dichloro-2,4-difluorophenyl)carbamoyl]-2,6-difluorobenzamide	O=C(NC(=O)c1c(F)cccc1(F))Nc2cc(c(F)c(c2(F))Cl)Cl	83121-18-0	Non cancer	III	NOAEL (mg/kg bw day)	8	0.28	5	3.73149e-07	ECO	3.73149e-07
1664	Diethyl phthalate;Diethyl benzene-1,2-dicarboxylate	O=C(OCC)c1ccccc1(C(=O)OCC)	84-66-2	Non cancer	I	NOAEL (mg/kg bw day)	750	26.25	5	0.0385902	ECO	0.0385902
1666	Dibutyl phthalate;Dibutyl benzene-1,2-dicarboxylate	O=C(OCCCC)c1ccccc1(C(=O)OCCCC)	84-74-2	Non cancer	I	NOAEL (mg/kg bw day)	192.308	6.73077	5	0.0236512	ECO	0.0236512
1676	Primisulfuron-methyl;Methyl 2-({[4,6-bis(difluoromethoxy)pyrimidin-2-yl]carbamoyl}sulfamoyl)benzoate	O=C(OC)c1ccccc1S(=O)(=O)NC(=O)Nc2nc(OC(F)F)cc(n2)OC(F)F	86209-51-0	Non cancer	III	NOAEL (mg/kg bw day)	15	0.525	3	0.00439975	ECO	0.00439975
1690	Flumiclorac-pentyl;Pentyl [2-chloro-5-(1,3-dioxo-1,3,4,5,6,7-hexahydro-2H-isoindol-2-yl)-4-fluorophenoxy]acetate	O=C(OCCCCC)COc1cc(c(F)cc1Cl)N2C(=O)C3=C(C2(=O))CCCC3	87546-18-7	Non cancer	III	NOAEL (mg/kg bw day)	664	23.24	5	0.000112	ECO	0.000112
1691	1,2,3-Trichlorobenzene;1,2,3-Trichlorobenzene	c1cc(c(c(c1)Cl)Cl)Cl	87-61-6	Non cancer	III	NOAEL (mg/kg bw day)	0.0769231	0.00269231	1	9.22646e-06	ECO	9.22646e-06
1694	Dimethenamid;2-Chloro-N-(2,4-dimethylthiophen-3-yl)-N-(1-methoxypropan-2-yl)acetamide	O=C(N(c1c(csc1C)C)C(C)COC)CCl	87674-68-8	Non cancer	III	NOAEL (mg/kg bw day)	33.5	1.1725	3	0.00345823	ECO	0.00345823
1696	4-Chloro-3,5-dimethylphenol;4-Chloro-3,5-dimethylphenol	Oc1cc(c(c(c1)C)Cl)C	88-04-0	Non cancer	III	NOAEL (mg/kg bw day)	1250	43.75	5	0.000242518	ECO	0.000242518
1703	3-Trifluoromethyl-4-nitrophenol;4-Nitro-3-(trifluoromethyl)phenol	O=[N+]([O-])c1ccc(O)cc1C(F)(F)F	88-30-2	Non cancer	III	NOAEL (mg/kg bw day)	81	2.835	5	0.00271091	ECO	0.00271091
1738	2-Chloronaphthalene;2-Chloronaphthalene	c1ccc2cc(ccc2(c1))Cl	91-58-7	Non cancer	III	NOAEL (mg/kg bw day)	250	8.75	1	0.000247661	ECO	0.000247661
1747	2'-Acetonaphthone;1-(Naphthalen-2-yl)ethan-1-one	O=C(c1ccc2ccccc2(c1))C	93-08-3	Non cancer	III	NOAEL (mg/kg bw day)	33	1.155	5	0.000441015	ECO	0.000441015
1767	Cyproconazole;2-(4-Chlorophenyl)-3-cyclopropyl-1-(1H-1,2,4-triazol-1-yl)butan-2-ol	OC(c1ccc(cc1)Cl)(Cn2ncnc2)C(C)C3CC3	94361-06-5	Non cancer	III	NOAEL (mg/kg bw day)	21.4	0.749	3	0.0006	ECO	0.0006
1769	Piperine;(2E,4E)-5-(2H-1,3-Benzodioxol-5-yl)-1-(piperidin-1-yl)penta-2,4-dien-1-one	O=C(C=CC=Cc1ccc2OCOc2(c1))N3CCCCC3	94-62-2	Non cancer	III	NOAEL (mg/kg bw day)	5	0.175	3	0.001568	ECO	0.001568
1771	MCPA;(4-Chloro-2-methylphenoxy)acetic acid	O=C(O)COc1ccc(cc1C)Cl	94-74-6	Non cancer	III	NOAEL (mg/kg bw day)	10.9	0.3815	1	0.0229111	ECO	0.0229111
1772	2,4-Dichlorophenoxyacetic acid;(2,4-Dichlorophenoxy)acetic acid	O=C(O)COc1ccc(cc1Cl)Cl	94-75-7	Non cancer	III	NOAEL (mg/kg bw day)	1	0.035	1	0.0906487	HUMAN	0.035
1774	MCPB;4-(4-Chloro-2-methylphenoxy)butanoic acid	O=C(O)CCCOc1ccc(cc1C)Cl	94-81-5	Non cancer	III	NOAEL (mg/kg bw day)	12	0.42	1	0.00058916	ECO	0.00058916
1775	2,4-DB;4-(2,4-Dichlorophenoxy)butanoic acid	O=C(O)CCCOc1ccc(cc1Cl)Cl	94-82-6	Non cancer	III	NOAEL (mg/kg bw day)	4.16	0.1456	1	0.00421627	ECO	0.00421627
1778	Trinexapac-ethyl;Ethyl 4-[cyclopropyl(hydroxy)methylidene]-3,5-dioxocyclohexane-1-carboxylate	O=C(OCC)C1CC(=O)C(C(=O)C1)=C(O)C2CC2	95266-40-3	Non cancer	III	NOAEL (mg/kg bw day)	34	1.19	5	0.041	ECO	0.041
1779	o-Cresol;2-Methylphenol	Oc1ccccc1C	95-48-7	Non cancer	I	NOAEL (mg/kg bw day)	50	1.75	5	0.0041405	ECO	0.0041405
1780	2-Chlorotoluene;1-Chloro-2-methylbenzene	c1ccc(c(c1)C)Cl	95-49-8	Non cancer	III	NOAEL (mg/kg bw day)	20	0.7	1	0.00364952	ECO	0.00364952
1781	1,2-Dichlorobenzene;1,2-Dichlorobenzene	c1ccc(c(c1)Cl)Cl	95-50-1	Non cancer	III	NOAEL (mg/kg bw day)	30	1.05	1	0.0527587	ECO	0.0527587
1782	2-Chloroaniline;2-Chloroaniline	Nc1ccccc1Cl	95-51-2	Non cancer	III	NOAEL (mg/kg bw day)	40	1.4	5	0.0032	ECO	0.0032
1803	2,4,5-Trichlorophenol;2,4,5-Trichlorophenol	Oc1cc(c(cc1Cl)Cl)Cl	95-95-4	Non cancer	III	NOAEL (mg/kg bw day)	100	3.5	5	0.0225416	ECO	0.0225416
1809	1,3-Dichloro-2-propanol;1,3-Dichloropropan-2-ol	OC(CCl)CCl	96-23-1	Non cancer	III	NOAEL (mg/kg bw day)	1	0.035	1	0.000175994	ECO	0.000175994
1813	1-Chloro-2,4-dinitrobenzene;1-Chloro-2,4-dinitrobenzene	O=[N+]([O-])c1ccc(c(c1)[N+](=O)[O-])Cl	97-00-7	Non cancer	III	NOAEL (mg/kg bw day)	7.69231	0.269231	5	0.00289828	ECO	0.00289828
1818	Eugenol;2-Methoxy-4-(prop-2-en-1-yl)phenol	Oc1ccc(cc1(OC))CC=C	97-53-0	Non cancer	I	NOAEL (mg/kg bw day)	300	10.5	1	0.00460898	ECO	0.00460898
1822	Dithiopyr;S~3~,S~5~-Dimethyl 2-(difluoromethyl)-4-(2-methylpropyl)-6-(trifluoromethyl)pyridine-3,5-dicarbothioate	O=C(c1c(nc(c(C(=O)SC)c1CC(C)C)C(F)(F)F)C(F)F)SC	97886-45-8	Non cancer	III	NOAEL (mg/kg bw day)	0.662	0.02317	5	0.00076	ECO	0.00076
1830	Acetophenone;1-Phenylethan-1-one	O=C(c1ccccc1)C	98-86-2	Non cancer	I	NOAEL (mg/kg bw day)	423	14.805	5	0.0174279	ECO	0.0174279
1833	Flumetsulam;N-(2,6-Difluorophenyl)-5-methyl[1,2,4]triazolo[1,5-a]pyrimidine-2-sulfonamide	O=S(=O)(Nc1c(F)cccc1(F))c2nc3nc(ccn3(n2))C	98967-40-9	Non cancer	III	NOAEL (mg/kg bw day)	250	8.75	5	0.0408264	ECO	0.0408264
1840	Dicloran;2,6-Dichloro-4-nitroaniline	O=[N+]([O-])c1cc(c(N)c(c1)Cl)Cl	99-30-9	Non cancer	III	NOAEL (mg/kg bw day)	5	0.175	5	0.0013	ECO	0.0013
1858	Chlorpropham;Propan-2-yl (3-chlorophenyl)carbamate	O=C(OC(C)C)Nc1cccc(c1)Cl	101-21-3	Non cancer	III	NOAEL (mg/kg bw day)	64.8	2.268	4	0.00107147	ECO	0.00107147
1872	Endosulfan;6,7,8,9,10,10-Hexachloro-1,5,5a,6,9,9a-hexahydro-3H-6,9-methano-3lambda~4~-2,4,3lambda~4~-benzodioxathiepin-3-one	O=S1OCC2C(CO1)C3(C(=C(C2(C3(Cl)Cl)Cl)Cl)Cl)Cl	115-29-7	Non cancer	III	NOAEL (mg/kg bw day)	0.5	0.0175	3	4.45596e-05	ECO	4.45596e-05
1873	Dicofol;2,2,2-Trichloro-1,1-bis(4-chlorophenyl)ethan-1-ol	OC(c1ccc(cc1)Cl)(c2ccc(cc2)Cl)C(Cl)(Cl)Cl	115-32-2	Non cancer	III	NOAEL (mg/kg bw day)	95.84	3.3544	3	0.000643305	ECO	0.000643305
1883	Malathion;Diethyl 2-[(dimethoxyphosphorothioyl)sulfanyl]butanedioate	O=C(OCC)CC(C(=O)OCC)SP(OC)(OC)=S	121-75-5	Non cancer	III	NOAEL (mg/kg bw day)	34.4	1.204	4	0.00322863	ECO	0.00322863
1884	Fenitrothion;O,O-Dimethyl O-(3-methyl-4-nitrophenyl) phosphorothioate	O=[N+]([O-])c1ccc(OP(OC)(OC)=S)cc1C	122-14-5	Non cancer	III	NOAEL (mg/kg bw day)	1.32	0.0462	4	1.58694e-06	ECO	1.58694e-06
1885	Propham;Propan-2-yl phenylcarbamate	O=C(OC(C)C)Nc1ccccc1	122-42-9	Non cancer	I	NOAEL (mg/kg bw day)	50	1.75	4	0.00903008	ECO	0.00903008
1896	Famoxadone;3-Anilino-5-methyl-5-(4-phenoxyphenyl)-1,3-oxazolidine-2,4-dione	O=C4OC(c2ccc(Oc1ccccc1)cc2)(C(=O)N4(Nc3ccccc3))C	131807-57-3	Non cancer	III	NOAEL (mg/kg bw day)	3.34	0.1169	4	0.0001116	ECO	0.0001116
1902	Desmedipham;3-[(Ethoxycarbonyl)amino]phenyl phenylcarbamate (non-preferred name)	O=C(Oc1cccc(c1)NC(=O)OCC)Nc2ccccc2	13684-56-5	Non cancer	I	NOAEL (mg/kg bw day)	5.2	0.182	4	0.00019	ECO	0.00019
1903	Phenmedipham;3-[(Methoxycarbonyl)amino]phenyl (3-methylphenyl)carbamate (non-preferred name)	O=C(Oc1cccc(c1)NC(=O)OC)Nc2cccc(c2)C	13684-63-4	Non cancer	I	NOAEL (mg/kg bw day)	3.5	0.1225	4	5.11e-05	ECO	5.11e-05
1904	Thiram	C(N(C)C)(=S)SSC(N(C)C)=S	137-26-8	Non cancer	III	NOAEL (mg/kg bw day)	11.5385	0.403846	3	2.2e-05	ECO	2.2e-05
1915	Bifenazate;Propan-2-yl 2-(4-methoxy[1,1'-biphenyl]-3-yl)hydrazine-1-carboxylate	O=C(OC(C)C)NNc1cc(ccc1(OC))c2ccccc2	149877-41-8	Non cancer	III	NOAEL (mg/kg bw day)	3.2	0.112	3	0.0005	ECO	0.0005
1921	Carbetamide;1-(Ethylamino)-1-oxopropan-2-yl phenylcarbamate	O=C(OC(C(=O)NCC)C)Nc1ccccc1	16118-49-3	Non cancer	I	NOAEL (mg/kg bw day)	2	0.07	4	0.0172945	ECO	0.0172945
1924	Aldoxycarb;(5E)-7,7-Dimethyl-8,8-dioxo-4-oxa-8lambda~6~-thia-2,5-diazanon-5-en-3-one	O=C(ON=CC(C)(C)S(=O)(=O)C)NC	1646-88-4	Non cancer	III	NOAEL (mg/kg bw day)	0.6	0.021	4	8.1912e-05	ECO	8.1912e-05
1926	Methomyl;Methyl N-[(methylcarbamoyl)oxy]ethanimidothioate	O=C(ON=C(C)SC)NC	16752-77-5	Non cancer	III	NOAEL (mg/kg bw day)	2.5	0.0875	4	6.05294e-05	ECO	6.05294e-05
1928	Indoxacarb;Methyl (4aS)-7-chloro-2-{(methoxycarbonyl)[4-(trifluoromethoxy)phenyl]carbamoyl}-2,5-dihydroindeno[1,2-e][1,3,4]oxadiazine-4a(3H)-carboxylate	O=C(OC)N(C(=O)N2N=C3c1ccc(cc1CC3(OC2)(C(=O)OC))Cl)c4ccc(OC(F)(F)F)cc4	173584-44-6	Non cancer	III	NOAEL (mg/kg bw day)	1.7	0.0595	4	0.0022	ECO	0.0022
1929	Pyraclostrobin;Methyl [2-({[1-(4-chlorophenyl)-1H-pyrazol-3-yl]oxy}methyl)phenyl]methoxycarbamate	O=C(OC)N(OC)c1ccccc1COc2nn(cc2)c3ccc(cc3)Cl	175013-18-0	Non cancer	III	NOAEL (mg/kg bw day)	10.7	0.3745	4	9.43758e-05	ECO	9.43758e-05
1935	Pentachloroanisole;1,2,3,4,5-Pentachloro-6-methoxybenzene	O(c1c(c(c(c(c1Cl)Cl)Cl)Cl)Cl)C	1825-21-4	Non cancer	III	NOAEL (mg/kg bw day)	40	1.4	1	5.44e-06	ECO	5.44e-06
1937	Chlorthal-dimethyl;Dimethyl 2,3,5,6-tetrachlorobenzene-1,4-dicarboxylate	O=C(OC)c1c(c(c(C(=O)OC)c(c1Cl)Cl)Cl)Cl	1861-32-1	Non cancer	III	NOAEL (mg/kg bw day)	2500	87.5	5	0.01	ECO	0.01
1948	EPN;O-Ethyl O-(4-nitrophenyl) phenylphosphonothioate	O=[N+]([O-])c2ccc(OP(OCC)(c1ccccc1)=S)cc2	2104-64-5	Non cancer	III	NOAEL (mg/kg bw day)	0.25	0.00875	5	8.8e-06	ECO	8.8e-06
1961	Prallethrin;2-Methyl-4-oxo-3-(prop-2-yn-1-yl)cyclopent-2-en-1-yl 2,2-dimethyl-3-(2-methylprop-1-en-1-yl)cyclopropane-1-carboxylate	O=C(OC1C(=C(C(=O)C1)CC#C)C)C2C(C=C(C)C)C2(C)(C)	23031-36-9	Non cancer	II	NOAEL (mg/kg bw day)	79.1	2.7685	4	6.29921e-07	ECO	6.29921e-07
1965	Oxamyl;Methyl 2-(dimethylamino)-N-[(methylcarbamoyl)oxy]-2-oxoethanimidothioate	O=C(ON=C(C(=O)N(C)C)SC)NC	23135-22-0	Non cancer	III	NOAEL (mg/kg bw day)	2.1	0.0735	4	0.0517	ECO	0.0517
2011	Methyl parathion;O,O-Dimethyl O-(4-nitrophenyl) phosphorothioate	O=[N+]([O-])c1ccc(OP(OC)(OC)=S)cc1	298-00-0	Non cancer	III	NOAEL (mg/kg bw day)	0.12	0.0042	4	0.00108488	ECO	0.00108488
2029	Diazinon;O,O-Diethyl O-[6-methyl-2-(propan-2-yl)pyrimidin-4-yl] phosphorothioate	n1c(OP(OCC)(OCC)=S)cc(nc1C(C)C)C	333-41-5	Non cancer	III	NOAEL (mg/kg bw day)	168	5.88	4	3.88633e-05	ECO	3.88633e-05
2057	Fenpropathrin;Cyano(3-phenoxyphenyl)methyl 2,2,3,3-tetramethylcyclopropane-1-carboxylate	N#CC(OC(=O)C1C(C)(C)C1(C)(C))c3cccc(Oc2ccccc2)c3	39515-41-8	Non cancer	III	NOAEL (mg/kg bw day)	15	0.525	3	2.6e-07	ECO	2.6e-07
2066	Vinclozolin;3-(3,5-Dichlorophenyl)-5-ethenyl-5-methyl-1,3-oxazolidine-2,4-dione	O=C1OC(C=C)(C(=O)N1c2cc(cc(c2)Cl)Cl)C	50471-44-8	Non cancer	III	NOAEL (mg/kg bw day)	4.4	0.154	4	0.0613645	ECO	0.0613645
2069	Fenvalerate;Cyano(3-phenoxyphenyl)methyl 2-(4-chlorophenyl)-3-methylbutanoate	N#CC(OC(=O)C(c1ccc(cc1)Cl)C(C)C)c3cccc(Oc2ccccc2)c3	51630-58-1	Non cancer	III	NOAEL (mg/kg bw day)	2.5	0.0875	3	2.08147e-05	ECO	2.08147e-05
2072	Cypermethrin;Cyano(3-phenoxyphenyl)methyl 3-(2,2-dichloroethenyl)-2,2-dimethylcyclopropane-1-carboxylate	N#CC(OC(=O)C1C(C=C(Cl)Cl)C1(C)(C))c3cccc(Oc2ccccc2)c3	52315-07-8	Non cancer	III	NOAEL (mg/kg bw day)	13.8	0.483	3	2.70115e-07	ECO	2.70115e-07
2078	Deltamethrin;(S)-Cyano(3-phenoxyphenyl)methyl (1R,3R)-3-(2,2-dibromoethenyl)-2,2-dimethylcyclopropane-1-carboxylate	N#CC(OC(=O)C1C(C=C(Br)Br)C1(C)(C))c3cccc(Oc2ccccc2)c3	52918-63-5	Non cancer	III	NOAEL (mg/kg bw day)	1	0.035	3	7.10467e-07	ECO	7.10467e-07
2079	Dazomet;3,5-Dimethyl-1,3,5-thiadiazinane-2-thione	C1(N(C)CN(C)CS1)(=S)	533-74-4	Non cancer	III	NOAEL (mg/kg bw day)	1.5	0.0525	4	0.000427083	ECO	0.000427083
2081	Chlorethoxyfos;O,O-Diethyl O-(1,2,2,2-tetrachloroethyl) phosphorothioate	O(CC)P(OCC)(OC(C(Cl)(Cl)Cl)Cl)=S	54593-83-8	Non cancer	III	NOAEL (mg/kg bw day)	0.635	0.022225	4	4.01473e-07	ECO	4.01473e-07
2084	Fenthion;O,O-Dimethyl O-[3-methyl-4-(methylsulfanyl)phenyl] phosphorothioate	O(c1ccc(c(c1)C)SC)P(OC)(OC)=S	55-38-9	Non cancer	III	NOAEL (mg/kg bw day)	16	0.56	4	0.0001538	ECO	0.0001538
2085	3-Iodo-2-propynyl-N-butylcarbamate;3-Iodoprop-2-yn-1-yl butylcarbamate	O=C(OCC#CI)NCCCC	55406-53-6	Non cancer	III	NOAEL (mg/kg bw day)	25	0.875	4	0.000168	ECO	0.000168
2086	Chlorpyrifos-methyl;O,O-Dimethyl O-(3,5,6-trichloropyridin-2-yl) phosphorothioate	n1c(OP(OC)(OC)=S)c(cc(c1Cl)Cl)Cl	5598-13-0	Non cancer	III	NOAEL (mg/kg bw day)	1	0.035	4	5.10006e-07	ECO	5.10006e-07
2089	Parathion;O,O-Diethyl O-(4-nitrophenyl) phosphorothioate	O=[N+]([O-])c1ccc(OP(OCC)(OCC)=S)cc1	56-38-2	Non cancer	III	NOAEL (mg/kg bw day)	0.4	0.014	4	1.87931e-06	ECO	1.87931e-06
2092	Allethrin;2-Methyl-4-oxo-3-(prop-2-en-1-yl)cyclopent-2-en-1-yl 2,2-dimethyl-3-(2-methylprop-1-en-1-yl)cyclopropane-1-carboxylate	O=C(OC1C(=C(C(=O)C1)CC=C)C)C2C(C=C(C)C)C2(C)(C)	584-79-2	Non cancer	II	NOAEL (mg/kg bw day)	18.5	0.6475	4	2.83947e-06	ECO	2.83947e-06
2094	2,3,4,6-Tetrachlorophenol;2,3,4,6-Tetrachlorophenol	Oc1c(cc(c(c1Cl)Cl)Cl)Cl	58-90-2	Non cancer	III	NOAEL (mg/kg bw day)	25	0.875	4	0.00552451	ECO	0.00552451
2097	Thiodicarb;Dimethyl (1E,1'E)-N,N'-{sulfanediylbis[(methylcarbamoyl)oxy]}diethanimidothioate	O=C(ON=C(C)SC)N(C)SN(C(=O)ON=C(C)SC)C	59669-26-0	Non cancer	III	NOAEL (mg/kg bw day)	30	1.05	4	0.0009	ECO	0.0009
2098	Dimethoate;O,O-Dimethyl S-[2-(methylamino)-2-oxoethyl] phosphorodithioate	O=C(NC)CSP(OC)(OC)=S	60-51-5	Non cancer	III	NOAEL (mg/kg bw day)	0.06	0.0021	4	1.98995e-05	ECO	1.98995e-05
2102	Pentachlorobenzene;1,2,3,4,5-Pentachlorobenzene	c1c(c(c(c(c1Cl)Cl)Cl)Cl)Cl	608-93-5	Non cancer	III	NOAEL (mg/kg bw day)	2.53846	0.0888462	1	0.000954847	ECO	0.000954847
2107	Carbaryl;Naphthalen-1-yl methylcarbamate	O=C(Oc1cccc2ccccc12)NC	63-25-2	Non cancer	III	NOAEL (mg/kg bw day)	12.5	0.4375	4	0.00377583	ECO	0.00377583
2119	Tralomethrin;(S)-Cyano(3-phenoxyphenyl)methyl (1R,3S)-2,2-dimethyl-3-(1,2,2,2-tetrabromoethyl)cyclopropane-1-carboxylate	N#CC(OC(=O)C1C(C(C(Br)(Br)Br)Br)C1(C)(C))c3cccc(Oc2ccccc2)c3	66841-25-6	Non cancer	III	NOAEL (mg/kg bw day)	1	0.035	5	2.996e-08	ECO	2.996e-08
2127	Cyfluthrin;Cyano(4-fluoro-3-phenoxyphenyl)methyl 3-(2,2-dichloroethenyl)-2,2-dimethylcyclopropane-1-carboxylate	N#CC(OC(=O)C1C(C=C(Cl)Cl)C1(C)(C))c3ccc(F)c(Oc2ccccc2)c3	68359-37-5	Non cancer	III	NOAEL (mg/kg bw day)	9.5	0.3325	3	3.25793e-06	ECO	3.25793e-06
2128	Fluvalinate;Cyano(3-phenoxyphenyl)methyl N-[2-chloro-4-(trifluoromethyl)phenyl]valinate	N#CC(OC(=O)C(Nc1ccc(cc1Cl)C(F)(F)F)C(C)C)c3cccc(Oc2ccccc2)c3	69409-94-5	Non cancer	III	NOAEL (mg/kg bw day)	3	0.105	3	4.8e-07	ECO	4.8e-07
2134	Fenoxycarb;Ethyl [2-(4-phenoxyphenoxy)ethyl]carbamate	O=C(OCC)NCCOc2ccc(Oc1ccccc1)cc2	72490-01-8	Non cancer	III	NOAEL (mg/kg bw day)	9.7	0.3395	4	1.14117e-05	ECO	1.14117e-05
2135	Imiprothrin;[2,5-Dioxo-3-(prop-2-yn-1-yl)imidazolidin-1-yl]methyl (1R,3R)-2,2-dimethyl-3-(2-methylprop-1-en-1-yl)cyclopropane-1-carboxylate	O=C(OCN1C(=O)N(CC#C)CC1(=O))C2C(C=C(C)C)C2(C)(C)	72963-72-5	Non cancer	III	NOAEL (mg/kg bw day)	5.9	0.2065	4	1.02e-05	ECO	1.02e-05
2136	Phosmet;S-[(1,3-Dioxo-1,3-dihydro-2H-isoindol-2-yl)methyl] O,O-dimethyl phosphorodithioate	O=C1c2ccccc2(C(=O)N1CSP(OC)(OC)=S)	732-11-6	Non cancer	III	NOAEL (mg/kg bw day)	2	0.07	4	1.07443e-05	ECO	1.07443e-05
2138	Bensulide;S-{2-[(Benzenesulfonyl)amino]ethyl} O,O-dipropan-2-yl phosphorodithioate	O=S(=O)(NCCSP(OC(C)C)(OC(C)C)=S)c1ccccc1	741-58-2	Non cancer	III	NOAEL (mg/kg bw day)	100	3.5	4	0.00748	ECO	0.00748
2140	EPTC;S-Ethyl dipropylcarbamothioate	O=C(N(CCC)CCC)SCC	759-94-4	Non cancer	III	NOAEL (mg/kg bw day)	3	0.105	4	0.0102192	ECO	0.0102192
2147	Hexythiazox	O=C(NC1CCCCC1)N3C(=O)SC(c2ccc(cc2)Cl)C3C	78587-05-0	Non cancer	III	NOAEL (mg/kg bw day)	7	0.245	4	1.74642e-05	ECO	1.74642e-05
2149	Tefluthrin;(2,3,5,6-Tetrafluoro-4-methylphenyl)methyl 3-[(1Z)-2-chloro-3,3,3-trifluoroprop-1-en-1-yl]-2,2-dimethylcyclopropane-1-carboxylate	O=C(OCc1c(F)c(F)c(c(F)c1(F))C)C2C(C=C(C(F)(F)F)Cl)C2(C)(C)	79538-32-2	Non cancer	III	NOAEL (mg/kg bw day)	2.5	0.0875	4	7.94e-08	ECO	7.94e-08
2158	Bifenthrin;(2-Methyl[1,1'-biphenyl]-3-yl)methyl (1R,3R)-3-[(1Z)-2-chloro-3,3,3-trifluoroprop-1-en-1-yl]-2,2-dimethylcyclopropane-1-carboxylate	O=C(OCc2cccc(c1ccccc1)c2C)C3C(C=C(C(F)(F)F)Cl)C3(C)(C)	82657-04-3	Non cancer	III	NOAEL (mg/kg bw day)	2.9	0.1015	4	2.61685e-06	ECO	2.61685e-06
2161	Hexabromobenzene;Hexabromobenzene	c1(c(c(c(c(c1Br)Br)Br)Br)Br)Br	87-82-1	Non cancer	III	NOAEL (mg/kg bw day)	2	0.07	5	8e-08	ECO	8e-08
2170	1,2,4,5-Tetrachlorobenzene;1,2,4,5-Tetrachlorobenzene	c1c(c(cc(c1Cl)Cl)Cl)Cl	95-94-3	Non cancer	III	NOAEL (mg/kg bw day)	0.34	0.0119	1	0.00254	ECO	0.00254
2177	Fosthiazate;S-Butan-2-yl O-ethyl (2-oxo-1,3-thiazolidin-3-yl)phosphonothioate	O=C1N(CCS1)P(=O)(OCC)SC(C)CC	98886-44-3	Non cancer	III	NOAEL (mg/kg bw day)	0.08	0.0028	4	4.64e-05	ECO	4.64e-05
2195	1,3,5-Triazine-1,3,5(2H,4H,6H)-triethanol;2,2',2''-(1,3,5-Triazinane-1,3,5-triyl)tri(ethan-1-ol)	OCCN1CN(CN(C1)CCO)CCO	4719-04-4	Non cancer	III	NOAEL (mg/kg bw day)	50	1.75	5	0.00522	ECO	0.00522
2204	Trichloromelamine;N,N',N''-1,3,5-Triazine-2,4,6-triyltrihypochlorous amide	n1c(nc(nc1NCl)NCl)NCl	7673-09-8	Non cancer	III	NOAEL (mg/kg bw day)	30	1.05	2	0.000195959	ECO	0.000195959
2209	p-Nitroanisole;1-Methoxy-4-nitrobenzene	O=[N+]([O-])c1ccc(OC)cc1	100-17-4	Non cancer	III	NOAEL (mg/kg bw day)	96.1538	3.36538	5	0.032	ECO	0.032
2268	Triethanolamine;2,2',2''-Nitrilotri(ethan-1-ol)	OCCN(CCO)CCO	102-71-6	Non cancer	I	NOAEL (mg/kg bw day)	500	17.5	5	0.16	ECO	0.16
2287	Mesotrione;2-[4-(Methanesulfonyl)-2-nitrobenzoyl]cyclohexane-1,3-dione	O=C(c1ccc(cc1[N+](=O)[O-])S(=O)(=O)C)C2C(=O)CCCC2(=O)	104206-82-8	Non cancer	III	NOAEL (mg/kg bw day)	0.09	0.00315	5	5.74456e-06	ECO	5.74456e-06
2294	Caprolactam;Azepan-2-one	O=C1NCCCCC1	105-60-2	Non cancer	III	NOAEL (mg/kg bw day)	50	1.75	5	1.45	ECO	1.45
2299	1,4-Benzenediamine;Benzene-1,4-diamine	Nc1ccc(N)cc1	106-50-3	Non cancer	I	NOAEL (mg/kg bw day)	8	0.28	5	0.000428952	ECO	0.000428952
2312	Ethylenediamine;Ethane-1,2-diamine	NCCN	107-15-3	Non cancer	III	NOAEL (mg/kg bw day)	100	3.5	5	0.00742654	ECO	0.00742654
2313	Glyphosate;N-(Phosphonomethyl)glycine	O=C(O)CNCP(=O)(O)O	1071-83-6	Non cancer	III	NOAEL (mg/kg bw day)	240.385	8.41346	5	0.00707107	ECO	0.00707107
2314	Propargyl alcohol;Prop-2-yn-1-ol	C#CCO	107-19-7	Non cancer	III	NOAEL (mg/kg bw day)	5	0.175	5	0.00033757	ECO	0.00033757
2315	Ethylene glycol;Ethane-1,2-diol	OCCO	107-21-1	Non cancer	I	NOAEL (mg/kg bw day)	625	21.875	5	20.9554	ECO	20.9554
2328	1,3-Benzenediamine;Benzene-1,3-diamine	Nc1cccc(N)c1	108-45-2	Non cancer	I	NOAEL (mg/kg bw day)	6	0.21	5	0.004	ECO	0.004
2380	Metobenzuron;N-Methoxy-N'-{4-[(2-methoxy-2,4,4-trimethyl-3,4-dihydro-2H-1-benzopyran-7-yl)oxy]phenyl}-N-methylurea	O=C(Nc3ccc(Oc2ccc1c(OC(OC)(C)CC1(C)C)c2)cc3)N(OC)C	111578-32-6	Non cancer	III	NOAEL (mg/kg bw day)	6.05	0.21175	5	2.3e-05	ECO	2.3e-05
2385	2-(2-Ethoxyethoxy)ethanol;2-(2-Ethoxyethoxy)ethan-1-ol	OCCOCCOCC	111-90-0	Non cancer	I	NOAEL (mg/kg bw day)	250	8.75	1	2.55127	ECO	2.55127
2387	Nicosulfuron;2-{[(4,6-Dimethoxypyrimidin-2-yl)carbamoyl]sulfamoyl}-N,N-dimethylpyridine-3-carboxamide	O=C(Nc1nc(OC)cc(n1)OC)NS(=O)(=O)c2ncccc2(C(=O)N(C)C)	111991-09-4	Non cancer	III	NOAEL (mg/kg bw day)	15	0.525	5	0.00297716	ECO	0.00297716
2395	Triethylene glycol;2,2'-[Ethane-1,2-diylbis(oxy)]di(ethan-1-ol)	OCCOCCOCCO	112-27-6	Non cancer	I	NOAEL (mg/kg bw day)	769.231	26.9231	5	15	ECO	15
2405	MGK-264;2-(2-Ethylhexyl)-3a,4,7,7a-tetrahydro-1H-4,7-methanoisoindole-1,3(2H)-dione	O=C2N(C(=O)C3C1C=CC(C1)C23)CC(CC)CCCC	113-48-4	Non cancer	III	NOAEL (mg/kg bw day)	130	4.55	5	0.000265287	ECO	0.000265287
2407	Erythromycin;(3R,4S,5S,6R,7R,9R,11R,12R,13S,14R)-6-{[(2S,3R,4S,6R)-4-(Dimethylamino)-3-hydroxy-6-methyloxan-2-yl]oxy}-14-ethyl-7,12,13-trihydroxy-4-{[(2R,4R,5S,6S)-5-hydroxy-4-methoxy-4,6-dimethyloxan-2-yl]oxy}-3,_x000D__x000D_ 5,7,9,11,13-hexamethyl-1-oxacyclotetradecane-2,10-dione (non-preferred name)	O=C3OC(CC)C(O)(C)C(O)C(C(=O)C(C)CC(O)(C)C(OC1OC(C)CC(N(C)C)C1(O))C(C)C(OC2OC(C)C(O)C(OC)(C)C2)C3C)C	114-07-8	Non cancer	III	NOAEL (mg/kg bw day)	180	6.3	5	0.00236821	ECO	0.00236821
2419	Di-n-octyl phthalate;Dioctyl benzene-1,2-dicarboxylate	O=C(OCCCCCCCC)c1ccccc1(C(=O)OCCCCCCCC)	117-84-0	Non cancer	I	NOAEL (mg/kg bw day)	0.384615	0.0134615	5	5.65685e-05	ECO	5.65685e-05
2420	Spiroxamine;N-[(8-tert-Butyl-1,4-dioxaspiro[4.5]decan-2-yl)methyl]-N-ethylpropan-1-amine	O1CC(OC12(CCC(CC2)C(C)(C)C))CN(CC)CCC	118134-30-8	Non cancer	III	NOAEL (mg/kg bw day)	9.3	0.3255	5	5.2e-05	ECO	5.2e-05
2425	Tebufenpyrad;N-[(4-tert-Butylphenyl)methyl]-4-chloro-3-ethyl-1-methyl-1H-pyrazole-5-carboxamide	O=C(NCc1ccc(cc1)C(C)(C)C)c2c(c(nn2C)CC)Cl	119168-77-3	Non cancer	III	NOAEL (mg/kg bw day)	6.8	0.238	5	8.04e-06	ECO	8.04e-06
2434	Fipronil;5-Amino-1-[2,6-dichloro-4-(trifluoromethyl)phenyl]-4-(trifluoromethanesulfinyl)-1H-pyrazole-3-carbonitrile	N#Cc1nn(c(N)c1S(=O)C(F)(F)F)c2c(cc(cc2Cl)C(F)(F)F)Cl	120068-37-3	Non cancer	III	NOAEL (mg/kg bw day)	0.33	0.01155	5	0.00030488	ECO	0.00030488
2436	Cyazofamid;4-Chloro-2-cyano-N,N-dimethyl-5-(4-methylphenyl)-1H-imidazole-1-sulfonamide	N#Cc2nc(c(c1ccc(cc1)C)n2S(=O)(=O)N(C)C)Cl	120116-88-3	Non cancer	III	NOAEL (mg/kg bw day)	29.5	1.0325	5	4.31184e-05	ECO	4.31184e-05
2460	Rimsulfuron;N-[(4,6-Dimethoxypyrimidin-2-yl)carbamoyl]-3-(ethanesulfonyl)pyridine-2-sulfonamide	O=C(Nc1nc(OC)cc(n1)OC)NS(=O)(=O)c2ncccc2S(=O)(=O)CC	122931-48-0	Non cancer	III	NOAEL (mg/kg bw day)	102	3.57	5	3.12269e-05	ECO	3.12269e-05
2505	Sulfisoxazole;4-Amino-N-(3,4-dimethyl-1,2-oxazol-5-yl)benzene-1-sulfonamide	O=S(=O)(Nc1onc(c1C)C)c2ccc(N)cc2	127-69-5	Non cancer	III	NOAEL (mg/kg bw day)	464	16.24	5	0.0019	ECO	0.0019
2563	DEET;N,N-Diethyl-3-methylbenzamide	O=C(c1cccc(c1)C)N(CC)CC	134-62-3	Non cancer	I	NOAEL (mg/kg bw day)	100	3.5	5	0.144	ECO	0.144
2565	Acibenzolar-S-methyl;S-Methyl 1,2,3-benzothiadiazole-7-carbothioate	O=C(c2cccc1nnsc12)SC	135158-54-2	Non cancer	III	NOAEL (mg/kg bw day)	126	4.41	5	0.00052	ECO	0.00052
2571	Hexanoic acid, 2-ethyl-, zinc salt;Zinc bis(2-ethylhexanoate)	O=C(O)C(CC)CCCC	136-53-8	Non cancer	I	NOAEL (mg/kg bw day)	76.9231	2.69231	1	0.00032	ECO	0.00032
2623	Sulfosulfuron;N-[(4,6-Dimethoxypyrimidin-2-yl)carbamoyl]-2-(ethanesulfonyl)imidazo[1,2-a]pyridine-3-sulfonamide	O=C(Nc1nc(OC)cc(n1)OC)NS(=O)(=O)c3c(nc2ccccn23)S(=O)(=O)CC	141776-32-1	Non cancer	III	NOAEL (mg/kg bw day)	370.3	12.9605	5	0.0001502	ECO	0.0001502
2678	Didecyl dimethyl ammonium carbonate;Bis(N-decyl-N,N-dimethyldecan-1-aminium) carbonate	CCCCCCCCCC[N+](C)(C)CCCCCCCCCC	148788-55-0	Non cancer	III	NOAEL (mg/kg bw day)	60.7	2.1245	5	0.0018	ECO	0.0018
2679	Thiabendazole;2-(1,3-Thiazol-4-yl)-1H-benzimidazole	n1cscc1c2nc3ccccc3([nH]2)	148-79-8	Non cancer	III	NOAEL (mg/kg bw day)	9.4	0.329	5	0.000228999	ECO	0.000228999
2682	Tepraloxydim;2-(N-{[(2E)-3-Chloroprop-2-en-1-yl]oxy}propanimidoyl)-3-hydroxy-5-(oxan-4-yl)cyclohex-2-en-1-one	O=C1C(=C(O)CC(C1)C2CCOCC2)C(=NOCC=CCl)CC	149979-41-9	Non cancer	III	NOAEL (mg/kg bw day)	22	0.77	5	0.00148	ECO	0.00148
2695	Napropamide;N,N-Diethyl-2-[(naphthalen-1-yl)oxy]propanamide	O=C(N(CC)CC)C(Oc1cccc2ccccc12)C	15299-99-7	Non cancer	III	NOAEL (mg/kg bw day)	25	0.875	5	0.00746345	ECO	0.00746345
2697	Etoxazole;4-(4-tert-Butyl-2-ethoxyphenyl)-2-(2,6-difluorophenyl)-4,5-dihydro-1,3-oxazole	Fc1cccc(F)c1C3=NC(c2ccc(cc2(OCC))C(C)(C)C)CO3	153233-91-1	Non cancer	III	NOAEL (mg/kg bw day)	300.4	10.514	5	2.6e-06	ECO	2.6e-06
2716	Prometon;6-Methoxy-N~2~,N~4~-di(propan-2-yl)-1,3,5-triazine-2,4-diamine	n1c(nc(nc1NC(C)C)NC(C)C)OC	1610-18-0	Non cancer	III	NOAEL (mg/kg bw day)	15	0.525	5	0.00334664	ECO	0.00334664
2718	Bethoxazin;3-(1-Benzothiophen-2-yl)-5,6-dihydro-4H-1,4lambda~4~,2-oxathiazin-4-one	O=S1C(=NOCC1)c3cc2ccccc2s3	163269-30-5	Non cancer	III	NOAEL (mg/kg bw day)	1.25	0.04375	5	2.39165e-05	ECO	2.39165e-05
2719	Malaoxon;Diethyl 2-[(dimethoxyphosphoryl)sulfanyl]butanedioate	O=C(OCC)CC(C(=O)OCC)SP(=O)(OC)OC	1634-78-2	Non cancer	III	NOAEL (mg/kg bw day)	200	7	5	1.31633e-06	ECO	1.31633e-06
2757	Pyridalyl;2-(3-{2,6-Dichloro-4-[(3,3-dichloroprop-2-en-1-yl)oxy]phenoxy}propoxy)-5-(trifluoromethyl)pyridine	FC(F)(F)c2cnc(OCCCOc1c(cc(OCC=C(Cl)Cl)cc1Cl)Cl)cc2	179101-81-6	Non cancer	III	NOAEL (mg/kg bw day)	5.56	0.1946	5	0.00098	ECO	0.00098
2794	Diiodomethyl 4-methylphenyl sulfone;1-(Diiodomethanesulfonyl)-4-methylbenzene	O=S(=O)(c1ccc(cc1)C)C(I)I	20018-09-1	Non cancer	III	NOAEL (mg/kg bw day)	20	0.7	5	5.58765e-05	ECO	5.58765e-05
2833	4-(2-Nitrobutyl)morpholine;4-(2-Nitrobutyl)morpholine	O=[N+]([O-])C(CN1CCOCC1)CC	2224-44-4	Non cancer	III	NOAEL (mg/kg bw day)	50	1.75	2	0.000352	ECO	0.000352
2858	1,3-Propanediamine, N-(3-aminopropyl)-N-dodecyl-;N~1~-(3-Aminopropyl)-N~1~-dodecylpropane-1,3-diamine	NCCCN(CCCN)CCCCCCCCCCCC	2372-82-9	Non cancer	III	NOAEL (mg/kg bw day)	5	0.175	2	1.46e-05	ECO	1.46e-05
2878	Bentazone;3-(Propan-2-yl)-2lambda~6~,1,3-benzothiadiazine-2,2,4(1H,3H)-trione	O=C1c2ccccc2(NS(=O)(=O)N1C(C)C)	25057-89-0	Non cancer	III	NOAEL (mg/kg bw day)	3.5	0.1225	5	0.000953111	ECO	0.000953111
2918	MCPA-isooctyl;6-Methylheptyl (4-chloro-2-methylphenoxy)acetate	O=C(OCCCCCC(C)C)COc1ccc(cc1C)Cl	26544-20-7	Non cancer	III	NOAEL (mg/kg bw day)	5	0.175	1	5.3e-06	ECO	5.3e-06
2994	Oxydemeton-methyl;S-[2-(Ethanesulfinyl)ethyl] O,O-dimethyl phosphorothioate	O=S(CC)CCSP(=O)(OC)OC	301-12-2	Non cancer	III	NOAEL (mg/kg bw day)	0.1	0.0035	5	2.8e-05	ECO	2.8e-05
3001	all-trans-Retinoic acid;Retinoic acid	O=C(O)C=C(C=CC=C(C=CC1=C(C)CCCC1(C)C)C)C	302-79-4	Non cancer	I	NOAEL (mg/kg bw day)	50	1.75	3	1.33464e-05	ECO	1.33464e-05
3030	Dibromoacetonitrile;Dibromoacetonitrile	N#CC(Br)Br	3252-43-5	Non cancer	III	NOAEL (mg/kg bw day)	45	1.575	5	5.90524e-05	ECO	5.90524e-05
3045	Isopropalin;2,6-Dinitro-4-(propan-2-yl)-N,N-dipropylaniline	O=[N+]([O-])c1cc(cc(c1N(CCC)CCC)[N+](=O)[O-])C(C)C	33820-53-0	Non cancer	III	NOAEL (mg/kg bw day)	23.5	0.8225	5	2.6e-05	ECO	2.6e-05
3070	Sulfotepp;O,O,O,O-Tetraethyl dithiodiphosphate	O(CC)P(OCC)(OP(OCC)(OCC)=S)=S	3689-24-5	Non cancer	III	NOAEL (mg/kg bw day)	0.5	0.0175	4	2.25718e-07	ECO	2.25718e-07
3105	Sulfluramid;N-Ethyl-1,1,2,2,3,3,4,4,5,5,6,6,7,7,8,8,8-heptadecafluorooctane-1-sulfonamide	O=S(=O)(NCC)C(F)(F)C(F)(F)C(F)(F)C(F)(F)C(F)(F)C(F)(F)C(F)(F)C(F)(F)F	4151-50-2	Non cancer	III	NOAEL (mg/kg bw day)	0.5	0.0175	5	7.70984e-05	ECO	7.70984e-05
3152	Lactic acid;2-Hydroxypropanoic acid	O=C(O)C(O)C	50-21-5	Non cancer	I	NOAEL (mg/kg bw day)	300	10.5	1	0.00218	ECO	0.00218
3175	Glufosinate;2-Amino-4-[hydroxy(methyl)phosphoryl]butanoic acid	O=C(O)C(N)CCP(=O)(O)C	51276-47-2	Non cancer	III	NOAEL (mg/kg bw day)	0.4	0.014	5	0.000641281	ECO	0.000641281
3187	Thidiazuron;N-Phenyl-N'-1,2,3-thiadiazol-5-ylurea	O=C(Nc1ccccc1)Nc2cnns2	51707-55-2	Non cancer	III	NOAEL (mg/kg bw day)	34.5	1.2075	5	0.01	ECO	0.01
3191	Carboxin;2-Methyl-N-phenyl-5,6-dihydro-1,4-oxathiine-3-carboxamide	O=C(Nc1ccccc1)C2=C(OCCS2)C	5234-68-4	Non cancer	III	NOAEL (mg/kg bw day)	5.5	0.1925	5	0.000971339	ECO	0.000971339
3255	Glycidol;(Oxiran-2-yl)methanol	OCC1OC1	556-52-5	Non cancer	III	NOAEL (mg/kg bw day)	25	0.875	5	0.00744106	ECO	0.00744106
3258	Nitroguanidine;N-Nitroguanidinato	O=[N+]([O-])NC(=N)N	556-88-7	Non cancer	III	NOAEL (mg/kg bw day)	316	11.06	5	0.69816	ECO	0.69816
3282	Benzyltrimethylammonium chloride;N,N,N-Trimethyl(phenyl)methanaminium chloride	c1ccc(cc1)C[N+](C)(C)C	56-93-9	Non cancer	III	NOAEL (mg/kg bw day)	12.5	0.4375	5	0.000933688	ECO	0.000933688
3298	5,5-Diphenylhydantoin;5,5-Diphenylimidazolidine-2,4-dione	O=C1NC(=O)C(N1)(c2ccccc2)c3ccccc3	57-41-0	Non cancer	I	NOAEL (mg/kg bw day)	60.7	2.1245	5	0.00269156	ECO	0.00269156
3307	Acequinocyl;3-Dodecyl-1,4-dioxo-1,4-dihydronaphthalen-2-yl acetate	O=C(OC=1C(=O)c2ccccc2(C(=O)C=1CCCCCCCCCCCC))C	57960-19-7	Non cancer	I	NOAEL (mg/kg bw day)	30.4	1.064	5	2.7e-06	ECO	2.7e-06
3309	Cymoxanil;(2E)-2-Cyano-N-(ethylcarbamoyl)-2-(methoxyimino)acetamide	N#CC(=NOC)C(=O)NC(=O)NCC	57966-95-7	Non cancer	III	NOAEL (mg/kg bw day)	47.6	1.666	5	1.96e-05	ECO	1.96e-05
3325	Diphenhydramine;2-(Diphenylmethoxy)-N,N-dimethylethan-1-amine	O(CCN(C)C)C(c1ccccc1)c2ccccc2	58-73-1	Non cancer	III	NOAEL (mg/kg bw day)	16	0.56	3	0.00230243	ECO	0.00230243
3351	2,2',4,4',5-Pentabromodiphenyl ether;1,2,4-Tribromo-5-(2,4-dibromophenoxy)benzene	O(c1ccc(cc1Br)Br)c2cc(c(cc2Br)Br)Br	60348-60-9	Non cancer	III	NOAEL (mg/kg bw day)	1.77	0.06195	5	0.000707107	ECO	0.000707107
3355	Tetracycline;(4S,4aS,5aS,6S,12aS)-4-(Dimethylamino)-3,6,10,12,12a-pentahydroxy-6-methyl-1,11-dioxo-1,4,4a,5,5a,6,11,12a-octahydrotetracene-2-carboxamide	O=C(N)C=3C(=O)C4(O)(C(O)=C2C(=O)c1c(O)cccc1C(O)(C)C2CC4(C(C=3(O))N(C)C))	60-54-8	Non cancer	I	NOAEL (mg/kg bw day)	310	10.85	3	0.00651695	ECO	0.00651695
3419	Ethanol;Ethanol	OCC	64-17-5	Non cancer	I	NOAEL (mg/kg bw day)	1730	60.55	1	0.0442601	ECO	0.0442601
3441	Cyromazine;N~2~-Cyclopropyl-1,3,5-triazine-2,4,6-triamine	n1c(nc(nc1N)NC2CC2)N	66215-27-8	Non cancer	III	NOAEL (mg/kg bw day)	3	0.105	5	0.0062	ECO	0.0062
3449	5-(Hydroxymethyl)-2-furfural;5-(Hydroxymethyl)furan-2-carbaldehyde	O=Cc1oc(cc1)CO	67-47-0	Non cancer	III	NOAEL (mg/kg bw day)	375	13.125	3	0.00415384	ECO	0.00415384
3450	Choline chloride;2-Hydroxy-N,N,N-trimethylethan-1-aminium chloride	OCC[N+](C)(C)C	67-48-1	Non cancer	I	NOAEL (mg/kg bw day)	500	17.5	5	0.6	ECO	0.6
3455	Methanol;Methanol	OC	67-56-1	Non cancer	I	NOAEL (mg/kg bw day)	500	17.5	1	0.000476	ECO	0.000476
3456	(2R,6S)-Fenpropimorph	O1C(C)CN(CC1C)CC(C)Cc2ccc(cc2)C(C)(C)C	67564-91-4	Non cancer	III	NOAEL (mg/kg bw day)	0.7	0.0245	5	0.000548255	ECO	0.000548255
3540	Formamide;Formamide	O=CN	75-12-7	Non cancer	III	NOAEL (mg/kg bw day)	20	0.7	5	0.2	ECO	0.2
3542	Dimethyl sulfide;(Methylsulfanyl)methane	CSC	75-18-3	Non cancer	I	NOAEL (mg/kg bw day)	250	8.75	5	0.166	ECO	0.166
3608	5,5-Dimethylhydantoin;5,5-Dimethylimidazolidine-2,4-dione	O=C1NC(=O)C(N1)(C)C	77-71-4	Non cancer	III	NOAEL (mg/kg bw day)	303	10.605	5	1.65	ECO	1.65
3622	2-Butenoic acid, 3-[(dimethoxyphosphinyl)oxy]-, methyl ester	O=C(OC)C=C(OP(=O)(OC)OC)C	7786-34-7	Non cancer	III	NOAEL (mg/kg bw day)	0.011	0.000385	5	1.85061e-06	ECO	1.85061e-06
3647	Glycolic acid;Hydroxyacetic acid	O=C(O)CO	79-14-1	Non cancer	I	NOAEL (mg/kg bw day)	150	5.25	5	0.088	ECO	0.088
3674	Etofenprox;1-{[2-(4-Ethoxyphenyl)-2-methylpropoxy]methyl}-3-phenoxybenzene	O(c1ccccc1)c2cccc(c2)COCC(c3ccc(OCC)cc3)(C)C	80844-07-1	Non cancer	III	NOAEL (mg/kg bw day)	20	0.7	1	1.16745e-05	ECO	1.16745e-05
3700	Ametryn;N~2~-Ethyl-6-(methylsulfanyl)-N~4~-(propan-2-yl)-1,3,5-triazine-2,4-diamine	n1c(nc(nc1NC(C)C)SC)NCC	834-12-8	Non cancer	III	NOAEL (mg/kg bw day)	10	0.35	5	0.00396211	ECO	0.00396211
3718	Flusilazole;1-{[Bis(4-fluorophenyl)(methyl)silyl]methyl}-1H-1,2,4-triazole	Fc1ccc(cc1)[Si](c2ccc(F)cc2)(C)Cn3ncnc3	85509-19-9	Non cancer	III	NOAEL (mg/kg bw day)	9	0.315	5	0.0054	ECO	0.0054
3728	1-Naphthaleneacetic acid;(Naphthalen-1-yl)acetic acid	O=C(O)Cc2cccc1ccccc12	86-87-3	Non cancer	III	NOAEL (mg/kg bw day)	10	0.35	1	0.00887051	ECO	0.00887051
3729	Dimethyl hydrogen phosphite;Dimethyl phosphonate	O=P(OC)OC	868-85-9	Non cancer	III	NOAEL (mg/kg bw day)	25	0.875	5	0.0225	ECO	0.0225
3732	L-Arabinopyranose;beta-D-Arabinopyranose	OC1OCC(O)C(O)C1(O)	87-72-9	Non cancer	I	NOAEL (mg/kg bw day)	3846.15	134.615	5	3.77	ECO	3.77
3733	Tralkoxydim;4-(N-Ethoxypropanimidoyl)-5-hydroxy-2',4',6'-trimethyl-1,6-dihydro[1,1'-biphenyl]-3(2H)-one	O=C2C(=C(O)CC(c1c(cc(cc1C)C)C)C2)C(=NOCC)CC	87820-88-0	Non cancer	I	NOAEL (mg/kg bw day)	20.5	0.7175	5	0.131621	ECO	0.131621
3736	2-Ethylbutyric acid;2-Ethylbutanoic acid	O=C(O)C(CC)CC	88-09-5	Non cancer	I	NOAEL (mg/kg bw day)	300	10.5	1	0.78	ECO	0.78
3742	R-(+)-Pulegone;(5R)-5-Methyl-2-(propan-2-ylidene)cyclohexan-1-one	O=C1C(=C(C)C)CCC(C)C1	89-82-7	Non cancer	II	NOAEL (mg/kg bw day)	9.375	0.328125	5	0.00244	ECO	0.00244
3754	1-Methoxy-2-nitrobenzene;1-Methoxy-2-nitrobenzene	O=[N+]([O-])c1ccccc1(OC)	91-23-6	Non cancer	III	NOAEL (mg/kg bw day)	15.3846	0.538462	5	0.0570207	ECO	0.0570207
3756	Ethoxyquin;6-Ethoxy-2,2,4-trimethyl-1,2-dihydroquinoline	O(c1ccc2NC(C=C(c2(c1))C)(C)C)CC	91-53-2	Non cancer	III	NOAEL (mg/kg bw day)	20	0.7	5	0.00064	ECO	0.00064
3783	Cadusafos;S,S-Dibutan-2-yl O-ethyl phosphorodithioate	O=P(OCC)(SC(C)CC)SC(C)CC	95465-99-9	Non cancer	III	NOAEL (mg/kg bw day)	1	0.035	5	3.64e-07	ECO	3.64e-07
3784	Pyriproxyfen;2-{[1-(4-Phenoxyphenoxy)propan-2-yl]oxy}pyridine	n1ccccc1OC(C)COc3ccc(Oc2ccccc2)cc3	95737-68-1	Non cancer	III	NOAEL (mg/kg bw day)	23.49	0.82215	5	0.00010735	ECO	0.00010735
3811	Clethodim;2-[(1E)-N-{[(2E)-3-Chloroprop-2-en-1-yl]oxy}propanimidoyl]-5-[2-(ethylsulfanyl)propyl]-3-hydroxycyclohex-2-en-1-one	O=C1C(=C(O)CC(C1)CC(C)SCC)C(=NOCC=CCl)CC	99129-21-2	Non cancer	III	NOAEL (mg/kg bw day)	2.3	0.0805	5	0.001	ECO	0.001
3815	1,3-Dinitrobenzene;1,3-Dinitrobenzene	O=[N+]([O-])c1cccc(c1)[N+](=O)[O-]	99-65-0	Non cancer	III	NOAEL (mg/kg bw day)	0.4	0.014	5	3.09555e-05	ECO	3.09555e-05
3817	N,N,4-Trimethylaniline;N,N,4-Trimethylaniline	c1cc(ccc1N(C)C)C	99-97-8	Non cancer	I	NOAEL (mg/kg bw day)	62.5	2.1875	5	0.00315641	ECO	0.00315641

## Sheet: SFO
ID	NAME	SMILES	CAS	Cancer/Non-cancer	Cramer Class	Point of departure	POD value	Human QS (mg/L)	Verhaar Class	PNEC (mg/L)	Selected branch for HB-TTC	HB-TTC (mg/L)
6	Ethylbenzene;Ethylbenzene	c1ccc(cc1)CC	100-41-4	Cancer	I	OSF (mg/kg bw day)-1	0.011	0.00318182	1	0.00512696	HUMAN	0.00318182		Branch used to define HB-TTC
372	Pentachloroethane;1,1,1,2,2-Pentachloroethane	C(C(Cl)(Cl)Cl)(Cl)Cl	76-01-7	Cancer	III	OSF (mg/kg bw day)-1	0.09	0.000388889	1	0.032311	HUMAN	0.000388889		Type	n
387	1,2-Dichloropropane;1,2-Dichloropropane	CC(CCl)Cl	78-87-5	Cancer	III	OSF (mg/kg bw day)-1	0.037	0.000945946	1	0.6022	HUMAN	0.000945946		Human	36
428	Naphthalene;Naphthalene	c1ccc2ccccc2(c1)	91-20-3	Cancer	III	OSF (mg/kg bw day)-1	0.12	0.000291667	1	0.004644	HUMAN	0.000291667		Ecological	11
450	1,2,3-Trichloropropane;1,2,3-Trichloropropane	C(C(CCl)Cl)Cl	96-18-4	Cancer	III	OSF (mg/kg bw day)-1	30	1.16667e-06	1	0.002363	HUMAN	1.16667e-06
464	4,4'-Methylenedianiline;4,4'-Methylenedianiline	Nc1ccc(cc1)Cc2ccc(N)cc2	101-77-9	Cancer	III	OSF (mg/kg bw day)-1	1.6	2.1875e-05	5	0.000106	HUMAN	2.1875e-05
490	Simazine;6-Chloro-N~2~,N~4~-diethyl-1,3,5-triazine-2,4-diamine	n1c(nc(nc1NCC)Cl)NCC	122-34-9	Cancer	III	OSF (mg/kg bw day)-1	0.12	0.000291667	5	0.0033422	HUMAN	0.000291667		MIN	7.30761e-07
500	Atrazine;6-Chloro-N~2~-ethyl-N~4~-(propan-2-yl)-1,3,5-triazine-2,4-diamine	n1c(nc(nc1NC(C)C)Cl)NCC	1912-24-9	Cancer	III	OSF (mg/kg bw day)-1	0.23	0.000152174	5	0.00401242	HUMAN	0.000152174		MAX	0.00875
507	Cyanazine;2-{[4-Chloro-6-(ethylamino)-1,3,5-triazin-2-yl]amino}-2-methylpropanenitrile	N#CC(Nc1nc(nc(n1)Cl)NCC)(C)C	21725-46-2	Cancer	III	OSF (mg/kg bw day)-1	0.84	4.16667e-05	5	6.61903e-05	HUMAN	4.16667e-05
558	2-Nitrotoluene;1-Methyl-2-nitrobenzene	O=[N+]([O-])c1ccccc1C	88-72-2	Cancer	III	OSF (mg/kg bw day)-1	0.22	0.000159091	2	0.0326214	HUMAN	0.000159091
570	4-Nitrotoluene;1-Methyl-4-nitrobenzene	O=[N+]([O-])c1ccc(cc1)C	99-99-0	Cancer	III	OSF (mg/kg bw day)-1	0.016	0.0021875	2	0.04	HUMAN	0.0021875
598	Benzaldehyde;Benzaldehyde	O=Cc1ccccc1	100-52-7	Cancer	I	OSF (mg/kg bw day)-1	0.004	0.00875	3	0.0178389	HUMAN	0.00875
647	1,4-Dichlorobenzene;1,4-Dichlorobenzene	c1cc(ccc1Cl)Cl	106-46-7	Cancer	III	OSF (mg/kg bw day)-1	0.0054	0.00648148	1	0.0753453	HUMAN	0.00648148
703	Thiacloprid;{3-[(6-Chloropyridin-3-yl)methyl]-1,3-thiazolidin-2-ylidene}cyanamide	N#CN=C2N(Cc1cnc(cc1)Cl)CCS2	111988-49-9	Cancer	III	OSF (mg/kg bw day)-1	0.0406	0.000862069	5	0.0156	HUMAN	0.000862069
709	Tetraconazole;1-[2-(2,4-Dichlorophenyl)-3-(1,1,2,2-tetrafluoroethoxy)propyl]-1H-1,2,4-triazole	FC(F)C(F)(F)OCC(c1ccc(cc1Cl)Cl)Cn2ncnc2	112281-77-3	Cancer	III	OSF (mg/kg bw day)-1	0.023	0.00152174	3	0.03	HUMAN	0.00152174
720	Fenbuconazole;4-(4-Chlorophenyl)-2-phenyl-2-[(1H-1,2,4-triazol-1-yl)methyl]butanenitrile	N#CC(c1ccccc1)(Cn2ncnc2)CCc3ccc(cc3)Cl	114369-43-6	Cancer	III	OSF (mg/kg bw day)-1	0.00359	0.0097493	3	7.14e-05	ECO	7.14e-05
758	1,2,4-Trichlorobenzene;1,2,4-Trichlorobenzene	c1cc(c(cc1Cl)Cl)Cl	120-82-1	Cancer	III	OSF (mg/kg bw day)-1	0.029	0.0012069	1	0.0225636	HUMAN	0.0012069
782	Pymetrozine;6-Methyl-4-{(E)-[(pyridin-3-yl)methylidene]amino}-4,5-dihydro-1,2,4-triazin-3(2H)-one	O=C2NN=C(C)CN2(N=Cc1cnccc1)	123312-89-0	Cancer	III	OSF (mg/kg bw day)-1	0.0119	0.00294118	5	0.0063	HUMAN	0.00294118
783	Hydroquinone;Benzene-1,4-diol	Oc1ccc(O)cc1	123-31-9	Cancer	I	OSF (mg/kg bw day)-1	0.06	0.000583333	5	5.8e-05	ECO	5.8e-05
805	Pyraflufen-ethyl;Ethyl {2-chloro-5-[4-chloro-5-(difluoromethoxy)-1-methyl-1H-pyrazol-3-yl]-4-fluorophenoxy}acetate	O=C(OCC)COc1cc(c(F)cc1Cl)c2nn(c(OC(F)F)c2Cl)C	129630-19-9	Cancer	III	OSF (mg/kg bw day)-1	0.0332	0.00105422	3	1.78e-05	ECO	1.78e-05
883	Kresoxim-methyl;Methyl (2E)-(methoxyimino){2-[(2-methylphenoxy)methyl]phenyl}acetate	O=C(OC)C(=NOC)c1ccccc1COc2ccccc2C	143390-89-0	Cancer	III	OSF (mg/kg bw day)-1	0.0029	0.012069	5	0.00113111	ECO	0.00113111
941	Bromoxynil octanoate;2,6-Dibromo-4-cyanophenyl octanoate	N#Cc1cc(c(OC(=O)CCCCCCC)c(c1)Br)Br	1689-99-2	Cancer	III	OSF (mg/kg bw day)-1	0.103	0.000339806	5	0.00034	HUMAN	0.000339806
1051	Butylated hydroxyanisole;2-tert-Butyl-4-methoxyphenol--3-tert-butyl-4-methoxyphenol (1/1)	Oc1ccc(OC)cc1C(C)(C)C	25013-16-5	Cancer	I	OSF (mg/kg bw day)-1	0.0002	0.175	1	0.0023092	ECO	0.0023092
1130	PFOA;Pentadecafluorooctanoic acid	O=C(O)C(F)(F)C(F)(F)C(F)(F)C(F)(F)C(F)(F)C(F)(F)C(F)(F)F	335-67-1	Cancer	III	OSF (mg/kg bw day)-1	0.07	0.0005	1	0.346688	HUMAN	0.0005
1147	Imazalil;1-{2-(2,4-Dichlorophenyl)-2-[(prop-2-en-1-yl)oxy]ethyl}-1H-imidazole	n1ccn(c1)CC(OCC=C)c2ccc(cc2Cl)Cl	35554-44-0	Cancer	III	OSF (mg/kg bw day)-1	0.0611	0.000572831	5	0.00073	HUMAN	0.000572831
1157	Iprodione;3-(3,5-Dichlorophenyl)-2,4-dioxo-N-(propan-2-yl)imidazolidine-1-carboxamide	O=C(NC(C)C)N2C(=O)N(c1cc(cc(c1)Cl)Cl)C(=O)C2	36734-19-7	Cancer	III	OSF (mg/kg bw day)-1	0.0439	0.000797267	5	0.0137295	HUMAN	0.000797267
1210	Oxyfluorfen;2-Chloro-1-(3-ethoxy-4-nitrophenoxy)-4-(trifluoromethyl)benzene	O=[N+]([O-])c2ccc(Oc1ccc(cc1Cl)C(F)(F)F)cc2(OCC)	42874-03-3	Cancer	III	OSF (mg/kg bw day)-1	0.0732	0.000478142	5	0.00013	ECO	0.00013
1255	17beta-Estradiol;(17beta)-Estra-1(10),2,4-triene-3,17-diol	Oc1ccc2c(c1)CCC3C2CCC4(C)(C(O)CCC34)	50-28-2	Cancer	II	OSF (mg/kg bw day)-1	39	8.97436e-07	5	7.30761e-07	ECO	7.30761e-07
1272	Diclofop-methyl;Methyl 2-[4-(2,4-dichlorophenoxy)phenoxy]propanoate	O=C(OC)C(Oc2ccc(Oc1ccc(cc1Cl)Cl)cc2)C	51338-27-3	Cancer	III	OSF (mg/kg bw day)-1	0.0736	0.000475543	1	0.00186121	HUMAN	0.000475543
1348	3-Chloro-2-methylpropene;3-Chloro-2-methylprop-1-ene	C=C(C)CCl	563-47-3	Cancer	III	OSF (mg/kg bw day)-1	0.14	0.00025	3	0.0014	HUMAN	0.00025
1380	Toluene-2,4-diisocyanate;2,4-Diisocyanato-1-methylbenzene	O=C=Nc1ccc(c(N=C=O)c1)C	584-84-9	Cancer	I	OSF (mg/kg bw day)-1	0.039	0.000897436	3	0.0167132	HUMAN	0.000897436
1403	Nitrofurazone;(2E)-2-[(5-Nitrofuran-2-yl)methylidene]hydrazine-1-carboxamide	O=C(N)NN=Cc1oc(cc1)[N+](=O)[O-]	59-87-0	Cancer	III	OSF (mg/kg bw day)-1	1.3	2.69231e-05	5	0.00145	HUMAN	2.69231e-05
1557	Clofentezine;3,6-Bis(2-chlorophenyl)-1,2,4,5-tetrazine	n1nc(nnc1c2ccccc2Cl)c3ccccc3Cl	74115-24-5	Cancer	III	OSF (mg/kg bw day)-1	0.0376	0.000930851	5	0.0007	ECO	0.0007
1606	Dichloroacetic acid;Dichloroacetic acid	O=C(O)C(Cl)Cl	79-43-6	Cancer	III	OSF (mg/kg bw day)-1	0.05	0.0007	3	0.0023	HUMAN	0.0007
1612	Hexaconazole;2-(2,4-Dichlorophenyl)-1-(1H-1,2,4-triazol-1-yl)hexan-2-ol	OC(c1ccc(cc1Cl)Cl)(Cn2ncnc2)CCCC	79983-71-4	Cancer	III	OSF (mg/kg bw day)-1	0.016	0.0021875	3	0.00376934	HUMAN	0.0021875
1708	1-Chloro-2-nitrobenzene;1-Chloro-2-nitrobenzene	O=[N+]([O-])c1ccccc1Cl	88-73-3	Cancer	III	OSF (mg/kg bw day)-1	0.3	0.000116667	2	0.020884	HUMAN	0.000116667
1733	2-Phenylphenol;[1,1'-Biphenyl]-2-ol	Oc1ccccc1c2ccccc2	90-43-7	Cancer	III	OSF (mg/kg bw day)-1	0.00194	0.0180412	5	0.0014613	ECO	0.0014613
1824	Furfural;Furan-2-carbaldehyde	O=Cc1occc1	98-01-1	Cancer	III	OSF (mg/kg bw day)-1	0.0349	0.00100287	3	0.0426	HUMAN	0.00100287
1939	Chlorothalonil;2,4,5,6-Tetrachlorobenzene-1,3-dicarbonitrile	N#Cc1c(c(C#N)c(c(c1Cl)Cl)Cl)Cl	1897-45-6	Cancer	III	OSF (mg/kg bw day)-1	0.017	0.00205882	4	0.000560017	ECO	0.000560017
2159	Pentachloronitrobenzene;1,2,3,4,5-Pentachloro-6-nitrobenzene	O=[N+]([O-])c1c(c(c(c(c1Cl)Cl)Cl)Cl)Cl	82-68-8	Cancer	III	OSF (mg/kg bw day)-1	0.26	0.000134615	4	0.00229438	HUMAN	0.000134615
2182	Captafol;2-[(1,1,2,2-Tetrachloroethyl)sulfanyl]-3a,4,7,7a-tetrahydro-1H-isoindole-1,3(2H)-dione	O=C1N(C(=O)C2CC=CCC12)SC(C(Cl)Cl)(Cl)Cl	2425-06-1	Cancer	III	OSF (mg/kg bw day)-1	0.15	0.000233333	3	0.00025	HUMAN	0.000233333
2453	N,N-Dimethylaniline;N,N-Dimethylaniline	c1ccc(cc1)N(C)C	121-69-7	Cancer	I	OSF (mg/kg bw day)-1	0.027	0.0012963	5	0.0169323	HUMAN	0.0012963
2489	Tributyl phosphate;Tributyl phosphate	O=P(OCCCC)(OCCCC)OCCCC	126-73-8	Cancer	III	OSF (mg/kg bw day)-1	0.009	0.00388889	5	0.254165	HUMAN	0.00388889
2711	Daminozide;4-(2,2-Dimethylhydrazinyl)-4-oxobutanoic acid	O=C(O)CCC(=O)NN(C)C	1596-84-5	Cancer	III	OSF (mg/kg bw day)-1	0.0087	0.00402299	5	0.0167254	HUMAN	0.00402299
2776	Oryzalin;4-(Dipropylamino)-3,5-dinitrobenzene-1-sulfonamide	O=[N+]([O-])c1cc(cc(c1N(CCC)CCC)[N+](=O)[O-])S(=O)(=O)N	19044-88-3	Cancer	III	OSF (mg/kg bw day)-1	0.00779	0.00449294	5	0.00151262	ECO	0.00151262
3644	Acrylamide;Prop-2-enamide	O=C(N)C=C	79-06-1	Cancer	III	OSF (mg/kg bw day)-1	0.5	7e-05	3	0.00546286	HUMAN	7e-05
3793	Ethylene thiourea;Imidazolidine-2-thione	N1C(NCC1)=S	96-45-7	Cancer	III	OSF (mg/kg bw day)-1	0.045	0.000777778	5	0.0496	HUMAN	0.000777778

## Sheet: DWCR
ID	NAME	SMILES	CAS	Cancer/Non-cancer	Cramer Class	Point of departure (POD)	POD value	Human QS (mg/L)	Verhaar Class	PNEC (mg/L)	Selected branch for HB-TTC	HB-TTC (mg/L)
121	Chlorodibromomethane;Dibromo(chloro)methane	C(Cl)(Br)Br	124-48-1	Cancer	III	DWCR (ug/L)	0.4	0.0004	1	0.0063	HUMAN	0.0004		Branch used to define HB-TTC
124	Tetrachloroethylene;Tetrachloroethene	C(=C(Cl)Cl)(Cl)Cl	127-18-4	Cancer	III	DWCR (ug/L)	20	0.02	3	0.0461648	HUMAN	0.02		Type	n
319	1,1,1,2-Tetrachloroethane;1,1,1,2-Tetrachloroethane	C(C(Cl)(Cl)Cl)Cl	630-20-6	Cancer	III	DWCR (ug/L)	1	0.001	1	0.188468	HUMAN	0.001		Human	17
330	Hexachloroethane;Hexachloroethane	C(C(Cl)(Cl)Cl)(Cl)(Cl)Cl	67-72-1	Cancer	III	DWCR (ug/L)	0.9	0.0009	1	0.00409644	HUMAN	0.0009		Ecological	2
362	Bromoform;Tribromomethane	C(Br)(Br)Br	75-25-2	Cancer	III	DWCR (ug/L)	4	0.004	1	0.00487896	HUMAN	0.004
364	Bromodichloromethane;Bromo(dichloro)methane	C(Cl)(Cl)Br	75-27-4	Cancer	III	DWCR (ug/L)	0.6	0.0006	1	0.078	HUMAN	0.0006
391	1,1,2-Trichloroethane;1,1,2-Trichloroethane	C(C(Cl)Cl)Cl	79-00-5	Cancer	III	DWCR (ug/L)	0.6	0.0006	1	0.188468	HUMAN	0.0006		MIN	2.26176e-06
392	Trichloroethylene;1,1,2-Trichloroethene	C(=C(Cl)Cl)Cl	79-01-6	Cancer	III	DWCR (ug/L)	0.5	0.0005	1	0.395017	HUMAN	0.0005		MAX	0.04
1311	1,3-Dichloropropene;1,3-Dichloroprop-1-ene	C(=CCl)CCl	542-75-6	Cancer	III	DWCR (ug/L)	0.8	0.0008	3	0.00152233	HUMAN	0.0008
1695	Hexachloro-1,3-butadiene;1,1,2,3,4,4-Hexachlorobuta-1,3-diene	C(C(=C(Cl)Cl)Cl)(=C(Cl)Cl)Cl	87-68-3	Cancer	III	DWCR (ug/L)	0.5	0.0005	3	0.002	HUMAN	0.0005
1697	2,4,6-Trichlorophenol;2,4,6-Trichlorophenol	Oc1c(cc(cc1Cl)Cl)Cl	88-06-2	Cancer	III	DWCR (ug/L)	3	0.003	4	0.0112572	HUMAN	0.003
1879	Hexachlorobenzene;Hexachlorobenzene	c1(c(c(c(c(c1Cl)Cl)Cl)Cl)Cl)Cl	118-74-1	Cancer	III	DWCR (ug/L)	0.02	2e-05	1	3.42053e-05	HUMAN	2e-05
1889	Technical chlordane	C2(=C(C3(C1C(C(C(C1Cl)Cl)Cl)C2(C3(Cl)Cl)Cl)Cl)Cl)Cl	12789-03-6	Cancer	III	DWCR (ug/L)	0.1	0.0001	3	2.34127e-05	ECO	2.34127e-05
1910	Kepone;1,1a,3,3a,4,5,5,5a,5b,6-Decachlorooctahydro-2H-1,3,4-(methanetriyl)cyclobuta[cd]pentalen-2-one	O=C1C2(C3(C4(C1(C5(C2(C3(C(C45Cl)(Cl)Cl)Cl)Cl)Cl)Cl)Cl)Cl)Cl	143-50-0	Cancer	III	DWCR (ug/L)	0.0033	3.3e-06	1	2.26176e-06	ECO	2.26176e-06
2418	Di(2-ethylhexyl) phthalate;Bis(2-ethylhexyl) benzene-1,2-dicarboxylate	O=C(OCC(CC)CCCC)c1ccccc1(C(=O)OCC(CC)CCCC)	117-81-7	Cancer	I	DWCR (ug/L)	3	0.003	5	0.0903736	HUMAN	0.003
2422	2,4,6-Trinitrotoluene;2-Methyl-1,3,5-trinitrobenzene	O=[N+]([O-])c1cc(c(c(c1)[N+](=O)[O-])C)[N+](=O)[O-]	118-96-7	Cancer	III	DWCR (ug/L)	1	0.001	5	0.0286973	HUMAN	0.001
3395	Dichlorvos;2,2-Dichloroethenyl dimethyl phosphate	O=P(OC=C(Cl)Cl)(OC)OC	62-73-7	Cancer	III	DWCR (ug/L)	0.1	0.0001	5	0.00763143	HUMAN	0.0001
3564	Trichloroacetic acid;Trichloroacetic acid	O=C(O)C(Cl)(Cl)Cl	76-03-9	Cancer	III	DWCR (ug/L)	0.5	0.0005	5	0.0126159	HUMAN	0.0005
3638	Isophorone;3,5,5-Trimethylcyclohex-2-en-1-one	O=C1C=C(C)CC(C)(C)C1	78-59-1	Cancer	II	DWCR (ug/L)	40	0.04	5	0.80661	HUMAN	0.04

## Sheet: TOTAL
ID	NAME	SMILES	CAS	Cancer/Non-cancer	Cramer Class	Point of departure	POD value	Human QS (mg/L)	Verhaar Class	PNEC (mg/L)	Selected branch for HB-TTC	HB-TTC (mg/L)
5	4-Vinylcyclohexene;4-Ethenylcyclohex-1-ene	C=CC1CC=CCC1	100-40-3	Non cancer	I	NOAEL (mg/kg bw day)	50	1.75	1	0.0046	ECO	0.0046
6	Ethylbenzene;Ethylbenzene	c1ccc(cc1)CC	100-41-4	Cancer	I	OSF (mg/kg bw day)-1	0.011	0.00318182	1	0.00512696	HUMAN	0.00318182
20	Diphenyl oxide;1,1'-Oxydibenzene	O(c1ccccc1)c2ccccc2	101-84-8	Non cancer	III	NOAEL (mg/kg bw day)	15	0.525	1	0.000744338	ECO	0.000744338
27	Dibenzyl ether;1,1'-[Oxybis(methylene)]dibenzene	O(Cc1ccccc1)Cc2ccccc2	103-50-4	Non cancer	III	NOAEL (mg/kg bw day)	196	6.86	1	0.0098	ECO	0.0098
52	Toluene;Toluene	c1ccc(cc1)C	108-88-3	Non cancer	I	NOAEL (mg/kg bw day)	238	8.33	1	0.0880062	ECO	0.0880062
58	1-Chlorobutane;1-Chlorobutane	CCCCCl	109-69-3	Non cancer	III	NOAEL (mg/kg bw day)	60	2.1	1	0.302	ECO	0.302
61	Pyrrole;1H-Pyrrole	c1cc[nH]c1	109-97-7	Non cancer	III	NOAEL (mg/kg bw day)	3	0.105	2	0.021	ECO	0.021
63	Furan;Furan	o1cccc1	110-00-9	Non cancer	III	NOAEL (mg/kg bw day)	1.4	0.049	2	0.0221704	ECO	0.0221704
65	2-Heptanone;Heptan-2-one	O=C(C)CCCCC	110-43-0	Non cancer	II	NOAEL (mg/kg bw day)	20	0.7	1	0.0131	ECO	0.0131
90	2-Undecanone;Undecan-2-one	O=C(C)CCCCCCCCC	112-12-9	Non cancer	II	NOAEL (mg/kg bw day)	50	1.75	1	0.000108	ECO	0.000108
94	2-(2-Butoxyethoxy)ethanol;2-(2-Butoxyethoxy)ethan-1-ol	OCCOCCOCCCC	112-34-5	Non cancer	I	NOAEL (mg/kg bw day)	1000	35	1	0.389081	ECO	0.389081
106	Isoquinoline;Isoquinoline	n1ccc2ccccc2(c1)	119-65-3	Non cancer	III	NOAEL (mg/kg bw day)	3	0.105	5	0.00877	ECO	0.00877
107	Anthracene;Anthracene	c1ccc2cc3ccccc3(cc2(c1))	120-12-7	Non cancer	III	NOAEL (mg/kg bw day)	6.15385	0.215385	1	0.000213082	ECO	0.000213082
114	Diphenylamine;N-Phenylaniline	c1ccc(cc1)Nc2ccccc2	122-39-4	Non cancer	III	NOAEL (mg/kg bw day)	19.6923	0.689231	5	0.0123815	ECO	0.0123815
115	2-Phenoxyethanol;2-Phenoxyethan-1-ol	OCCOc1ccccc1	122-99-6	Non cancer	I	NOAEL (mg/kg bw day)	80	2.8	5	0.0215499	ECO	0.0215499
116	Myrcene;7-Methyl-3-methylideneocta-1,6-diene	C=CC(=C)CCC=C(C)C	123-35-3	Non cancer	I	NOAEL (mg/kg bw day)	0.25	0.00875	3	0.0024	ECO	0.0024
121	Chlorodibromomethane;Dibromo(chloro)methane	C(Cl)(Br)Br	124-48-1	Cancer	III	DWCR (ug/L)	0.4	0.0004	1	0.0063	HUMAN	0.0004
124	Tetrachloroethylene;Tetrachloroethene	C(=C(Cl)Cl)(Cl)Cl	127-18-4	Cancer	III	DWCR (ug/L)	20	0.02	3	0.0461648	HUMAN	0.02
126	Pyrene;Pyrene	c1cc2ccc3cccc4ccc(c1)c2c34	129-00-0	Non cancer	III	NOAEL (mg/kg bw day)	75	2.625	5	0.00197484	ECO	0.00197484
136	N-Phenyl-2-naphthylamine;N-Phenylnaphthalen-2-amine	c1ccc(cc1)Nc2ccc3ccccc3(c2)	135-88-6	Non cancer	III	NOAEL (mg/kg bw day)	192.308	6.73077	5	7.02e-06	ECO	7.02e-06
137	Limonene;1-Methyl-4-(prop-1-en-2-yl)cyclohex-1-ene	C=C(C)C1CC=C(C)CC1	138-86-3	Non cancer	I	NOAEL (mg/kg bw day)	150	5.25	3	0.0054	ECO	0.0054
166	Fluoranthene;Fluoranthene	c1ccc2c(c1)c4cccc3cccc2c34	206-44-0	Non cancer	III	NOAEL (mg/kg bw day)	125	4.375	5	0.00069639	ECO	0.00069639
170	(1R,2S,5R)-(-)-Menthol;(1R,2S,5R)-5-Methyl-2-(propan-2-yl)cyclohexan-1-ol	OC1CC(C)CCC1(C(C)C)	2216-51-5	Non cancer	III	NOAEL (mg/kg bw day)	750	26.25	5	0.00189	ECO	0.00189
195	2,3-Benzofuran;1-Benzofuran	o1ccc2ccccc12	271-89-6	Non cancer	I	NOAEL (mg/kg bw day)	31.25	1.09375	5	0.0014	ECO	0.0014
264	1,2-Dichloroethylene;1,2-Dichloroethene	C(=CCl)Cl	540-59-0	Non cancer	III	NOAEL (mg/kg bw day)	31.9888	1.11961	1	0.014	ECO	0.014
266	5-Methyl-3-heptanone;5-Methylheptan-3-one	O=C(CC)CC(C)CC	541-85-5	Non cancer	III	NOAEL (mg/kg bw day)	82	2.87	1	0.008	ECO	0.008
304	Diethyl ether;Ethoxyethane	O(CC)CC	60-29-7	Non cancer	III	NOAEL (mg/kg bw day)	500	17.5	1	0.373518	ECO	0.373518
319	1,1,1,2-Tetrachloroethane;1,1,1,2-Tetrachloroethane	C(C(Cl)(Cl)Cl)Cl	630-20-6	Cancer	III	DWCR (ug/L)	1	0.001	1	0.188468	HUMAN	0.001
320	4-Androstene-3,17-dione;Androst-4-ene-3,17-dione	O=C3C=C2CCC1C4CCC(=O)C4(C)(CCC1C2(C)CC3)	63-05-8	Non cancer	III	NOAEL (mg/kg bw day)	50	1.75	1	0.00229	ECO	0.00229
330	Hexachloroethane;Hexachloroethane	C(C(Cl)(Cl)Cl)(Cl)(Cl)Cl	67-72-1	Cancer	III	DWCR (ug/L)	0.9	0.0009	1	0.00409644	HUMAN	0.0009
352	1-Butanol;Butan-1-ol	OCCCC	71-36-3	Non cancer	III	NOAEL (mg/kg bw day)	125	4.375	1	0.41	ECO	0.41
353	1-Pentanol;Pentan-1-ol	OCCCCC	71-41-0	Non cancer	III	NOAEL (mg/kg bw day)	1000	35	1	0.0476221	ECO	0.0476221
355	1,1,1-Trichloroethane;1,1,1-Trichloroethane	CC(Cl)(Cl)Cl	71-55-6	Non cancer	III	NOAEL (mg/kg bw day)	384.615	13.4615	1	0.13	ECO	0.13
357	Methyl bromide;Bromomethane	CBr	74-83-9	Non cancer	III	NOAEL (mg/kg bw day)	2	0.07	1	0.0032	ECO	0.0032
362	Bromoform;Tribromomethane	C(Br)(Br)Br	75-25-2	Cancer	III	DWCR (ug/L)	4	0.004	1	0.00487896	HUMAN	0.004
364	Bromodichloromethane;Bromo(dichloro)methane	C(Cl)(Cl)Br	75-27-4	Cancer	III	DWCR (ug/L)	0.6	0.0006	1	0.078	HUMAN	0.0006
372	Pentachloroethane;1,1,1,2,2-Pentachloroethane	C(C(Cl)(Cl)Cl)(Cl)Cl	76-01-7	Cancer	III	OSF (mg/kg bw day)-1	0.09	0.000388889	1	0.032311	HUMAN	0.000388889
387	1,2-Dichloropropane;1,2-Dichloropropane	CC(CCl)Cl	78-87-5	Cancer	III	OSF (mg/kg bw day)-1	0.037	0.000945946	1	0.6022	HUMAN	0.000945946
391	1,1,2-Trichloroethane;1,1,2-Trichloroethane	C(C(Cl)Cl)Cl	79-00-5	Cancer	III	DWCR (ug/L)	0.6	0.0006	1	0.188468	HUMAN	0.0006
392	Trichloroethylene;1,1,2-Trichloroethene	C(=C(Cl)Cl)Cl	79-01-6	Cancer	III	DWCR (ug/L)	0.5	0.0005	1	0.395017	HUMAN	0.0005
409	Rotenone;(2R,6aS,12aS)-8,9-Dimethoxy-2-(prop-1-en-2-yl)-1,2,12,12a-tetrahydrofuro[2',3':7,8][1]benzopyrano[2,3-c][1]benzopyran-6(6aH)-one	O=C3c5ccc1OC(C(=C)C)Cc1c5(OC4COc2cc(OC)c(OC)cc2C34)	83-79-4	Non cancer	III	NOAEL (mg/kg bw day)	60	2.1	1	2.02e-05	ECO	2.02e-05
413	Fluorene;9H-Fluorene	c1ccc3c(c1)c2ccccc2C3	86-73-7	Non cancer	III	NOAEL (mg/kg bw day)	125	4.375	1	0.0121646	ECO	0.0121646
416	Cinmethylin	O(Cc1ccccc1C)C3CC2(OC3(C)(CC2))C(C)C	87818-31-3	Non cancer	III	NOAEL (mg/kg bw day)	50	1.75	1	7.61234e-05	ECO	7.61234e-05
428	Naphthalene;Naphthalene	c1ccc2ccccc2(c1)	91-20-3	Cancer	III	OSF (mg/kg bw day)-1	0.12	0.000291667	1	0.004644	HUMAN	0.000291667
450	1,2,3-Trichloropropane;1,2,3-Trichloropropane	C(C(CCl)Cl)Cl	96-18-4	Cancer	III	OSF (mg/kg bw day)-1	30	1.16667e-06	1	0.002363	HUMAN	1.16667e-06
464	4,4'-Methylenedianiline;4,4'-Methylenedianiline	Nc1ccc(cc1)Cc2ccc(N)cc2	101-77-9	Cancer	III	OSF (mg/kg bw day)-1	1.6	2.1875e-05	5	0.000106	HUMAN	2.1875e-05
480	Pyridine;Pyridine	n1ccccc1	110-86-1	Non cancer	III	NOAEL (mg/kg bw day)	5	0.175	2	0.001	ECO	0.001
489	Cyprodinil;4-Cyclopropyl-6-methyl-N-phenylpyrimidin-2-amine	n1c(nc(cc1C)C2CC2)Nc3ccccc3	121552-61-2	Non cancer	III	NOAEL (mg/kg bw day)	3.14	0.1099	5	3.2e-05	ECO	3.2e-05
490	Simazine;6-Chloro-N~2~,N~4~-diethyl-1,3,5-triazine-2,4-diamine	n1c(nc(nc1NCC)Cl)NCC	122-34-9	Cancer	III	OSF (mg/kg bw day)-1	0.12	0.000291667	5	0.0033422	HUMAN	0.000291667
500	Atrazine;6-Chloro-N~2~-ethyl-N~4~-(propan-2-yl)-1,3,5-triazine-2,4-diamine	n1c(nc(nc1NC(C)C)Cl)NCC	1912-24-9	Cancer	III	OSF (mg/kg bw day)-1	0.23	0.000152174	5	0.00401242	HUMAN	0.000152174
507	Cyanazine;2-{[4-Chloro-6-(ethylamino)-1,3,5-triazin-2-yl]amino}-2-methylpropanenitrile	N#CC(Nc1nc(nc(n1)Cl)NCC)(C)C	21725-46-2	Cancer	III	OSF (mg/kg bw day)-1	0.84	4.16667e-05	5	6.61903e-05	HUMAN	4.16667e-05
515	Butralin;N-(Butan-2-yl)-4-tert-butyl-2,6-dinitroaniline	O=[N+]([O-])c1cc(cc(c1(NC(C)CC))[N+](=O)[O-])C(C)(C)C	33629-47-9	Non cancer	III	NOAEL (mg/kg bw day)	10	0.35	5	0.000106489	ECO	0.000106489
518	Pendimethalin;3,4-Dimethyl-2,6-dinitro-N-(pentan-3-yl)aniline	O=[N+]([O-])c1cc(c(c(c1(NC(CC)CC))[N+](=O)[O-])C)C	40487-42-1	Non cancer	III	NOAEL (mg/kg bw day)	25	0.875	5	0.000111657	ECO	0.000111657
521	Pyrimethanil;4,6-Dimethyl-N-phenylpyrimidin-2-amine	n1c(nc(cc1C)C)Nc2ccccc2	53112-28-0	Non cancer	III	NOAEL (mg/kg bw day)	54.5	1.9075	5	0.00191099	ECO	0.00191099
534	Deethylatrazine;6-Chloro-N~2~-(propan-2-yl)-1,3,5-triazine-2,4-diamine	n1c(nc(nc1NC(C)C)Cl)N	6190-65-4	Non cancer	III	NOAEL (mg/kg bw day)	3.2	0.112	5	0.0002	ECO	0.0002
552	Triasulfuron;2-(2-Chloroethoxy)-N-[(4-methoxy-6-methyl-1,3,5-triazin-2-yl)carbamoyl]benzene-1-sulfonamide	O=C(Nc1nc(nc(n1)C)OC)NS(=O)(=O)c2ccccc2(OCCCl)	82097-50-5	Non cancer	III	NOAEL (mg/kg bw day)	10	0.35	3	0.0230484	ECO	0.0230484
556	2,6-Dimethylaniline;2,6-Dimethylaniline	Nc1c(cccc1C)C	87-62-7	Non cancer	III	NOAEL (mg/kg bw day)	20	0.7	5	0.044	ECO	0.044
558	2-Nitrotoluene;1-Methyl-2-nitrobenzene	O=[N+]([O-])c1ccccc1C	88-72-2	Cancer	III	OSF (mg/kg bw day)-1	0.22	0.000159091	2	0.0326214	HUMAN	0.000159091
560	Prosulfuron;N-[(4-Methoxy-6-methyl-1,3,5-triazin-2-yl)carbamoyl]-2-(3,3,3-trifluoropropyl)benzene-1-sulfonamide	O=C(Nc1nc(nc(n1)C)OC)NS(=O)(=O)c2ccccc2CCC(F)(F)F	94125-34-5	Non cancer	III	NOAEL (mg/kg bw day)	3.1	0.1085	5	0.0020892	ECO	0.0020892
565	3-Nitrotoluene;1-Methyl-3-nitrobenzene	O=[N+]([O-])c1cccc(c1)C	99-08-1	Non cancer	III	NOAEL (mg/kg bw day)	48.0769	1.68269	2	0.014	ECO	0.014
570	4-Nitrotoluene;1-Methyl-4-nitrobenzene	O=[N+]([O-])c1ccc(cc1)C	99-99-0	Cancer	III	OSF (mg/kg bw day)-1	0.016	0.0021875	2	0.04	HUMAN	0.0021875
571	Picloram;4-Amino-3,5,6-trichloropyridine-2-carboxylic acid	O=C(O)c1nc(c(c(N)c1Cl)Cl)Cl	1918-02-1	Non cancer	III	NOAEL (mg/kg bw day)	60	2.1	5	0.185664	ECO	0.185664
597	Benzyl alcohol;Phenylmethanol	OCc1ccccc1	100-51-6	Non cancer	I	NOAEL (mg/kg bw day)	100	3.5	3	0.51	ECO	0.51
598	Benzaldehyde;Benzaldehyde	O=Cc1ccccc1	100-52-7	Cancer	I	OSF (mg/kg bw day)-1	0.004	0.00875	3	0.0178389	HUMAN	0.00875
603	Halosulfuron-methyl;Methyl 3-chloro-5-{[(4,6-dimethoxypyrimidin-2-yl)carbamoyl]sulfamoyl}-1-methyl-1H-pyrazole-4-carboxylate	O=C(OC)c1c(nn(c1S(=O)(=O)NC(=O)Nc2nc(OC)cc(n2)OC)C)Cl	100784-20-1	Non cancer	III	NOAEL (mg/kg bw day)	116	4.06	5	0.00653157	ECO	0.00653157
605	Anilazine;4,6-Dichloro-N-(2-chlorophenyl)-1,3,5-triazin-2-amine	n1c(nc(nc1Cl)Cl)Nc2ccccc2Cl	101-05-3	Non cancer	III	NOAEL (mg/kg bw day)	400	14	5	0.000165729	ECO	0.000165729
608	Tribenuron-methyl;Methyl 2-{[(4-methoxy-6-methyl-1,3,5-triazin-2-yl)(methyl)carbamoyl]sulfamoyl}benzoate	O=C(OC)c1ccccc1S(=O)(=O)NC(=O)N(c2nc(nc(n2)C)OC)C	101200-48-0	Non cancer	III	NOAEL (mg/kg bw day)	7	0.245	5	0.000143584	ECO	0.000143584
613	1,3-Diphenylguanidine;N,N'-Diphenylguanidine	N=C(Nc1ccccc1)Nc2ccccc2	102-06-7	Non cancer	III	NOAEL (mg/kg bw day)	19.2308	0.673077	5	0.0036	ECO	0.0036
619	Flumioxazin;2-[7-Fluoro-3-oxo-4-(prop-2-yn-1-yl)-3,4-dihydro-2H-1,4-benzoxazin-6-yl]-4,5,6,7-tetrahydro-1H-isoindole-1,3(2H)-dione	O=C1C4=C(C(=O)N1c3cc2c(OCC(=O)N2CC#C)cc3(F))CCCC4	103361-09-7	Non cancer	III	NOAEL (mg/kg bw day)	2.2	0.077	5	5.50521e-06	ECO	5.50521e-06
622	Acetaminophen;N-(4-Hydroxyphenyl)acetamide	O=C(Nc1ccc(O)cc1)C	103-90-2	Non cancer	I	NOAEL (mg/kg bw day)	61.5385	2.15385	5	0.0214476	ECO	0.0214476
631	Clodinafop-propargyl;Prop-2-yn-1-yl (2R)-2-{4-[(5-chloro-3-fluoropyridin-2-yl)oxy]phenoxy}propanoate	O=C(OCC#C)C(Oc2ccc(Oc1ncc(cc1(F))Cl)cc2)C	105512-06-9	Non cancer	III	NOAEL (mg/kg bw day)	0.92	0.0322	5	0.00333338	ECO	0.00333338
634	2,4-Dimethylphenol;2,4-Dimethylphenol	Oc1ccc(cc1C)C	105-67-9	Non cancer	I	NOAEL (mg/kg bw day)	50	1.75	5	0.0527713	ECO	0.0527713
641	1,4-Dibromobenzene;1,4-Dibromobenzene	c1cc(ccc1Br)Br	106-37-6	Non cancer	III	NOAEL (mg/kg bw day)	10	0.35	1	0.000136153	ECO	0.000136153
645	p-Cresol;4-Methylphenol	Oc1ccc(cc1)C	106-44-5	Non cancer	I	NOAEL (mg/kg bw day)	50	1.75	5	0.0849182	ECO	0.0849182
647	1,4-Dichlorobenzene;1,4-Dichlorobenzene	c1cc(ccc1Cl)Cl	106-46-7	Cancer	III	OSF (mg/kg bw day)-1	0.0054	0.00648148	1	0.0753453	HUMAN	0.00648148
659	Allyl alcohol;Prop-2-en-1-ol	OCC=C	107-18-6	Non cancer	II	NOAEL (mg/kg bw day)	4.8	0.168	3	0.0184	ECO	0.0184
666	2,5-Furandione;Furan-2,5-dione	O=C1OC(=O)C=C1	108-31-6	Non cancer	III	NOAEL (mg/kg bw day)	40	1.4	3	0.0155066	ECO	0.0155066
667	m-Cresol;3-Methylphenol	Oc1cccc(c1)C	108-39-4	Non cancer	I	NOAEL (mg/kg bw day)	50	1.75	5	0.00354503	ECO	0.00354503
669	3-Chloroaniline;3-Chloroaniline	Nc1cccc(c1)Cl	108-42-9	Non cancer	III	NOAEL (mg/kg bw day)	10	0.35	5	0.000982166	ECO	0.000982166
671	Resorcinol;Benzene-1,3-diol	Oc1cccc(O)c1	108-46-3	Non cancer	I	NOAEL (mg/kg bw day)	32	1.12	5	0.0077462	ECO	0.0077462
675	1,3,5-Trichlorobenzene;1,3,5-Trichlorobenzene	c1c(cc(cc1Cl)Cl)Cl	108-70-3	Non cancer	III	NOAEL (mg/kg bw day)	0.0769231	0.00269231	1	2.52982e-05	ECO	2.52982e-05
679	Chlorobenzene;Chlorobenzene	c1ccc(cc1)Cl	108-90-7	Non cancer	III	NOAEL (mg/kg bw day)	60	2.1	1	0.145774	ECO	0.145774
692	Sorbic acid;(2E,4E)-Hexa-2,4-dienoic acid	O=C(O)C=CC=CC	110-44-1	Non cancer	I	NOAEL (mg/kg bw day)	1774	62.09	3	0.84664	ECO	0.84664
693	Dimethomorph;3-(4-Chlorophenyl)-3-(3,4-dimethoxyphenyl)-1-(morpholin-4-yl)prop-2-en-1-one	O=C(C=C(c1ccc(cc1)Cl)c2ccc(OC)c(OC)c2)N3CCOCC3	110488-70-5	Non cancer	III	NOAEL (mg/kg bw day)	16	0.56	3	0.011	ECO	0.011
703	Thiacloprid;{3-[(6-Chloropyridin-3-yl)methyl]-1,3-thiazolidin-2-ylidene}cyanamide	N#CN=C2N(Cc1cnc(cc1)Cl)CCS2	111988-49-9	Cancer	III	OSF (mg/kg bw day)-1	0.0406	0.000862069	5	0.0156	HUMAN	0.000862069
705	Triazamate;Ethyl {[3-tert-butyl-1-(dimethylcarbamoyl)-1H-1,2,4-triazol-5-yl]sulfanyl}acetate	O=C(OCC)CSc1nc(nn1(C(=O)N(C)C))C(C)(C)C	112143-82-5	Non cancer	III	NOAEL (mg/kg bw day)	31	1.085	5	0.006	ECO	0.006
706	2-Pyridinecarboxaldehyde;Pyridine-2-carbaldehyde	O=Cc1ncccc1	1121-60-4	Non cancer	III	NOAEL (mg/kg bw day)	3846.15	134.615	3	0.00532	ECO	0.00532
707	Halofenozide;N'-Benzoyl-N'-tert-butyl-4-chlorobenzohydrazide	O=C(NN(C(=O)c1ccccc1)C(C)(C)C)c2ccc(cc2)Cl	112226-61-6	Non cancer	III	NOAEL (mg/kg bw day)	5.53	0.19355	5	0.00547723	ECO	0.00547723
709	Tetraconazole;1-[2-(2,4-Dichlorophenyl)-3-(1,1,2,2-tetrafluoroethoxy)propyl]-1H-1,2,4-triazole	FC(F)C(F)(F)OCC(c1ccc(cc1Cl)Cl)Cn2ncnc2	112281-77-3	Cancer	III	OSF (mg/kg bw day)-1	0.023	0.00152174	3	0.03	HUMAN	0.00152174
710	Tebufenozide;N-tert-Butyl-N'-(4-ethylbenzoyl)-3,5-dimethylbenzohydrazide	O=C(NN(C(=O)c1cc(cc(c1)C)C)C(C)(C)C)c2ccc(cc2)CC	112410-23-8	Non cancer	III	NOAEL (mg/kg bw day)	13.1	0.4585	5	0.0022	ECO	0.0022
720	Fenbuconazole;4-(4-Chlorophenyl)-2-phenyl-2-[(1H-1,2,4-triazol-1-yl)methyl]butanenitrile	N#CC(c1ccccc1)(Cn2ncnc2)CCc3ccc(cc3)Cl	114369-43-6	Cancer	III	OSF (mg/kg bw day)-1	0.00359	0.0097493	3	7.14e-05	ECO	7.14e-05
727	Bromuconazole;2,5-Anhydro-4-bromo-1,3,4-trideoxy-2-(2,4-dichlorophenyl)-1-(1H-1,2,4-triazol-1-yl)pentitol	n1cnn(c1)CC2(OCC(C2)Br)(c3ccc(cc3Cl)Cl)	116255-48-2	Non cancer	III	NOAEL (mg/kg bw day)	13.76	0.4816	5	0.00109545	ECO	0.00109545
729	Novaluron;N-({3-Chloro-4-[1,1,2-trifluoro-2-(trifluoromethoxy)ethoxy]phenyl}carbamoyl)-2,6-difluorobenzamide	O=C(NC(=O)c1c(F)cccc1(F))Nc2ccc(OC(F)(F)C(F)OC(F)(F)F)c(c2)Cl	116714-46-6	Non cancer	III	NOAEL (mg/kg bw day)	4.38	0.1533	3	5.98e-07	ECO	5.98e-07
731	Thiazopyr;Methyl 2-(difluoromethyl)-5-(4,5-dihydro-1,3-thiazol-2-yl)-4-(2-methylpropyl)-6-(trifluoromethyl)pyridine-3-carboxylate	O=C(OC)c2c(nc(c(C1=NCCS1)c2CC(C)C)C(F)(F)F)C(F)F	117718-60-2	Non cancer	III	NOAEL (mg/kg bw day)	6.6	0.231	5	0.00113956	ECO	0.00113956
744	Difenoconazole;1-({2-[2-Chloro-4-(4-chlorophenoxy)phenyl]-4-methyl-1,3-dioxolan-2-yl}methyl)-1H-1,2,4-triazole	n1cnn(c1)CC2(OCC(O2)C)c4ccc(Oc3ccc(cc3)Cl)cc4Cl	119446-68-3	Non cancer	III	NOAEL (mg/kg bw day)	1	0.035	5	0.000495425	ECO	0.000495425
745	Dichlobenil;2,6-Dichlorobenzonitrile	N#Cc1c(cccc1Cl)Cl	1194-65-6	Non cancer	III	NOAEL (mg/kg bw day)	5	0.175	5	0.079	ECO	0.079
751	Clorophene;2-Benzyl-4-chlorophenol	Oc1ccc(cc1Cc2ccccc2)Cl	120-32-1	Non cancer	III	NOAEL (mg/kg bw day)	120	4.2	5	9.74885e-05	ECO	9.74885e-05
752	Dichlorprop;2-(2,4-Dichlorophenoxy)propanoic acid	O=C(O)C(Oc1ccc(cc1Cl)Cl)C	120-36-5	Non cancer	III	NOAEL (mg/kg bw day)	35	1.225	1	0.00362544	ECO	0.00362544
758	1,2,4-Trichlorobenzene;1,2,4-Trichlorobenzene	c1cc(c(cc1Cl)Cl)Cl	120-82-1	Cancer	III	OSF (mg/kg bw day)-1	0.029	0.0012069	1	0.0225636	HUMAN	0.0012069
759	2,4-Dichlorophenol;2,4-Dichlorophenol	Oc1ccc(cc1Cl)Cl	120-83-2	Non cancer	III	NOAEL (mg/kg bw day)	0.3	0.0105	5	1.83284e-05	ECO	1.83284e-05
761	4-Hydroxy-3-methoxybenzaldehyde;4-Hydroxy-3-methoxybenzaldehyde	O=Cc1ccc(O)c(OC)c1	121-33-5	Non cancer	I	NOAEL (mg/kg bw day)	400	14	1	0.00959618	ECO	0.00959618
766	Cyhalofop-butyl;Butyl (2R)-2-[4-(4-cyano-2-fluorophenoxy)phenoxy]propanoate	N#Cc2ccc(Oc1ccc(OC(C(=O)OCCCC)C)cc1)c(F)c2	122008-85-9	Non cancer	III	NOAEL (mg/kg bw day)	60.5	2.1175	5	8.40714e-05	ECO	8.40714e-05
769	Chlorfenapyr;4-Bromo-2-(4-chlorophenyl)-1-(ethoxymethyl)-5-(trifluoromethyl)-1H-pyrrole-3-carbonitrile	N#Cc2c(c1ccc(cc1)Cl)n(c(c2Br)C(F)(F)F)COCC	122453-73-0	Non cancer	III	NOAEL (mg/kg bw day)	24.1	0.8435	5	7.14e-05	ECO	7.14e-05
770	Tralopyril;4-Bromo-2-(4-chlorophenyl)-5-(trifluoromethyl)-1H-pyrrole-3-carbonitrile	N#Cc1c([nH]c(c1Br)C(F)(F)F)c2ccc(cc2)Cl	122454-29-9	Non cancer	III	NOAEL (mg/kg bw day)	5.2	0.182	5	4e-06	ECO	4e-06
771	Methyl styryl ketone;4-Phenylbut-3-en-2-one	O=C(C=Cc1ccccc1)C	122-57-6	Non cancer	I	NOAEL (mg/kg bw day)	19.2308	0.673077	3	0.00057	ECO	0.00057
775	4-Chlorophenoxyacetic acid;(4-Chlorophenoxy)acetic acid	O=C(O)COc1ccc(cc1)Cl	122-88-3	Non cancer	III	NOAEL (mg/kg bw day)	132	4.62	1	0.015	ECO	0.015
782	Pymetrozine;6-Methyl-4-{(E)-[(pyridin-3-yl)methylidene]amino}-4,5-dihydro-1,2,4-triazin-3(2H)-one	O=C2NN=C(C)CN2(N=Cc1cnccc1)	123312-89-0	Cancer	III	OSF (mg/kg bw day)-1	0.0119	0.00294118	5	0.0063	HUMAN	0.00294118
783	Hydroquinone;Benzene-1,4-diol	Oc1ccc(O)cc1	123-31-9	Cancer	I	OSF (mg/kg bw day)-1	0.06	0.000583333	5	5.8e-05	ECO	5.8e-05
789	Butyl acetate;Butyl acetate	O=C(OCCCC)C	123-86-4	Non cancer	I	NOAEL (mg/kg bw day)	600	21	5	0.0146925	ECO	0.0146925
792	Quinoxyfen;5,7-Dichloro-4-(4-fluorophenoxy)quinoline	Fc3ccc(Oc2ccnc1cc(cc(c12)Cl)Cl)cc3	124495-18-7	Non cancer	III	NOAEL (mg/kg bw day)	10	0.35	5	0.00021073	ECO	0.00021073
794	Ipconazole;2-[(4-Chlorophenyl)methyl]-5-(propan-2-yl)-1-[(1H-1,2,4-triazol-1-yl)methyl]cyclopentan-1-ol	OC3(Cn1ncnc1)(C(Cc2ccc(cc2)Cl)CCC3(C(C)C))	125225-28-7	Non cancer	III	NOAEL (mg/kg bw day)	7.22	0.2527	5	1.8e-07	ECO	1.8e-07
795	Bispyribac;2,6-Bis[(4,6-dimethoxypyrimidin-2-yl)oxy]benzoic acid	O=C(O)c3c(Oc1nc(OC)cc(n1)OC)cccc3(Oc2nc(OC)cc(n2)OC)	125401-75-4	Non cancer	III	NOAEL (mg/kg bw day)	71.9	2.5165	5	0.000667226	ECO	0.000667226
797	Triflusulfuron-methyl;Methyl 2-({[4-(dimethylamino)-6-(2,2,2-trifluoroethoxy)-1,3,5-triazin-2-yl]carbamoyl}sulfamoyl)-3-methylbenzoate	O=C(OC)c1cccc(c1S(=O)(=O)NC(=O)Nc2nc(nc(n2)N(C)C)OCC(F)(F)F)C	126535-15-7	Non cancer	III	NOAEL (mg/kg bw day)	6.2	0.217	5	4.57933e-05	ECO	4.57933e-05
798	Fenhexamid;N-(2,3-Dichloro-4-hydroxyphenyl)-1-methylcyclohexane-1-carboxamide	O=C(Nc1ccc(O)c(c1Cl)Cl)C2(C)(CCCCC2)	126833-17-8	Non cancer	III	NOAEL (mg/kg bw day)	415	14.525	5	0.0133736	ECO	0.0133736
799	Methacrylonitrile;2-Methylprop-2-enenitrile	N#CC(=C)C	126-98-7	Non cancer	III	NOAEL (mg/kg bw day)	7.5	0.2625	3	0.02	ECO	0.02
803	Ether, bis(2,3,3,3-tetrachloropropyl)	O(CC(C(Cl)(Cl)Cl)Cl)CC(C(Cl)(Cl)Cl)Cl	127-90-2	Non cancer	III	NOAEL (mg/kg bw day)	46.1538	1.61538	1	0.00012	ECO	0.00012
805	Pyraflufen-ethyl;Ethyl {2-chloro-5-[4-chloro-5-(difluoromethoxy)-1-methyl-1H-pyrazol-3-yl]-4-fluorophenoxy}acetate	O=C(OCC)COc1cc(c(F)cc1Cl)c2nn(c(OC(F)F)c2Cl)C	129630-19-9	Cancer	III	OSF (mg/kg bw day)-1	0.0332	0.00105422	3	1.78e-05	ECO	1.78e-05
812	Diallyl phthalate;Diprop-2-en-1-yl benzene-1,2-dicarboxylate	O=C(OCC=C)c1ccccc1(C(=O)OCC=C)	131-17-9	Non cancer	II	NOAEL (mg/kg bw day)	25	0.875	5	0.0483387	ECO	0.0483387
813	Fludioxonil;4-(2,2-Difluoro-2H-1,3-benzodioxol-4-yl)-1H-pyrrole-3-carbonitrile	N#Cc1c[nH]cc1c3cccc2OC(F)(F)Oc23	131341-86-1	Non cancer	III	NOAEL (mg/kg bw day)	64	2.24	5	0.000587743	ECO	0.000587743
819	Azoxystrobin;Methyl (2E)-2-(2-{[6-(2-cyanophenoxy)pyrimidin-4-yl]oxy}phenyl)-3-methoxyprop-2-enoate	N#Cc3ccccc3(Oc2ncnc(Oc1ccccc1C(=COC)C(=O)OC)c2)	131860-33-8	Non cancer	III	NOAEL (mg/kg bw day)	20.4	0.714	3	4.96991e-05	ECO	4.96991e-05
823	Triticonazole;5-[(4-Chlorophenyl)methylidene]-2,2-dimethyl-1-[(1H-1,2,4-triazol-1-yl)methyl]cyclopentan-1-ol	OC2(C(=Cc1ccc(cc1)Cl)CCC2(C)(C))(Cn3ncnc3)	131983-72-7	Non cancer	III	NOAEL (mg/kg bw day)	2	0.07	3	1.02176e-05	ECO	1.02176e-05
837	Fenpyroximate;tert-Butyl 4-[({(E)-[(1,3-dimethyl-5-phenoxy-1H-pyrazol-4-yl)methylidene]amino}oxy)methyl]benzoate	O=C(OC(C)(C)C)c1ccc(cc1)CON=Cc3c(nn(c3(Oc2ccccc2))C)C	134098-61-6	Non cancer	III	NOAEL (mg/kg bw day)	1.3	0.0455	5	4.6e-06	ECO	4.6e-06
844	Acetamiprid;(1E)-N-[(6-Chloropyridin-3-yl)methyl]-N'-cyano-N-methylethanimidamide	N#CN=C(N(C)Cc1cnc(cc1)Cl)C	135410-20-7	Non cancer	III	NOAEL (mg/kg bw day)	12.4	0.434	5	0.026	ECO	0.026
848	Dipropyl 2,5-pyridinedicarboxylate;Dipropyl pyridine-2,5-dicarboxylate	O=C(OCCC)c1ncc(cc1)C(=O)OCCC	136-45-8	Non cancer	III	NOAEL (mg/kg bw day)	500	17.5	5	0.000132665	ECO	0.000132665
861	Benzyl acetate;Benzyl acetate	O=C(OCc1ccccc1)C	140-11-4	Non cancer	I	NOAEL (mg/kg bw day)	480.769	16.8269	5	0.00092	ECO	0.00092
875	Ethyl acetate;Ethyl acetate	O=C(OCC)C	141-78-6	Non cancer	I	NOAEL (mg/kg bw day)	900	31.5	5	0.048	ECO	0.048
883	Kresoxim-methyl;Methyl (2E)-(methoxyimino){2-[(2-methylphenoxy)methyl]phenyl}acetate	O=C(OC)C(=NOC)c1ccccc1COc2ccccc2C	143390-89-0	Cancer	III	OSF (mg/kg bw day)-1	0.0029	0.012069	5	0.00113111	ECO	0.00113111
886	Fluoroacetic acid;Fluoroacetic acid	O=C(O)CF	144-49-0	Non cancer	III	NOAEL (mg/kg bw day)	0.05	0.00175	3	4.6e-05	ECO	4.6e-05
888	Diclosulam;N-(2,6-Dichlorophenyl)-5-ethoxy-7-fluoro[1,2,4]triazolo[1,5-c]pyrimidine-2-sulfonamide	O=S(=O)(Nc1c(cccc1Cl)Cl)c2nc3cc(F)nc(OCC)n3(n2)	145701-21-9	Non cancer	III	NOAEL (mg/kg bw day)	50	1.75	5	3.73984e-06	ECO	3.73984e-06
894	8-Hydroxyquinoline;Quinolin-8-ol	Oc1cccc2cccnc12	148-24-3	Non cancer	III	NOAEL (mg/kg bw day)	150	5.25	5	0.000407922	ECO	0.000407922
898	Gallic acid;3,4,5-Trihydroxybenzoic acid	O=C(O)c1cc(O)c(O)c(O)c1	149-91-7	Non cancer	I	NOAEL (mg/kg bw day)	100	3.5	5	0.000491029	ECO	0.000491029
902	Monuron;N'-(4-Chlorophenyl)-N,N-dimethylurea	O=C(Nc1ccc(cc1)Cl)N(C)C	150-68-5	Non cancer	III	NOAEL (mg/kg bw day)	37.5	1.3125	5	6.3e-05	ECO	6.3e-05
912	Thiamethoxam;N-{3-[(2-Chloro-1,3-thiazol-5-yl)methyl]-5-methyl-1,3,5-oxadiazinan-4-ylidene}nitramide	O=[N+]([O-])N=C1N(C)COCN1Cc2cnc(Cl)s2	153719-23-4	Non cancer	III	NOAEL (mg/kg bw day)	1.743	0.061005	5	9.7e-05	ECO	9.7e-05
921	Flonicamid;N-(Cyanomethyl)-4-(trifluoromethyl)pyridine-3-carboxamide	N#CCNC(=O)c1cnccc1C(F)(F)F	158062-67-0	Non cancer	III	NOAEL (mg/kg bw day)	12.1	0.4235	5	0.301	ECO	0.301
927	Methoxyfenozide;N'-tert-Butyl-N'-(3,5-dimethylbenzoyl)-3-methoxy-2-methylbenzohydrazide	O=C(NN(C(=O)c1cc(cc(c1)C)C)C(C)(C)C)c2cccc(OC)c2C	161050-58-4	Non cancer	III	NOAEL (mg/kg bw day)	69.3	2.4255	5	0.0106	ECO	0.0106
928	Fenamidone;(5S)-3-Anilino-5-methyl-2-(methylsulfanyl)-5-phenyl-3,5-dihydro-4H-imidazol-4-one	O=C3N(Nc1ccccc1)C(=NC3(c2ccccc2)C)SC	161326-34-7	Non cancer	III	NOAEL (mg/kg bw day)	6.419	0.224665	5	0.000877952	ECO	0.000877952
941	Bromoxynil octanoate;2,6-Dibromo-4-cyanophenyl octanoate	N#Cc1cc(c(OC(=O)CCCCCCC)c(c1)Br)Br	1689-99-2	Cancer	III	OSF (mg/kg bw day)-1	0.103	0.000339806	5	0.00034	HUMAN	0.000339806
966	Benfluralin;N-Butyl-N-ethyl-2,6-dinitro-4-(trifluoromethyl)aniline	O=[N+]([O-])c1cc(cc(c1N(CC)CCCC)[N+](=O)[O-])C(F)(F)F	1861-40-1	Non cancer	III	NOAEL (mg/kg bw day)	17	0.595	5	0.00019	ECO	0.00019
970	Boscalid;2-Chloro-N-(4'-chloro[1,1'-biphenyl]-2-yl)pyridine-3-carboxamide	O=C(Nc2ccccc2(c1ccc(cc1)Cl))c3cccnc3Cl	188425-85-6	Non cancer	III	NOAEL (mg/kg bw day)	34	1.19	5	0.046699	ECO	0.046699
974	Propachlor;2-Chloro-N-phenyl-N-(propan-2-yl)acetamide	O=C(N(c1ccccc1)C(C)C)CCl	1918-16-7	Non cancer	III	NOAEL (mg/kg bw day)	13.3	0.4655	3	0.00589915	ECO	0.00589915
977	2,4-D-Butotyl;2-Butoxyethyl (2,4-dichlorophenoxy)acetate	O=C(OCCOCCCC)COc1ccc(cc1Cl)Cl	1929-73-3	Non cancer	III	NOAEL (mg/kg bw day)	22	0.77	1	0.00805	ECO	0.00805
997	2,6-Dichlorobenzamide;2,6-Dichlorobenzamide	O=C(N)c1c(cccc1Cl)Cl	2008-58-4	Non cancer	III	NOAEL (mg/kg bw day)	14	0.49	5	0.1	ECO	0.1
1005	Fipronil-desulfinyl;5-Amino-1-[2,6-dichloro-4-(trifluoromethyl)phenyl]-4-(trifluoromethyl)-1H-pyrazole-3-carbonitrile	N#Cc1nn(c(N)c1C(F)(F)F)c2c(cc(cc2Cl)C(F)(F)F)Cl	205650-65-3	Non cancer	III	NOAEL (mg/kg bw day)	0.177	0.006195	5	4.78e-06	ECO	4.78e-06
1006	1,4-Bis(bromoacetoxy)-2-butene;But-2-ene-1,4-diyl bis(bromoacetate)	O=C(OCC=CCOC(=O)CBr)CBr	20679-58-7	Non cancer	III	NOAEL (mg/kg bw day)	4.5	0.1575	3	0.000183303	ECO	0.000183303
1010	Topramezone;[3-(4,5-Dihydro-1,2-oxazol-3-yl)-4-(methanesulfonyl)-2-methylphenyl](5-hydroxy-1-methyl-1H-pyrazol-4-yl)methanone	O=C(c1cnn(c1(O))C)c3ccc(c(C2=NOCC2)c3C)S(=O)(=O)C	210631-68-8	Non cancer	III	NOAEL (mg/kg bw day)	1.1	0.0385	5	5.08e-05	ECO	5.08e-05
1016	Fluometuron;N,N-Dimethyl-N'-[3-(trifluoromethyl)phenyl]urea	O=C(Nc1cccc(c1)C(F)(F)F)N(C)C	2164-17-2	Non cancer	III	NOAEL (mg/kg bw day)	8	0.28	5	0.0176929	ECO	0.0176929
1017	Penoxsulam;2-(2,2-Difluoroethoxy)-N-(5,8-dimethoxy[1,2,4]triazolo[1,5-c]pyrimidin-2-yl)-6-(trifluoromethyl)benzene-1-sulfonamide	O=S(=O)(Nc1nc2c(OC)cnc(OC)n2(n1))c3c(OCC(F)F)cccc3C(F)(F)F	219714-96-2	Non cancer	III	NOAEL (mg/kg bw day)	53.3	1.8655	3	0.000197555	ECO	0.000197555
1019	Metrafenone;(3-Bromo-6-methoxy-2-methylphenyl)(2,3,4-trimethoxy-6-methylphenyl)methanone	O=C(c1c(OC)c(OC)c(OC)cc1C)c2c(OC)ccc(c2C)Br	220899-03-6	Non cancer	III	NOAEL (mg/kg bw day)	43	1.505	1	0.00236	ECO	0.00236
1030	Butachlor;N-(Butoxymethyl)-2-chloro-N-(2,6-diethylphenyl)acetamide	O=C(N(c1c(cccc1CC)CC)COCCCC)CCl	23184-66-9	Non cancer	III	NOAEL (mg/kg bw day)	17.5	0.6125	3	6.85565e-05	ECO	6.85565e-05
1035	Fluopicolide;2,6-Dichloro-N-{[3-chloro-5-(trifluoromethyl)pyridin-2-yl]methyl}benzamide	O=C(NCc1ncc(cc1Cl)C(F)(F)F)c2c(cccc2Cl)Cl	239110-15-7	Non cancer	III	NOAEL (mg/kg bw day)	7.4	0.259	5	0.00302	ECO	0.00302
1036	Propyzamide;3,5-Dichloro-N-(2-methylbut-3-yn-2-yl)benzamide	O=C(NC(C#C)(C)C)c1cc(cc(c1)Cl)Cl	23950-58-5	Non cancer	III	NOAEL (mg/kg bw day)	2.5	0.0875	5	0.0166054	ECO	0.0166054
1051	Butylated hydroxyanisole;2-tert-Butyl-4-methoxyphenol--3-tert-butyl-4-methoxyphenol (1/1)	Oc1ccc(OC)cc1C(C)(C)C	25013-16-5	Cancer	I	OSF (mg/kg bw day)-1	0.0002	0.175	1	0.0023092	ECO	0.0023092
1066	Ethofumesate;2-Ethoxy-3,3-dimethyl-2,3-dihydro-1-benzofuran-5-yl methanesulfonate	O=S(=O)(Oc1ccc2OC(OCC)C(c2(c1))(C)C)C	26225-79-6	Non cancer	I	NOAEL (mg/kg bw day)	190	6.65	3	0.00603738	ECO	0.00603738
1069	Chloroneb;1,4-Dichloro-2,5-dimethoxybenzene	O(c1cc(c(OC)cc1Cl)Cl)C	2675-77-6	Non cancer	III	NOAEL (mg/kg bw day)	25	0.875	1	0.000959592	ECO	0.000959592
1082	C.I. Disperse Yellow 3;N-{4-[(E)-(2-Hydroxy-5-methylphenyl)diazenyl]phenyl}acetamide	O=C(Nc2ccc(N=Nc1cc(ccc1(O))C)cc2)C	2832-40-8	Non cancer	III	NOAEL (mg/kg bw day)	250	8.75	3	0.018	ECO	0.018
1083	4-Amino-m-cresol;4-Amino-3-methylphenol	Oc1ccc(N)c(c1)C	2835-99-6	Non cancer	I	NOAEL (mg/kg bw day)	60	2.1	5	1.3e-05	ECO	1.3e-05
1090	Prodiamine;2,6-Dinitro-N~1~,N~1~-dipropyl-4-(trifluoromethyl)benzene-1,3-diamine	O=[N+]([O-])c1cc(c(N)c(c1N(CCC)CCC)[N+](=O)[O-])C(F)(F)F	29091-21-2	Non cancer	III	NOAEL (mg/kg bw day)	80.1	2.8035	5	0.000117473	ECO	0.000117473
1127	Fluchloralin;N-(2-Chloroethyl)-2,6-dinitro-N-propyl-4-(trifluoromethyl)aniline	O=[N+]([O-])c1cc(cc(c1N(CCC)CCCl)[N+](=O)[O-])C(F)(F)F	33245-39-5	Non cancer	III	NOAEL (mg/kg bw day)	60	2.1	3	5.6e-06	ECO	5.6e-06
1130	PFOA;Pentadecafluorooctanoic acid	O=C(O)C(F)(F)C(F)(F)C(F)(F)C(F)(F)C(F)(F)C(F)(F)C(F)(F)F	335-67-1	Cancer	III	OSF (mg/kg bw day)-1	0.07	0.0005	1	0.346688	HUMAN	0.0005
1135	Acetochlor;2-Chloro-N-(ethoxymethyl)-N-(2-ethyl-6-methylphenyl)acetamide	O=C(N(c1c(cccc1CC)C)COCC)CCl	34256-82-1	Non cancer	III	NOAEL (mg/kg bw day)	161.1	5.6385	3	0.0025486	ECO	0.0025486
1146	Diflubenzuron;N-[(4-Chlorophenyl)carbamoyl]-2,6-difluorobenzamide	O=C(NC(=O)c1c(F)cccc1(F))Nc2ccc(cc2)Cl	35367-38-5	Non cancer	III	NOAEL (mg/kg bw day)	11	0.385	5	1.68375e-05	ECO	1.68375e-05
1147	Imazalil;1-{2-(2,4-Dichlorophenyl)-2-[(prop-2-en-1-yl)oxy]ethyl}-1H-imidazole	n1ccn(c1)CC(OCC=C)c2ccc(cc2Cl)Cl	35554-44-0	Cancer	III	OSF (mg/kg bw day)-1	0.0611	0.000572831	5	0.00073	HUMAN	0.000572831
1154	Fluoxastrobin;(E)-1-(2-{[6-(2-Chlorophenoxy)-5-fluoropyrimidin-4-yl]oxy}phenyl)-1-(5,6-dihydro-1,4,2-dioxazin-3-yl)-N-methoxymethanimine	Fc2c(ncnc2(Oc1ccccc1Cl))Oc4ccccc4(C(=NOC)C3=NOCCO3)	361377-29-9	Non cancer	III	NOAEL (mg/kg bw day)	70.4	2.464	5	0.00152	ECO	0.00152
1157	Iprodione;3-(3,5-Dichlorophenyl)-2,4-dioxo-N-(propan-2-yl)imidazolidine-1-carboxamide	O=C(NC(C)C)N2C(=O)N(c1cc(cc(c1)Cl)Cl)C(=O)C2	36734-19-7	Cancer	III	OSF (mg/kg bw day)-1	0.0439	0.000797267	5	0.0137295	HUMAN	0.000797267
1210	Oxyfluorfen;2-Chloro-1-(3-ethoxy-4-nitrophenoxy)-4-(trifluoromethyl)benzene	O=[N+]([O-])c2ccc(Oc1ccc(cc1Cl)C(F)(F)F)cc2(OCC)	42874-03-3	Cancer	III	OSF (mg/kg bw day)-1	0.0732	0.000478142	5	0.00013	ECO	0.00013
1255	17beta-Estradiol;(17beta)-Estra-1(10),2,4-triene-3,17-diol	Oc1ccc2c(c1)CCC3C2CCC4(C)(C(O)CCC34)	50-28-2	Cancer	II	OSF (mg/kg bw day)-1	39	8.97436e-07	5	7.30761e-07	ECO	7.30761e-07
1269	Metolachlor;2-Chloro-N-(2-ethyl-6-methylphenyl)-N-(1-methoxypropan-2-yl)acetamide	O=C(N(c1c(cccc1CC)C)C(C)COC)CCl	51218-45-2	Non cancer	III	NOAEL (mg/kg bw day)	15	0.525	3	0.00503591	ECO	0.00503591
1272	Diclofop-methyl;Methyl 2-[4-(2,4-dichlorophenoxy)phenoxy]propanoate	O=C(OC)C(Oc2ccc(Oc1ccc(cc1Cl)Cl)cc2)C	51338-27-3	Cancer	III	OSF (mg/kg bw day)-1	0.0736	0.000475543	1	0.00186121	HUMAN	0.000475543
1291	2-Tolualdehyde;2-Methylbenzaldehyde	O=Cc1ccccc1C	529-20-4	Non cancer	I	NOAEL (mg/kg bw day)	250	8.75	3	0.00212238	ECO	0.00212238
1302	2-Methyl-4,6-dinitrophenol;2-Methyl-4,6-dinitrophenol	O=[N+]([O-])c1cc(c(O)c(c1)C)[N+](=O)[O-]	534-52-1	Non cancer	III	NOAEL (mg/kg bw day)	400	14	5	0.0656598	ECO	0.0656598
1309	1,3-Dichlorobenzene;1,3-Dichlorobenzene	c1cc(cc(c1)Cl)Cl	541-73-1	Non cancer	III	NOAEL (mg/kg bw day)	9	0.315	1	0.0516799	ECO	0.0516799
1311	1,3-Dichloropropene;1,3-Dichloroprop-1-ene	C(=CCl)CCl	542-75-6	Cancer	III	DWCR (ug/L)	0.8	0.0008	3	0.00152233	HUMAN	0.0008
1313	Furosemide;4-Chloro-2-{[(furan-2-yl)methyl]amino}-5-sulfamoylbenzoic acid	O=C(O)c2cc(c(cc2(NCc1occc1))Cl)S(=O)(=O)N	54-31-9	Non cancer	III	NOAEL (mg/kg bw day)	48.0769	1.68269	5	0.01	ECO	0.01
1322	Triadimenol;1-(4-Chlorophenoxy)-3,3-dimethyl-1-(1H-1,2,4-triazol-1-yl)butan-2-ol	OC(C(Oc1ccc(cc1)Cl)n2ncnc2)C(C)(C)C	55219-65-3	Non cancer	III	NOAEL (mg/kg bw day)	7.5	0.2625	5	0.002	ECO	0.002
1328	Triclopyr;[(3,5,6-Trichloropyridin-2-yl)oxy]acetic acid	O=C(O)COc1nc(c(cc1Cl)Cl)Cl	55335-06-3	Non cancer	III	NOAEL (mg/kg bw day)	5	0.175	5	0.002	ECO	0.002
1348	3-Chloro-2-methylpropene;3-Chloro-2-methylprop-1-ene	C=C(C)CCl	563-47-3	Cancer	III	OSF (mg/kg bw day)-1	0.14	0.00025	3	0.0014	HUMAN	0.00025
1349	Flurprimidol;2-Methyl-1-(pyrimidin-5-yl)-1-[4-(trifluoromethoxy)phenyl]propan-1-ol	FC(F)(F)Oc1ccc(cc1)C(O)(c2cncnc2)C(C)C	56425-91-3	Non cancer	III	NOAEL (mg/kg bw day)	1.96	0.0686	3	0.00028	ECO	0.00028
1368	2,6-Dimethylphenol;2,6-Dimethylphenol	Oc1c(cccc1C)C	576-26-1	Non cancer	I	NOAEL (mg/kg bw day)	0.6	0.021	5	0.0108	ECO	0.0108
1380	Toluene-2,4-diisocyanate;2,4-Diisocyanato-1-methylbenzene	O=C=Nc1ccc(c(N=C=O)c1)C	584-84-9	Cancer	I	OSF (mg/kg bw day)-1	0.039	0.000897436	3	0.0167132	HUMAN	0.000897436
1393	3-Aminophenol;3-Aminophenol	Oc1cccc(N)c1	591-27-5	Non cancer	I	NOAEL (mg/kg bw day)	20	0.7	5	0.005	ECO	0.005
1403	Nitrofurazone;(2E)-2-[(5-Nitrofuran-2-yl)methylidene]hydrazine-1-carboxamide	O=C(N)NN=Cc1oc(cc1)[N+](=O)[O-]	59-87-0	Cancer	III	OSF (mg/kg bw day)-1	1.3	2.69231e-05	5	0.00145	HUMAN	2.69231e-05
1406	Sulfasalazine;2-Hydroxy-5-[(E)-{4-[(pyridin-2-yl)sulfamoyl]phenyl}diazenyl]benzoic acid	O=C(O)c3cc(N=Nc1ccc(cc1)S(=O)(=O)Nc2ncccc2)ccc3(O)	599-79-1	Non cancer	III	NOAEL (mg/kg bw day)	84	2.94	3	1.25859e-05	ECO	1.25859e-05
1409	Propiconazole;1-{[2-(2,4-Dichlorophenyl)-4-propyl-1,3-dioxolan-2-yl]methyl}-1H-1,2,4-triazole	n1cnn(c1)CC2(OCC(O2)CCC)c3ccc(cc3Cl)Cl	60207-90-1	Non cancer	III	NOAEL (mg/kg bw day)	16.82	0.5887	5	0.00914152	ECO	0.00914152
1423	2,4-Dichloronitrobenzene;2,4-Dichloro-1-nitrobenzene	O=[N+]([O-])c1ccc(cc1Cl)Cl	611-06-3	Non cancer	III	NOAEL (mg/kg bw day)	38.4615	1.34615	2	0.0024	ECO	0.0024
1429	1,2,4-Tribromobenzene;1,2,4-Tribromobenzene	c1cc(c(cc1Br)Br)Br	615-54-3	Non cancer	III	NOAEL (mg/kg bw day)	5	0.175	1	5.98e-05	ECO	5.98e-05
1462	3,5-Dichloroaniline;3,5-Dichloroaniline	Nc1cc(cc(c1)Cl)Cl	626-43-7	Non cancer	III	NOAEL (mg/kg bw day)	1	0.035	5	0.00199194	ECO	0.00199194
1472	Methylene bis(thiocyanate);Methylene bis(thiocyanate)	N#CSCSC#N	6317-18-6	Non cancer	III	NOAEL (mg/kg bw day)	1	0.035	3	0.000116	ECO	0.000116
1487	Triflumuron;2-Chloro-N-{[4-(trifluoromethoxy)phenyl]carbamoyl}benzamide	O=C(NC(=O)c1ccccc1Cl)Nc2ccc(OC(F)(F)F)cc2	64628-44-0	Non cancer	III	NOAEL (mg/kg bw day)	3.6	0.126	5	3.83406e-07	ECO	3.83406e-07
1503	Flutolanil;N-{3-[(Propan-2-yl)oxy]phenyl}-2-(trifluoromethyl)benzamide	O=C(Nc1cccc(OC(C)C)c1)c2ccccc2C(F)(F)F	66332-96-5	Non cancer	III	NOAEL (mg/kg bw day)	44	1.54	5	0.00773886	ECO	0.00773886
1507	Fenoxaprop-ethyl;Ethyl 2-{4-[(6-chloro-1,3-benzoxazol-2-yl)oxy]phenoxy}propanoate	O=C(OCC)C(Oc3ccc(Oc1nc2ccc(cc2(o1))Cl)cc3)C	66441-23-4	Non cancer	III	NOAEL (mg/kg bw day)	1	0.035	5	0.0074766	ECO	0.0074766
1511	Metazachlor;2-Chloro-N-(2,6-dimethylphenyl)-N-[(1H-pyrazol-1-yl)methyl]acetamide	O=C(N(c1c(cccc1C)C)Cn2nccc2)CCl	67129-08-2	Non cancer	III	NOAEL (mg/kg bw day)	21	0.735	3	1.48324e-05	ECO	1.48324e-05
1516	Forchlorfenuron;N-(2-Chloropyridin-4-yl)-N'-phenylurea	O=C(Nc1ccccc1)Nc2ccnc(c2)Cl	68157-60-8	Non cancer	III	NOAEL (mg/kg bw day)	16.2	0.567	5	1.64924e-05	ECO	1.64924e-05
1519	Triflumizole;(1E)-N-[4-Chloro-2-(trifluoromethyl)phenyl]-1-(1H-imidazol-1-yl)-2-propoxyethan-1-imine	FC(F)(F)c2cc(ccc2(N=C(n1cncc1)COCCC))Cl	68694-11-1	Non cancer	III	NOAEL (mg/kg bw day)	4.1	0.1435	5	0.0033	ECO	0.0033
1521	Buprofezin;2-(tert-Butylimino)-5-phenyl-3-(propan-2-yl)-1,3,5-thiadiazinan-4-one	O=C2N(c1ccccc1)CSC(=NC(C)(C)C)N2C(C)C	69327-76-0	Non cancer	III	NOAEL (mg/kg bw day)	13	0.455	5	0.00294	ECO	0.00294
1522	Fluroxypyr;[(4-Amino-3,5-dichloro-6-fluoropyridin-2-yl)oxy]acetic acid	O=C(O)COc1nc(F)c(c(N)c1Cl)Cl	69377-81-7	Non cancer	III	NOAEL (mg/kg bw day)	80	2.8	5	0.000938	ECO	0.000938
1528	Fluazifop-butyl;Butyl 2-(4-{[5-(trifluoromethyl)pyridin-2-yl]oxy}phenoxy)propanoate	O=C(OCCCC)C(Oc2ccc(Oc1ncc(cc1)C(F)(F)F)cc2)C	69806-50-4	Non cancer	III	NOAEL (mg/kg bw day)	0.5	0.0175	5	0.0001	ECO	0.0001
1535	Mecoprop;2-(4-Chloro-2-methylphenoxy)propanoic acid	O=C(O)C(Oc1ccc(cc1C)Cl)C	7085-19-0	Non cancer	III	NOAEL (mg/kg bw day)	2.5	0.0875	1	0.0107152	ECO	0.0107152
1542	Benalaxyl;Methyl N-(2,6-dimethylphenyl)-N-(phenylacetyl)alaninate	O=C(OC)C(N(C(=O)Cc1ccccc1)c2c(cccc2C)C)C	71626-11-4	Non cancer	III	NOAEL (mg/kg bw day)	6.2	0.217	5	0.000917004	ECO	0.000917004
1557	Clofentezine;3,6-Bis(2-chlorophenyl)-1,2,4,5-tetrazine	n1nc(nnc1c2ccccc2Cl)c3ccccc3Cl	74115-24-5	Cancer	III	OSF (mg/kg bw day)-1	0.0376	0.000930851	5	0.0007	ECO	0.0007
1561	Quinidine bisulfate	OC(c2ccnc1ccc(OC)cc12)C3N4CCC(C3)C(C=C)C4	747-45-5	Non cancer	III	NOAEL (mg/kg bw day)	40	1.4	3	0.000875484	ECO	0.000875484
1576	Paclobutrazol	OC(C(n1ncnc1)Cc2ccc(cc2)Cl)C(C)(C)C	76738-62-0	Non cancer	III	NOAEL (mg/kg bw day)	12.5	0.4375	5	0.0211152	ECO	0.0211152
1578	Gibberellic acid;(1S,2S,4aR,4bR,7S,9aS,10S,10aR)-2,7-Dihydroxy-1-methyl-8-methylidene-13-oxo-1,2,4b,5,6,7,8,9,10,10a-decahydro-4a,1-(epoxymethano)-7,9a-methanobenzo[a]azulene-10-carboxylic acid	O=C(O)C4C2C1(OC(=O)C2(C)(C(O)C=C1))C5CCC3(O)(C(=C)CC45(C3))	77-06-5	Non cancer	III	NOAEL (mg/kg bw day)	680	23.8	3	0.00752465	ECO	0.00752465
1579	Phenolphthalein;3,3-Bis(4-hydroxyphenyl)-2-benzofuran-1(3H)-one	O=C3OC(c1ccc(O)cc1)(c2ccc(O)cc2)c4ccccc34	77-09-8	Non cancer	III	NOAEL (mg/kg bw day)	461.538	16.1538	5	0.000695715	ECO	0.000695715
1585	Hexachlorocyclopentadiene;1,2,3,4,5,5-Hexachlorocyclopenta-1,3-diene	C=1(C(=C(C(C=1Cl)(Cl)Cl)Cl)Cl)Cl	77-47-4	Non cancer	III	NOAEL (mg/kg bw day)	10	0.35	3	1.64317e-05	ECO	1.64317e-05
1586	Lactofen;1-Ethoxy-1-oxopropan-2-yl 5-[2-chloro-4-(trifluoromethyl)phenoxy]-2-nitrobenzoate	O=C(OC(C(=O)OCC)C)c2cc(Oc1ccc(cc1Cl)C(F)(F)F)ccc2[N+](=O)[O-]	77501-63-4	Non cancer	III	NOAEL (mg/kg bw day)	14.1	0.4935	5	1.4e-06	ECO	1.4e-06
1600	Chloroacetic acid;Chloroacetic acid	O=C(O)CCl	79-11-8	Non cancer	III	NOAEL (mg/kg bw day)	30	1.05	3	0.00066	ECO	0.00066
1604	Thifensulfuron-methyl;Methyl 3-{[(4-methoxy-6-methyl-1,3,5-triazin-2-yl)carbamoyl]sulfamoyl}thiophene-2-carboxylate	O=C(OC)c1c(ccs1)S(=O)(=O)NC(=O)Nc2nc(nc(n2)C)OC	79277-27-3	Non cancer	III	NOAEL (mg/kg bw day)	7	0.245	5	0.00535	ECO	0.00535
1606	Dichloroacetic acid;Dichloroacetic acid	O=C(O)C(Cl)Cl	79-43-6	Cancer	III	OSF (mg/kg bw day)-1	0.05	0.0007	3	0.0023	HUMAN	0.0007
1609	Fluazinam;3-Chloro-N-[3-chloro-2,6-dinitro-4-(trifluoromethyl)phenyl]-5-(trifluoromethyl)pyridin-2-amine	O=[N+]([O-])c2cc(c(c(c2(Nc1ncc(cc1Cl)C(F)(F)F))[N+](=O)[O-])Cl)C(F)(F)F	79622-59-6	Non cancer	III	NOAEL (mg/kg bw day)	3.8	0.133	5	0.00031836	ECO	0.00031836
1610	beta-Ionone;(3E)-4-(2,6,6-Trimethylcyclohex-1-en-1-yl)but-3-en-2-one	O=C(C=CC1=C(C)CCCC1(C)C)C	79-77-6	Non cancer	I	NOAEL (mg/kg bw day)	10	0.35	3	0.000509	ECO	0.000509
1612	Hexaconazole;2-(2,4-Dichlorophenyl)-1-(1H-1,2,4-triazol-1-yl)hexan-2-ol	OC(c1ccc(cc1Cl)Cl)(Cn2ncnc2)CCCC	79983-71-4	Cancer	III	OSF (mg/kg bw day)-1	0.016	0.0021875	3	0.00376934	HUMAN	0.0021875
1617	Bisphenol A;4,4'-(Propane-2,2-diyl)diphenol	Oc1ccc(cc1)C(c2ccc(O)cc2)(C)C	80-05-7	Non cancer	III	NOAEL (mg/kg bw day)	25	0.875	5	0.00457739	ECO	0.00457739
1641	1-Amino-2,4-dibromoanthraquinone;1-Amino-2,4-dibromoanthracene-9,10-dione	O=C1c3ccccc3(C(=O)c2c1c(N)c(cc2Br)Br)	81-49-2	Non cancer	III	NOAEL (mg/kg bw day)	150	5.25	5	8.79687e-08	ECO	8.79687e-08
1650	Dimethoxane;2,6-Dimethyl-1,3-dioxan-4-yl acetate	O=C(OC1OC(OC(C)C1)C)C	828-00-2	Non cancer	III	NOAEL (mg/kg bw day)	31	1.085	1	0.00239	ECO	0.00239
1651	Bensulfuron-methyl;Methyl 2-({[(4,6-dimethoxypyrimidin-2-yl)carbamoyl]sulfamoyl}methyl)benzoate	O=C(OC)c1ccccc1CS(=O)(=O)NC(=O)Nc2nc(OC)cc(n2)OC	83055-99-6	Non cancer	III	NOAEL (mg/kg bw day)	93	3.255	5	0.04	ECO	0.04
1653	Teflubenzuron;N-[(3,5-Dichloro-2,4-difluorophenyl)carbamoyl]-2,6-difluorobenzamide	O=C(NC(=O)c1c(F)cccc1(F))Nc2cc(c(F)c(c2(F))Cl)Cl	83121-18-0	Non cancer	III	NOAEL (mg/kg bw day)	8	0.28	5	3.73149e-07	ECO	3.73149e-07
1664	Diethyl phthalate;Diethyl benzene-1,2-dicarboxylate	O=C(OCC)c1ccccc1(C(=O)OCC)	84-66-2	Non cancer	I	NOAEL (mg/kg bw day)	750	26.25	5	0.0385902	ECO	0.0385902
1666	Dibutyl phthalate;Dibutyl benzene-1,2-dicarboxylate	O=C(OCCCC)c1ccccc1(C(=O)OCCCC)	84-74-2	Non cancer	I	NOAEL (mg/kg bw day)	192.308	6.73077	5	0.0236512	ECO	0.0236512
1676	Primisulfuron-methyl;Methyl 2-({[4,6-bis(difluoromethoxy)pyrimidin-2-yl]carbamoyl}sulfamoyl)benzoate	O=C(OC)c1ccccc1S(=O)(=O)NC(=O)Nc2nc(OC(F)F)cc(n2)OC(F)F	86209-51-0	Non cancer	III	NOAEL (mg/kg bw day)	15	0.525	3	0.00439975	ECO	0.00439975
1690	Flumiclorac-pentyl;Pentyl [2-chloro-5-(1,3-dioxo-1,3,4,5,6,7-hexahydro-2H-isoindol-2-yl)-4-fluorophenoxy]acetate	O=C(OCCCCC)COc1cc(c(F)cc1Cl)N2C(=O)C3=C(C2(=O))CCCC3	87546-18-7	Non cancer	III	NOAEL (mg/kg bw day)	664	23.24	5	0.000112	ECO	0.000112
1691	1,2,3-Trichlorobenzene;1,2,3-Trichlorobenzene	c1cc(c(c(c1)Cl)Cl)Cl	87-61-6	Non cancer	III	NOAEL (mg/kg bw day)	0.0769231	0.00269231	1	9.22646e-06	ECO	9.22646e-06
1694	Dimethenamid;2-Chloro-N-(2,4-dimethylthiophen-3-yl)-N-(1-methoxypropan-2-yl)acetamide	O=C(N(c1c(csc1C)C)C(C)COC)CCl	87674-68-8	Non cancer	III	NOAEL (mg/kg bw day)	33.5	1.1725	3	0.00345823	ECO	0.00345823
1695	Hexachloro-1,3-butadiene;1,1,2,3,4,4-Hexachlorobuta-1,3-diene	C(C(=C(Cl)Cl)Cl)(=C(Cl)Cl)Cl	87-68-3	Cancer	III	DWCR (ug/L)	0.5	0.0005	3	0.002	HUMAN	0.0005
1696	4-Chloro-3,5-dimethylphenol;4-Chloro-3,5-dimethylphenol	Oc1cc(c(c(c1)C)Cl)C	88-04-0	Non cancer	III	NOAEL (mg/kg bw day)	1250	43.75	5	0.000242518	ECO	0.000242518
1697	2,4,6-Trichlorophenol;2,4,6-Trichlorophenol	Oc1c(cc(cc1Cl)Cl)Cl	88-06-2	Cancer	III	DWCR (ug/L)	3	0.003	4	0.0112572	HUMAN	0.003
1703	3-Trifluoromethyl-4-nitrophenol;4-Nitro-3-(trifluoromethyl)phenol	O=[N+]([O-])c1ccc(O)cc1C(F)(F)F	88-30-2	Non cancer	III	NOAEL (mg/kg bw day)	81	2.835	5	0.00271091	ECO	0.00271091
1708	1-Chloro-2-nitrobenzene;1-Chloro-2-nitrobenzene	O=[N+]([O-])c1ccccc1Cl	88-73-3	Cancer	III	OSF (mg/kg bw day)-1	0.3	0.000116667	2	0.020884	HUMAN	0.000116667
1733	2-Phenylphenol;[1,1'-Biphenyl]-2-ol	Oc1ccccc1c2ccccc2	90-43-7	Cancer	III	OSF (mg/kg bw day)-1	0.00194	0.0180412	5	0.0014613	ECO	0.0014613
1738	2-Chloronaphthalene;2-Chloronaphthalene	c1ccc2cc(ccc2(c1))Cl	91-58-7	Non cancer	III	NOAEL (mg/kg bw day)	250	8.75	1	0.000247661	ECO	0.000247661
1747	2'-Acetonaphthone;1-(Naphthalen-2-yl)ethan-1-one	O=C(c1ccc2ccccc2(c1))C	93-08-3	Non cancer	III	NOAEL (mg/kg bw day)	33	1.155	5	0.000441015	ECO	0.000441015
1767	Cyproconazole;2-(4-Chlorophenyl)-3-cyclopropyl-1-(1H-1,2,4-triazol-1-yl)butan-2-ol	OC(c1ccc(cc1)Cl)(Cn2ncnc2)C(C)C3CC3	94361-06-5	Non cancer	III	NOAEL (mg/kg bw day)	21.4	0.749	3	0.0006	ECO	0.0006
1769	Piperine;(2E,4E)-5-(2H-1,3-Benzodioxol-5-yl)-1-(piperidin-1-yl)penta-2,4-dien-1-one	O=C(C=CC=Cc1ccc2OCOc2(c1))N3CCCCC3	94-62-2	Non cancer	III	NOAEL (mg/kg bw day)	5	0.175	3	0.001568	ECO	0.001568
1771	MCPA;(4-Chloro-2-methylphenoxy)acetic acid	O=C(O)COc1ccc(cc1C)Cl	94-74-6	Non cancer	III	NOAEL (mg/kg bw day)	10.9	0.3815	1	0.0229111	ECO	0.0229111
1772	2,4-Dichlorophenoxyacetic acid;(2,4-Dichlorophenoxy)acetic acid	O=C(O)COc1ccc(cc1Cl)Cl	94-75-7	Non cancer	III	NOAEL (mg/kg bw day)	1	0.035	1	0.0906487	HUMAN	0.035
1774	MCPB;4-(4-Chloro-2-methylphenoxy)butanoic acid	O=C(O)CCCOc1ccc(cc1C)Cl	94-81-5	Non cancer	III	NOAEL (mg/kg bw day)	12	0.42	1	0.00058916	ECO	0.00058916
1775	2,4-DB;4-(2,4-Dichlorophenoxy)butanoic acid	O=C(O)CCCOc1ccc(cc1Cl)Cl	94-82-6	Non cancer	III	NOAEL (mg/kg bw day)	4.16	0.1456	1	0.00421627	ECO	0.00421627
1778	Trinexapac-ethyl;Ethyl 4-[cyclopropyl(hydroxy)methylidene]-3,5-dioxocyclohexane-1-carboxylate	O=C(OCC)C1CC(=O)C(C(=O)C1)=C(O)C2CC2	95266-40-3	Non cancer	III	NOAEL (mg/kg bw day)	34	1.19	5	0.041	ECO	0.041
1779	o-Cresol;2-Methylphenol	Oc1ccccc1C	95-48-7	Non cancer	I	NOAEL (mg/kg bw day)	50	1.75	5	0.0041405	ECO	0.0041405
1780	2-Chlorotoluene;1-Chloro-2-methylbenzene	c1ccc(c(c1)C)Cl	95-49-8	Non cancer	III	NOAEL (mg/kg bw day)	20	0.7	1	0.00364952	ECO	0.00364952
1781	1,2-Dichlorobenzene;1,2-Dichlorobenzene	c1ccc(c(c1)Cl)Cl	95-50-1	Non cancer	III	NOAEL (mg/kg bw day)	30	1.05	1	0.0527587	ECO	0.0527587
1782	2-Chloroaniline;2-Chloroaniline	Nc1ccccc1Cl	95-51-2	Non cancer	III	NOAEL (mg/kg bw day)	40	1.4	5	0.0032	ECO	0.0032
1803	2,4,5-Trichlorophenol;2,4,5-Trichlorophenol	Oc1cc(c(cc1Cl)Cl)Cl	95-95-4	Non cancer	III	NOAEL (mg/kg bw day)	100	3.5	5	0.0225416	ECO	0.0225416
1809	1,3-Dichloro-2-propanol;1,3-Dichloropropan-2-ol	OC(CCl)CCl	96-23-1	Non cancer	III	NOAEL (mg/kg bw day)	1	0.035	1	0.000175994	ECO	0.000175994
1813	1-Chloro-2,4-dinitrobenzene;1-Chloro-2,4-dinitrobenzene	O=[N+]([O-])c1ccc(c(c1)[N+](=O)[O-])Cl	97-00-7	Non cancer	III	NOAEL (mg/kg bw day)	7.69231	0.269231	5	0.00289828	ECO	0.00289828
1818	Eugenol;2-Methoxy-4-(prop-2-en-1-yl)phenol	Oc1ccc(cc1(OC))CC=C	97-53-0	Non cancer	I	NOAEL (mg/kg bw day)	300	10.5	1	0.00460898	ECO	0.00460898
1822	Dithiopyr;S~3~,S~5~-Dimethyl 2-(difluoromethyl)-4-(2-methylpropyl)-6-(trifluoromethyl)pyridine-3,5-dicarbothioate	O=C(c1c(nc(c(C(=O)SC)c1CC(C)C)C(F)(F)F)C(F)F)SC	97886-45-8	Non cancer	III	NOAEL (mg/kg bw day)	0.662	0.02317	5	0.00076	ECO	0.00076
1824	Furfural;Furan-2-carbaldehyde	O=Cc1occc1	98-01-1	Cancer	III	OSF (mg/kg bw day)-1	0.0349	0.00100287	3	0.0426	HUMAN	0.00100287
1830	Acetophenone;1-Phenylethan-1-one	O=C(c1ccccc1)C	98-86-2	Non cancer	I	NOAEL (mg/kg bw day)	423	14.805	5	0.0174279	ECO	0.0174279
1833	Flumetsulam;N-(2,6-Difluorophenyl)-5-methyl[1,2,4]triazolo[1,5-a]pyrimidine-2-sulfonamide	O=S(=O)(Nc1c(F)cccc1(F))c2nc3nc(ccn3(n2))C	98967-40-9	Non cancer	III	NOAEL (mg/kg bw day)	250	8.75	5	0.0408264	ECO	0.0408264
1840	Dicloran;2,6-Dichloro-4-nitroaniline	O=[N+]([O-])c1cc(c(N)c(c1)Cl)Cl	99-30-9	Non cancer	III	NOAEL (mg/kg bw day)	5	0.175	5	0.0013	ECO	0.0013
1858	Chlorpropham;Propan-2-yl (3-chlorophenyl)carbamate	O=C(OC(C)C)Nc1cccc(c1)Cl	101-21-3	Non cancer	III	NOAEL (mg/kg bw day)	64.8	2.268	4	0.00107147	ECO	0.00107147
1872	Endosulfan;6,7,8,9,10,10-Hexachloro-1,5,5a,6,9,9a-hexahydro-3H-6,9-methano-3lambda~4~-2,4,3lambda~4~-benzodioxathiepin-3-one	O=S1OCC2C(CO1)C3(C(=C(C2(C3(Cl)Cl)Cl)Cl)Cl)Cl	115-29-7	Non cancer	III	NOAEL (mg/kg bw day)	0.5	0.0175	3	4.45596e-05	ECO	4.45596e-05
1873	Dicofol;2,2,2-Trichloro-1,1-bis(4-chlorophenyl)ethan-1-ol	OC(c1ccc(cc1)Cl)(c2ccc(cc2)Cl)C(Cl)(Cl)Cl	115-32-2	Non cancer	III	NOAEL (mg/kg bw day)	95.84	3.3544	3	0.000643305	ECO	0.000643305
1879	Hexachlorobenzene;Hexachlorobenzene	c1(c(c(c(c(c1Cl)Cl)Cl)Cl)Cl)Cl	118-74-1	Cancer	III	DWCR (ug/L)	0.02	2e-05	1	3.42053e-05	HUMAN	2e-05
1883	Malathion;Diethyl 2-[(dimethoxyphosphorothioyl)sulfanyl]butanedioate	O=C(OCC)CC(C(=O)OCC)SP(OC)(OC)=S	121-75-5	Non cancer	III	NOAEL (mg/kg bw day)	34.4	1.204	4	0.00322863	ECO	0.00322863
1884	Fenitrothion;O,O-Dimethyl O-(3-methyl-4-nitrophenyl) phosphorothioate	O=[N+]([O-])c1ccc(OP(OC)(OC)=S)cc1C	122-14-5	Non cancer	III	NOAEL (mg/kg bw day)	1.32	0.0462	4	1.58694e-06	ECO	1.58694e-06
1885	Propham;Propan-2-yl phenylcarbamate	O=C(OC(C)C)Nc1ccccc1	122-42-9	Non cancer	I	NOAEL (mg/kg bw day)	50	1.75	4	0.00903008	ECO	0.00903008
1889	Technical chlordane	C2(=C(C3(C1C(C(C(C1Cl)Cl)Cl)C2(C3(Cl)Cl)Cl)Cl)Cl)Cl	12789-03-6	Cancer	III	DWCR (ug/L)	0.1	0.0001	3	2.34127e-05	ECO	2.34127e-05
1896	Famoxadone;3-Anilino-5-methyl-5-(4-phenoxyphenyl)-1,3-oxazolidine-2,4-dione	O=C4OC(c2ccc(Oc1ccccc1)cc2)(C(=O)N4(Nc3ccccc3))C	131807-57-3	Non cancer	III	NOAEL (mg/kg bw day)	3.34	0.1169	4	0.0001116	ECO	0.0001116
1902	Desmedipham;3-[(Ethoxycarbonyl)amino]phenyl phenylcarbamate (non-preferred name)	O=C(Oc1cccc(c1)NC(=O)OCC)Nc2ccccc2	13684-56-5	Non cancer	I	NOAEL (mg/kg bw day)	5.2	0.182	4	0.00019	ECO	0.00019
1903	Phenmedipham;3-[(Methoxycarbonyl)amino]phenyl (3-methylphenyl)carbamate (non-preferred name)	O=C(Oc1cccc(c1)NC(=O)OC)Nc2cccc(c2)C	13684-63-4	Non cancer	I	NOAEL (mg/kg bw day)	3.5	0.1225	4	5.11e-05	ECO	5.11e-05
1904	Thiram	C(N(C)C)(=S)SSC(N(C)C)=S	137-26-8	Non cancer	III	NOAEL (mg/kg bw day)	11.5385	0.403846	3	2.2e-05	ECO	2.2e-05
1910	Kepone;1,1a,3,3a,4,5,5,5a,5b,6-Decachlorooctahydro-2H-1,3,4-(methanetriyl)cyclobuta[cd]pentalen-2-one	O=C1C2(C3(C4(C1(C5(C2(C3(C(C45Cl)(Cl)Cl)Cl)Cl)Cl)Cl)Cl)Cl)Cl	143-50-0	Cancer	III	DWCR (ug/L)	0.0033	3.3e-06	1	2.26176e-06	ECO	2.26176e-06
1915	Bifenazate;Propan-2-yl 2-(4-methoxy[1,1'-biphenyl]-3-yl)hydrazine-1-carboxylate	O=C(OC(C)C)NNc1cc(ccc1(OC))c2ccccc2	149877-41-8	Non cancer	III	NOAEL (mg/kg bw day)	3.2	0.112	3	0.0005	ECO	0.0005
1921	Carbetamide;1-(Ethylamino)-1-oxopropan-2-yl phenylcarbamate	O=C(OC(C(=O)NCC)C)Nc1ccccc1	16118-49-3	Non cancer	I	NOAEL (mg/kg bw day)	2	0.07	4	0.0172945	ECO	0.0172945
1924	Aldoxycarb;(5E)-7,7-Dimethyl-8,8-dioxo-4-oxa-8lambda~6~-thia-2,5-diazanon-5-en-3-one	O=C(ON=CC(C)(C)S(=O)(=O)C)NC	1646-88-4	Non cancer	III	NOAEL (mg/kg bw day)	0.6	0.021	4	8.1912e-05	ECO	8.1912e-05
1926	Methomyl;Methyl N-[(methylcarbamoyl)oxy]ethanimidothioate	O=C(ON=C(C)SC)NC	16752-77-5	Non cancer	III	NOAEL (mg/kg bw day)	2.5	0.0875	4	6.05294e-05	ECO	6.05294e-05
1928	Indoxacarb;Methyl (4aS)-7-chloro-2-{(methoxycarbonyl)[4-(trifluoromethoxy)phenyl]carbamoyl}-2,5-dihydroindeno[1,2-e][1,3,4]oxadiazine-4a(3H)-carboxylate	O=C(OC)N(C(=O)N2N=C3c1ccc(cc1CC3(OC2)(C(=O)OC))Cl)c4ccc(OC(F)(F)F)cc4	173584-44-6	Non cancer	III	NOAEL (mg/kg bw day)	1.7	0.0595	4	0.0022	ECO	0.0022
1929	Pyraclostrobin;Methyl [2-({[1-(4-chlorophenyl)-1H-pyrazol-3-yl]oxy}methyl)phenyl]methoxycarbamate	O=C(OC)N(OC)c1ccccc1COc2nn(cc2)c3ccc(cc3)Cl	175013-18-0	Non cancer	III	NOAEL (mg/kg bw day)	10.7	0.3745	4	9.43758e-05	ECO	9.43758e-05
1935	Pentachloroanisole;1,2,3,4,5-Pentachloro-6-methoxybenzene	O(c1c(c(c(c(c1Cl)Cl)Cl)Cl)Cl)C	1825-21-4	Non cancer	III	NOAEL (mg/kg bw day)	40	1.4	1	5.44e-06	ECO	5.44e-06
1937	Chlorthal-dimethyl;Dimethyl 2,3,5,6-tetrachlorobenzene-1,4-dicarboxylate	O=C(OC)c1c(c(c(C(=O)OC)c(c1Cl)Cl)Cl)Cl	1861-32-1	Non cancer	III	NOAEL (mg/kg bw day)	2500	87.5	5	0.01	ECO	0.01
1939	Chlorothalonil;2,4,5,6-Tetrachlorobenzene-1,3-dicarbonitrile	N#Cc1c(c(C#N)c(c(c1Cl)Cl)Cl)Cl	1897-45-6	Cancer	III	OSF (mg/kg bw day)-1	0.017	0.00205882	4	0.000560017	ECO	0.000560017
1948	EPN;O-Ethyl O-(4-nitrophenyl) phenylphosphonothioate	O=[N+]([O-])c2ccc(OP(OCC)(c1ccccc1)=S)cc2	2104-64-5	Non cancer	III	NOAEL (mg/kg bw day)	0.25	0.00875	5	8.8e-06	ECO	8.8e-06
1961	Prallethrin;2-Methyl-4-oxo-3-(prop-2-yn-1-yl)cyclopent-2-en-1-yl 2,2-dimethyl-3-(2-methylprop-1-en-1-yl)cyclopropane-1-carboxylate	O=C(OC1C(=C(C(=O)C1)CC#C)C)C2C(C=C(C)C)C2(C)(C)	23031-36-9	Non cancer	II	NOAEL (mg/kg bw day)	79.1	2.7685	4	6.29921e-07	ECO	6.29921e-07
1965	Oxamyl;Methyl 2-(dimethylamino)-N-[(methylcarbamoyl)oxy]-2-oxoethanimidothioate	O=C(ON=C(C(=O)N(C)C)SC)NC	23135-22-0	Non cancer	III	NOAEL (mg/kg bw day)	2.1	0.0735	4	0.0517	ECO	0.0517
2011	Methyl parathion;O,O-Dimethyl O-(4-nitrophenyl) phosphorothioate	O=[N+]([O-])c1ccc(OP(OC)(OC)=S)cc1	298-00-0	Non cancer	III	NOAEL (mg/kg bw day)	0.12	0.0042	4	0.00108488	ECO	0.00108488
2029	Diazinon;O,O-Diethyl O-[6-methyl-2-(propan-2-yl)pyrimidin-4-yl] phosphorothioate	n1c(OP(OCC)(OCC)=S)cc(nc1C(C)C)C	333-41-5	Non cancer	III	NOAEL (mg/kg bw day)	168	5.88	4	3.88633e-05	ECO	3.88633e-05
2057	Fenpropathrin;Cyano(3-phenoxyphenyl)methyl 2,2,3,3-tetramethylcyclopropane-1-carboxylate	N#CC(OC(=O)C1C(C)(C)C1(C)(C))c3cccc(Oc2ccccc2)c3	39515-41-8	Non cancer	III	NOAEL (mg/kg bw day)	15	0.525	3	2.6e-07	ECO	2.6e-07
2066	Vinclozolin;3-(3,5-Dichlorophenyl)-5-ethenyl-5-methyl-1,3-oxazolidine-2,4-dione	O=C1OC(C=C)(C(=O)N1c2cc(cc(c2)Cl)Cl)C	50471-44-8	Non cancer	III	NOAEL (mg/kg bw day)	4.4	0.154	4	0.0613645	ECO	0.0613645
2069	Fenvalerate;Cyano(3-phenoxyphenyl)methyl 2-(4-chlorophenyl)-3-methylbutanoate	N#CC(OC(=O)C(c1ccc(cc1)Cl)C(C)C)c3cccc(Oc2ccccc2)c3	51630-58-1	Non cancer	III	NOAEL (mg/kg bw day)	2.5	0.0875	3	2.08147e-05	ECO	2.08147e-05
2072	Cypermethrin;Cyano(3-phenoxyphenyl)methyl 3-(2,2-dichloroethenyl)-2,2-dimethylcyclopropane-1-carboxylate	N#CC(OC(=O)C1C(C=C(Cl)Cl)C1(C)(C))c3cccc(Oc2ccccc2)c3	52315-07-8	Non cancer	III	NOAEL (mg/kg bw day)	13.8	0.483	3	2.70115e-07	ECO	2.70115e-07
2078	Deltamethrin;(S)-Cyano(3-phenoxyphenyl)methyl (1R,3R)-3-(2,2-dibromoethenyl)-2,2-dimethylcyclopropane-1-carboxylate	N#CC(OC(=O)C1C(C=C(Br)Br)C1(C)(C))c3cccc(Oc2ccccc2)c3	52918-63-5	Non cancer	III	NOAEL (mg/kg bw day)	1	0.035	3	7.10467e-07	ECO	7.10467e-07
2079	Dazomet;3,5-Dimethyl-1,3,5-thiadiazinane-2-thione	C1(N(C)CN(C)CS1)(=S)	533-74-4	Non cancer	III	NOAEL (mg/kg bw day)	1.5	0.0525	4	0.000427083	ECO	0.000427083
2081	Chlorethoxyfos;O,O-Diethyl O-(1,2,2,2-tetrachloroethyl) phosphorothioate	O(CC)P(OCC)(OC(C(Cl)(Cl)Cl)Cl)=S	54593-83-8	Non cancer	III	NOAEL (mg/kg bw day)	0.635	0.022225	4	4.01473e-07	ECO	4.01473e-07
2084	Fenthion;O,O-Dimethyl O-[3-methyl-4-(methylsulfanyl)phenyl] phosphorothioate	O(c1ccc(c(c1)C)SC)P(OC)(OC)=S	55-38-9	Non cancer	III	NOAEL (mg/kg bw day)	16	0.56	4	0.0001538	ECO	0.0001538
2085	3-Iodo-2-propynyl-N-butylcarbamate;3-Iodoprop-2-yn-1-yl butylcarbamate	O=C(OCC#CI)NCCCC	55406-53-6	Non cancer	III	NOAEL (mg/kg bw day)	25	0.875	4	0.000168	ECO	0.000168
2086	Chlorpyrifos-methyl;O,O-Dimethyl O-(3,5,6-trichloropyridin-2-yl) phosphorothioate	n1c(OP(OC)(OC)=S)c(cc(c1Cl)Cl)Cl	5598-13-0	Non cancer	III	NOAEL (mg/kg bw day)	1	0.035	4	5.10006e-07	ECO	5.10006e-07
2089	Parathion;O,O-Diethyl O-(4-nitrophenyl) phosphorothioate	O=[N+]([O-])c1ccc(OP(OCC)(OCC)=S)cc1	56-38-2	Non cancer	III	NOAEL (mg/kg bw day)	0.4	0.014	4	1.87931e-06	ECO	1.87931e-06
2092	Allethrin;2-Methyl-4-oxo-3-(prop-2-en-1-yl)cyclopent-2-en-1-yl 2,2-dimethyl-3-(2-methylprop-1-en-1-yl)cyclopropane-1-carboxylate	O=C(OC1C(=C(C(=O)C1)CC=C)C)C2C(C=C(C)C)C2(C)(C)	584-79-2	Non cancer	II	NOAEL (mg/kg bw day)	18.5	0.6475	4	2.83947e-06	ECO	2.83947e-06
2094	2,3,4,6-Tetrachlorophenol;2,3,4,6-Tetrachlorophenol	Oc1c(cc(c(c1Cl)Cl)Cl)Cl	58-90-2	Non cancer	III	NOAEL (mg/kg bw day)	25	0.875	4	0.00552451	ECO	0.00552451
2097	Thiodicarb;Dimethyl (1E,1'E)-N,N'-{sulfanediylbis[(methylcarbamoyl)oxy]}diethanimidothioate	O=C(ON=C(C)SC)N(C)SN(C(=O)ON=C(C)SC)C	59669-26-0	Non cancer	III	NOAEL (mg/kg bw day)	30	1.05	4	0.0009	ECO	0.0009
2098	Dimethoate;O,O-Dimethyl S-[2-(methylamino)-2-oxoethyl] phosphorodithioate	O=C(NC)CSP(OC)(OC)=S	60-51-5	Non cancer	III	NOAEL (mg/kg bw day)	0.06	0.0021	4	1.98995e-05	ECO	1.98995e-05
2102	Pentachlorobenzene;1,2,3,4,5-Pentachlorobenzene	c1c(c(c(c(c1Cl)Cl)Cl)Cl)Cl	608-93-5	Non cancer	III	NOAEL (mg/kg bw day)	2.53846	0.0888462	1	0.000954847	ECO	0.000954847
2107	Carbaryl;Naphthalen-1-yl methylcarbamate	O=C(Oc1cccc2ccccc12)NC	63-25-2	Non cancer	III	NOAEL (mg/kg bw day)	12.5	0.4375	4	0.00377583	ECO	0.00377583
2119	Tralomethrin;(S)-Cyano(3-phenoxyphenyl)methyl (1R,3S)-2,2-dimethyl-3-(1,2,2,2-tetrabromoethyl)cyclopropane-1-carboxylate	N#CC(OC(=O)C1C(C(C(Br)(Br)Br)Br)C1(C)(C))c3cccc(Oc2ccccc2)c3	66841-25-6	Non cancer	III	NOAEL (mg/kg bw day)	1	0.035	5	2.996e-08	ECO	2.996e-08
2127	Cyfluthrin;Cyano(4-fluoro-3-phenoxyphenyl)methyl 3-(2,2-dichloroethenyl)-2,2-dimethylcyclopropane-1-carboxylate	N#CC(OC(=O)C1C(C=C(Cl)Cl)C1(C)(C))c3ccc(F)c(Oc2ccccc2)c3	68359-37-5	Non cancer	III	NOAEL (mg/kg bw day)	9.5	0.3325	3	3.25793e-06	ECO	3.25793e-06
2128	Fluvalinate;Cyano(3-phenoxyphenyl)methyl N-[2-chloro-4-(trifluoromethyl)phenyl]valinate	N#CC(OC(=O)C(Nc1ccc(cc1Cl)C(F)(F)F)C(C)C)c3cccc(Oc2ccccc2)c3	69409-94-5	Non cancer	III	NOAEL (mg/kg bw day)	3	0.105	3	4.8e-07	ECO	4.8e-07
2134	Fenoxycarb;Ethyl [2-(4-phenoxyphenoxy)ethyl]carbamate	O=C(OCC)NCCOc2ccc(Oc1ccccc1)cc2	72490-01-8	Non cancer	III	NOAEL (mg/kg bw day)	9.7	0.3395	4	1.14117e-05	ECO	1.14117e-05
2135	Imiprothrin;[2,5-Dioxo-3-(prop-2-yn-1-yl)imidazolidin-1-yl]methyl (1R,3R)-2,2-dimethyl-3-(2-methylprop-1-en-1-yl)cyclopropane-1-carboxylate	O=C(OCN1C(=O)N(CC#C)CC1(=O))C2C(C=C(C)C)C2(C)(C)	72963-72-5	Non cancer	III	NOAEL (mg/kg bw day)	5.9	0.2065	4	1.02e-05	ECO	1.02e-05
2136	Phosmet;S-[(1,3-Dioxo-1,3-dihydro-2H-isoindol-2-yl)methyl] O,O-dimethyl phosphorodithioate	O=C1c2ccccc2(C(=O)N1CSP(OC)(OC)=S)	732-11-6	Non cancer	III	NOAEL (mg/kg bw day)	2	0.07	4	1.07443e-05	ECO	1.07443e-05
2138	Bensulide;S-{2-[(Benzenesulfonyl)amino]ethyl} O,O-dipropan-2-yl phosphorodithioate	O=S(=O)(NCCSP(OC(C)C)(OC(C)C)=S)c1ccccc1	741-58-2	Non cancer	III	NOAEL (mg/kg bw day)	100	3.5	4	0.00748	ECO	0.00748
2140	EPTC;S-Ethyl dipropylcarbamothioate	O=C(N(CCC)CCC)SCC	759-94-4	Non cancer	III	NOAEL (mg/kg bw day)	3	0.105	4	0.0102192	ECO	0.0102192
2147	Hexythiazox	O=C(NC1CCCCC1)N3C(=O)SC(c2ccc(cc2)Cl)C3C	78587-05-0	Non cancer	III	NOAEL (mg/kg bw day)	7	0.245	4	1.74642e-05	ECO	1.74642e-05
2149	Tefluthrin;(2,3,5,6-Tetrafluoro-4-methylphenyl)methyl 3-[(1Z)-2-chloro-3,3,3-trifluoroprop-1-en-1-yl]-2,2-dimethylcyclopropane-1-carboxylate	O=C(OCc1c(F)c(F)c(c(F)c1(F))C)C2C(C=C(C(F)(F)F)Cl)C2(C)(C)	79538-32-2	Non cancer	III	NOAEL (mg/kg bw day)	2.5	0.0875	4	7.94e-08	ECO	7.94e-08
2158	Bifenthrin;(2-Methyl[1,1'-biphenyl]-3-yl)methyl (1R,3R)-3-[(1Z)-2-chloro-3,3,3-trifluoroprop-1-en-1-yl]-2,2-dimethylcyclopropane-1-carboxylate	O=C(OCc2cccc(c1ccccc1)c2C)C3C(C=C(C(F)(F)F)Cl)C3(C)(C)	82657-04-3	Non cancer	III	NOAEL (mg/kg bw day)	2.9	0.1015	4	2.61685e-06	ECO	2.61685e-06
2159	Pentachloronitrobenzene;1,2,3,4,5-Pentachloro-6-nitrobenzene	O=[N+]([O-])c1c(c(c(c(c1Cl)Cl)Cl)Cl)Cl	82-68-8	Cancer	III	OSF (mg/kg bw day)-1	0.26	0.000134615	4	0.00229438	HUMAN	0.000134615
2161	Hexabromobenzene;Hexabromobenzene	c1(c(c(c(c(c1Br)Br)Br)Br)Br)Br	87-82-1	Non cancer	III	NOAEL (mg/kg bw day)	2	0.07	5	8e-08	ECO	8e-08
2170	1,2,4,5-Tetrachlorobenzene;1,2,4,5-Tetrachlorobenzene	c1c(c(cc(c1Cl)Cl)Cl)Cl	95-94-3	Non cancer	III	NOAEL (mg/kg bw day)	0.34	0.0119	1	0.00254	ECO	0.00254
2177	Fosthiazate;S-Butan-2-yl O-ethyl (2-oxo-1,3-thiazolidin-3-yl)phosphonothioate	O=C1N(CCS1)P(=O)(OCC)SC(C)CC	98886-44-3	Non cancer	III	NOAEL (mg/kg bw day)	0.08	0.0028	4	4.64e-05	ECO	4.64e-05
2182	Captafol;2-[(1,1,2,2-Tetrachloroethyl)sulfanyl]-3a,4,7,7a-tetrahydro-1H-isoindole-1,3(2H)-dione	O=C1N(C(=O)C2CC=CCC12)SC(C(Cl)Cl)(Cl)Cl	2425-06-1	Cancer	III	OSF (mg/kg bw day)-1	0.15	0.000233333	3	0.00025	HUMAN	0.000233333
2195	1,3,5-Triazine-1,3,5(2H,4H,6H)-triethanol;2,2',2''-(1,3,5-Triazinane-1,3,5-triyl)tri(ethan-1-ol)	OCCN1CN(CN(C1)CCO)CCO	4719-04-4	Non cancer	III	NOAEL (mg/kg bw day)	50	1.75	5	0.00522	ECO	0.00522
2204	Trichloromelamine;N,N',N''-1,3,5-Triazine-2,4,6-triyltrihypochlorous amide	n1c(nc(nc1NCl)NCl)NCl	7673-09-8	Non cancer	III	NOAEL (mg/kg bw day)	30	1.05	2	0.000195959	ECO	0.000195959
2209	p-Nitroanisole;1-Methoxy-4-nitrobenzene	O=[N+]([O-])c1ccc(OC)cc1	100-17-4	Non cancer	III	NOAEL (mg/kg bw day)	96.1538	3.36538	5	0.032	ECO	0.032
2268	Triethanolamine;2,2',2''-Nitrilotri(ethan-1-ol)	OCCN(CCO)CCO	102-71-6	Non cancer	I	NOAEL (mg/kg bw day)	500	17.5	5	0.16	ECO	0.16
2287	Mesotrione;2-[4-(Methanesulfonyl)-2-nitrobenzoyl]cyclohexane-1,3-dione	O=C(c1ccc(cc1[N+](=O)[O-])S(=O)(=O)C)C2C(=O)CCCC2(=O)	104206-82-8	Non cancer	III	NOAEL (mg/kg bw day)	0.09	0.00315	5	5.74456e-06	ECO	5.74456e-06
2294	Caprolactam;Azepan-2-one	O=C1NCCCCC1	105-60-2	Non cancer	III	NOAEL (mg/kg bw day)	50	1.75	5	1.45	ECO	1.45
2299	1,4-Benzenediamine;Benzene-1,4-diamine	Nc1ccc(N)cc1	106-50-3	Non cancer	I	NOAEL (mg/kg bw day)	8	0.28	5	0.000428952	ECO	0.000428952
2312	Ethylenediamine;Ethane-1,2-diamine	NCCN	107-15-3	Non cancer	III	NOAEL (mg/kg bw day)	100	3.5	5	0.00742654	ECO	0.00742654
2313	Glyphosate;N-(Phosphonomethyl)glycine	O=C(O)CNCP(=O)(O)O	1071-83-6	Non cancer	III	NOAEL (mg/kg bw day)	240.385	8.41346	5	0.00707107	ECO	0.00707107
2314	Propargyl alcohol;Prop-2-yn-1-ol	C#CCO	107-19-7	Non cancer	III	NOAEL (mg/kg bw day)	5	0.175	5	0.00033757	ECO	0.00033757
2315	Ethylene glycol;Ethane-1,2-diol	OCCO	107-21-1	Non cancer	I	NOAEL (mg/kg bw day)	625	21.875	5	20.9554	ECO	20.9554
2328	1,3-Benzenediamine;Benzene-1,3-diamine	Nc1cccc(N)c1	108-45-2	Non cancer	I	NOAEL (mg/kg bw day)	6	0.21	5	0.004	ECO	0.004
2380	Metobenzuron;N-Methoxy-N'-{4-[(2-methoxy-2,4,4-trimethyl-3,4-dihydro-2H-1-benzopyran-7-yl)oxy]phenyl}-N-methylurea	O=C(Nc3ccc(Oc2ccc1c(OC(OC)(C)CC1(C)C)c2)cc3)N(OC)C	111578-32-6	Non cancer	III	NOAEL (mg/kg bw day)	6.05	0.21175	5	2.3e-05	ECO	2.3e-05
2385	2-(2-Ethoxyethoxy)ethanol;2-(2-Ethoxyethoxy)ethan-1-ol	OCCOCCOCC	111-90-0	Non cancer	I	NOAEL (mg/kg bw day)	250	8.75	1	2.55127	ECO	2.55127
2387	Nicosulfuron;2-{[(4,6-Dimethoxypyrimidin-2-yl)carbamoyl]sulfamoyl}-N,N-dimethylpyridine-3-carboxamide	O=C(Nc1nc(OC)cc(n1)OC)NS(=O)(=O)c2ncccc2(C(=O)N(C)C)	111991-09-4	Non cancer	III	NOAEL (mg/kg bw day)	15	0.525	5	0.00297716	ECO	0.00297716
2395	Triethylene glycol;2,2'-[Ethane-1,2-diylbis(oxy)]di(ethan-1-ol)	OCCOCCOCCO	112-27-6	Non cancer	I	NOAEL (mg/kg bw day)	769.231	26.9231	5	15	ECO	15
2405	MGK-264;2-(2-Ethylhexyl)-3a,4,7,7a-tetrahydro-1H-4,7-methanoisoindole-1,3(2H)-dione	O=C2N(C(=O)C3C1C=CC(C1)C23)CC(CC)CCCC	113-48-4	Non cancer	III	NOAEL (mg/kg bw day)	130	4.55	5	0.000265287	ECO	0.000265287
2407	Erythromycin;(3R,4S,5S,6R,7R,9R,11R,12R,13S,14R)-6-{[(2S,3R,4S,6R)-4-(Dimethylamino)-3-hydroxy-6-methyloxan-2-yl]oxy}-14-ethyl-7,12,13-trihydroxy-4-{[(2R,4R,5S,6S)-5-hydroxy-4-methoxy-4,6-dimethyloxan-2-yl]oxy}-3,_x000D__x000D_ 5,7,9,11,13-hexamethyl-1-oxacyclotetradecane-2,10-dione (non-preferred name)	O=C3OC(CC)C(O)(C)C(O)C(C(=O)C(C)CC(O)(C)C(OC1OC(C)CC(N(C)C)C1(O))C(C)C(OC2OC(C)C(O)C(OC)(C)C2)C3C)C	114-07-8	Non cancer	III	NOAEL (mg/kg bw day)	180	6.3	5	0.00236821	ECO	0.00236821
2418	Di(2-ethylhexyl) phthalate;Bis(2-ethylhexyl) benzene-1,2-dicarboxylate	O=C(OCC(CC)CCCC)c1ccccc1(C(=O)OCC(CC)CCCC)	117-81-7	Cancer	I	DWCR (ug/L)	3	0.003	5	0.0903736	HUMAN	0.003
2419	Di-n-octyl phthalate;Dioctyl benzene-1,2-dicarboxylate	O=C(OCCCCCCCC)c1ccccc1(C(=O)OCCCCCCCC)	117-84-0	Non cancer	I	NOAEL (mg/kg bw day)	0.384615	0.0134615	5	5.65685e-05	ECO	5.65685e-05
2420	Spiroxamine;N-[(8-tert-Butyl-1,4-dioxaspiro[4.5]decan-2-yl)methyl]-N-ethylpropan-1-amine	O1CC(OC12(CCC(CC2)C(C)(C)C))CN(CC)CCC	118134-30-8	Non cancer	III	NOAEL (mg/kg bw day)	9.3	0.3255	5	5.2e-05	ECO	5.2e-05
2422	2,4,6-Trinitrotoluene;2-Methyl-1,3,5-trinitrobenzene	O=[N+]([O-])c1cc(c(c(c1)[N+](=O)[O-])C)[N+](=O)[O-]	118-96-7	Cancer	III	DWCR (ug/L)	1	0.001	5	0.0286973	HUMAN	0.001
2425	Tebufenpyrad;N-[(4-tert-Butylphenyl)methyl]-4-chloro-3-ethyl-1-methyl-1H-pyrazole-5-carboxamide	O=C(NCc1ccc(cc1)C(C)(C)C)c2c(c(nn2C)CC)Cl	119168-77-3	Non cancer	III	NOAEL (mg/kg bw day)	6.8	0.238	5	8.04e-06	ECO	8.04e-06
2434	Fipronil;5-Amino-1-[2,6-dichloro-4-(trifluoromethyl)phenyl]-4-(trifluoromethanesulfinyl)-1H-pyrazole-3-carbonitrile	N#Cc1nn(c(N)c1S(=O)C(F)(F)F)c2c(cc(cc2Cl)C(F)(F)F)Cl	120068-37-3	Non cancer	III	NOAEL (mg/kg bw day)	0.33	0.01155	5	0.00030488	ECO	0.00030488
2436	Cyazofamid;4-Chloro-2-cyano-N,N-dimethyl-5-(4-methylphenyl)-1H-imidazole-1-sulfonamide	N#Cc2nc(c(c1ccc(cc1)C)n2S(=O)(=O)N(C)C)Cl	120116-88-3	Non cancer	III	NOAEL (mg/kg bw day)	29.5	1.0325	5	4.31184e-05	ECO	4.31184e-05
2453	N,N-Dimethylaniline;N,N-Dimethylaniline	c1ccc(cc1)N(C)C	121-69-7	Cancer	I	OSF (mg/kg bw day)-1	0.027	0.0012963	5	0.0169323	HUMAN	0.0012963
2460	Rimsulfuron;N-[(4,6-Dimethoxypyrimidin-2-yl)carbamoyl]-3-(ethanesulfonyl)pyridine-2-sulfonamide	O=C(Nc1nc(OC)cc(n1)OC)NS(=O)(=O)c2ncccc2S(=O)(=O)CC	122931-48-0	Non cancer	III	NOAEL (mg/kg bw day)	102	3.57	5	3.12269e-05	ECO	3.12269e-05
2489	Tributyl phosphate;Tributyl phosphate	O=P(OCCCC)(OCCCC)OCCCC	126-73-8	Cancer	III	OSF (mg/kg bw day)-1	0.009	0.00388889	5	0.254165	HUMAN	0.00388889
2505	Sulfisoxazole;4-Amino-N-(3,4-dimethyl-1,2-oxazol-5-yl)benzene-1-sulfonamide	O=S(=O)(Nc1onc(c1C)C)c2ccc(N)cc2	127-69-5	Non cancer	III	NOAEL (mg/kg bw day)	464	16.24	5	0.0019	ECO	0.0019
2563	DEET;N,N-Diethyl-3-methylbenzamide	O=C(c1cccc(c1)C)N(CC)CC	134-62-3	Non cancer	I	NOAEL (mg/kg bw day)	100	3.5	5	0.144	ECO	0.144
2565	Acibenzolar-S-methyl;S-Methyl 1,2,3-benzothiadiazole-7-carbothioate	O=C(c2cccc1nnsc12)SC	135158-54-2	Non cancer	III	NOAEL (mg/kg bw day)	126	4.41	5	0.00052	ECO	0.00052
2571	Hexanoic acid, 2-ethyl-, zinc salt;Zinc bis(2-ethylhexanoate)	O=C(O)C(CC)CCCC	136-53-8	Non cancer	I	NOAEL (mg/kg bw day)	76.9231	2.69231	1	0.00032	ECO	0.00032
2623	Sulfosulfuron;N-[(4,6-Dimethoxypyrimidin-2-yl)carbamoyl]-2-(ethanesulfonyl)imidazo[1,2-a]pyridine-3-sulfonamide	O=C(Nc1nc(OC)cc(n1)OC)NS(=O)(=O)c3c(nc2ccccn23)S(=O)(=O)CC	141776-32-1	Non cancer	III	NOAEL (mg/kg bw day)	370.3	12.9605	5	0.0001502	ECO	0.0001502
2678	Didecyl dimethyl ammonium carbonate;Bis(N-decyl-N,N-dimethyldecan-1-aminium) carbonate	CCCCCCCCCC[N+](C)(C)CCCCCCCCCC	148788-55-0	Non cancer	III	NOAEL (mg/kg bw day)	60.7	2.1245	5	0.0018	ECO	0.0018
2679	Thiabendazole;2-(1,3-Thiazol-4-yl)-1H-benzimidazole	n1cscc1c2nc3ccccc3([nH]2)	148-79-8	Non cancer	III	NOAEL (mg/kg bw day)	9.4	0.329	5	0.000228999	ECO	0.000228999
2682	Tepraloxydim;2-(N-{[(2E)-3-Chloroprop-2-en-1-yl]oxy}propanimidoyl)-3-hydroxy-5-(oxan-4-yl)cyclohex-2-en-1-one	O=C1C(=C(O)CC(C1)C2CCOCC2)C(=NOCC=CCl)CC	149979-41-9	Non cancer	III	NOAEL (mg/kg bw day)	22	0.77	5	0.00148	ECO	0.00148
2695	Napropamide;N,N-Diethyl-2-[(naphthalen-1-yl)oxy]propanamide	O=C(N(CC)CC)C(Oc1cccc2ccccc12)C	15299-99-7	Non cancer	III	NOAEL (mg/kg bw day)	25	0.875	5	0.00746345	ECO	0.00746345
2697	Etoxazole;4-(4-tert-Butyl-2-ethoxyphenyl)-2-(2,6-difluorophenyl)-4,5-dihydro-1,3-oxazole	Fc1cccc(F)c1C3=NC(c2ccc(cc2(OCC))C(C)(C)C)CO3	153233-91-1	Non cancer	III	NOAEL (mg/kg bw day)	300.4	10.514	5	2.6e-06	ECO	2.6e-06
2711	Daminozide;4-(2,2-Dimethylhydrazinyl)-4-oxobutanoic acid	O=C(O)CCC(=O)NN(C)C	1596-84-5	Cancer	III	OSF (mg/kg bw day)-1	0.0087	0.00402299	5	0.0167254	HUMAN	0.00402299
2716	Prometon;6-Methoxy-N~2~,N~4~-di(propan-2-yl)-1,3,5-triazine-2,4-diamine	n1c(nc(nc1NC(C)C)NC(C)C)OC	1610-18-0	Non cancer	III	NOAEL (mg/kg bw day)	15	0.525	5	0.00334664	ECO	0.00334664
2718	Bethoxazin;3-(1-Benzothiophen-2-yl)-5,6-dihydro-4H-1,4lambda~4~,2-oxathiazin-4-one	O=S1C(=NOCC1)c3cc2ccccc2s3	163269-30-5	Non cancer	III	NOAEL (mg/kg bw day)	1.25	0.04375	5	2.39165e-05	ECO	2.39165e-05
2719	Malaoxon;Diethyl 2-[(dimethoxyphosphoryl)sulfanyl]butanedioate	O=C(OCC)CC(C(=O)OCC)SP(=O)(OC)OC	1634-78-2	Non cancer	III	NOAEL (mg/kg bw day)	200	7	5	1.31633e-06	ECO	1.31633e-06
2757	Pyridalyl;2-(3-{2,6-Dichloro-4-[(3,3-dichloroprop-2-en-1-yl)oxy]phenoxy}propoxy)-5-(trifluoromethyl)pyridine	FC(F)(F)c2cnc(OCCCOc1c(cc(OCC=C(Cl)Cl)cc1Cl)Cl)cc2	179101-81-6	Non cancer	III	NOAEL (mg/kg bw day)	5.56	0.1946	5	0.00098	ECO	0.00098
2776	Oryzalin;4-(Dipropylamino)-3,5-dinitrobenzene-1-sulfonamide	O=[N+]([O-])c1cc(cc(c1N(CCC)CCC)[N+](=O)[O-])S(=O)(=O)N	19044-88-3	Cancer	III	OSF (mg/kg bw day)-1	0.00779	0.00449294	5	0.00151262	ECO	0.00151262
2794	Diiodomethyl 4-methylphenyl sulfone;1-(Diiodomethanesulfonyl)-4-methylbenzene	O=S(=O)(c1ccc(cc1)C)C(I)I	20018-09-1	Non cancer	III	NOAEL (mg/kg bw day)	20	0.7	5	5.58765e-05	ECO	5.58765e-05
2833	4-(2-Nitrobutyl)morpholine;4-(2-Nitrobutyl)morpholine	O=[N+]([O-])C(CN1CCOCC1)CC	2224-44-4	Non cancer	III	NOAEL (mg/kg bw day)	50	1.75	2	0.000352	ECO	0.000352
2858	1,3-Propanediamine, N-(3-aminopropyl)-N-dodecyl-;N~1~-(3-Aminopropyl)-N~1~-dodecylpropane-1,3-diamine	NCCCN(CCCN)CCCCCCCCCCCC	2372-82-9	Non cancer	III	NOAEL (mg/kg bw day)	5	0.175	2	1.46e-05	ECO	1.46e-05
2878	Bentazone;3-(Propan-2-yl)-2lambda~6~,1,3-benzothiadiazine-2,2,4(1H,3H)-trione	O=C1c2ccccc2(NS(=O)(=O)N1C(C)C)	25057-89-0	Non cancer	III	NOAEL (mg/kg bw day)	3.5	0.1225	5	0.000953111	ECO	0.000953111
2918	MCPA-isooctyl;6-Methylheptyl (4-chloro-2-methylphenoxy)acetate	O=C(OCCCCCC(C)C)COc1ccc(cc1C)Cl	26544-20-7	Non cancer	III	NOAEL (mg/kg bw day)	5	0.175	1	5.3e-06	ECO	5.3e-06
2994	Oxydemeton-methyl;S-[2-(Ethanesulfinyl)ethyl] O,O-dimethyl phosphorothioate	O=S(CC)CCSP(=O)(OC)OC	301-12-2	Non cancer	III	NOAEL (mg/kg bw day)	0.1	0.0035	5	2.8e-05	ECO	2.8e-05
3001	all-trans-Retinoic acid;Retinoic acid	O=C(O)C=C(C=CC=C(C=CC1=C(C)CCCC1(C)C)C)C	302-79-4	Non cancer	I	NOAEL (mg/kg bw day)	50	1.75	3	1.33464e-05	ECO	1.33464e-05
3030	Dibromoacetonitrile;Dibromoacetonitrile	N#CC(Br)Br	3252-43-5	Non cancer	III	NOAEL (mg/kg bw day)	45	1.575	5	5.90524e-05	ECO	5.90524e-05
3045	Isopropalin;2,6-Dinitro-4-(propan-2-yl)-N,N-dipropylaniline	O=[N+]([O-])c1cc(cc(c1N(CCC)CCC)[N+](=O)[O-])C(C)C	33820-53-0	Non cancer	III	NOAEL (mg/kg bw day)	23.5	0.8225	5	2.6e-05	ECO	2.6e-05
3070	Sulfotepp;O,O,O,O-Tetraethyl dithiodiphosphate	O(CC)P(OCC)(OP(OCC)(OCC)=S)=S	3689-24-5	Non cancer	III	NOAEL (mg/kg bw day)	0.5	0.0175	4	2.25718e-07	ECO	2.25718e-07
3105	Sulfluramid;N-Ethyl-1,1,2,2,3,3,4,4,5,5,6,6,7,7,8,8,8-heptadecafluorooctane-1-sulfonamide	O=S(=O)(NCC)C(F)(F)C(F)(F)C(F)(F)C(F)(F)C(F)(F)C(F)(F)C(F)(F)C(F)(F)F	4151-50-2	Non cancer	III	NOAEL (mg/kg bw day)	0.5	0.0175	5	7.70984e-05	ECO	7.70984e-05
3152	Lactic acid;2-Hydroxypropanoic acid	O=C(O)C(O)C	50-21-5	Non cancer	I	NOAEL (mg/kg bw day)	300	10.5	1	0.00218	ECO	0.00218
3175	Glufosinate;2-Amino-4-[hydroxy(methyl)phosphoryl]butanoic acid	O=C(O)C(N)CCP(=O)(O)C	51276-47-2	Non cancer	III	NOAEL (mg/kg bw day)	0.4	0.014	5	0.000641281	ECO	0.000641281
3187	Thidiazuron;N-Phenyl-N'-1,2,3-thiadiazol-5-ylurea	O=C(Nc1ccccc1)Nc2cnns2	51707-55-2	Non cancer	III	NOAEL (mg/kg bw day)	34.5	1.2075	5	0.01	ECO	0.01
3191	Carboxin;2-Methyl-N-phenyl-5,6-dihydro-1,4-oxathiine-3-carboxamide	O=C(Nc1ccccc1)C2=C(OCCS2)C	5234-68-4	Non cancer	III	NOAEL (mg/kg bw day)	5.5	0.1925	5	0.000971339	ECO	0.000971339
3255	Glycidol;(Oxiran-2-yl)methanol	OCC1OC1	556-52-5	Non cancer	III	NOAEL (mg/kg bw day)	25	0.875	5	0.00744106	ECO	0.00744106
3258	Nitroguanidine;N-Nitroguanidinato	O=[N+]([O-])NC(=N)N	556-88-7	Non cancer	III	NOAEL (mg/kg bw day)	316	11.06	5	0.69816	ECO	0.69816
3282	Benzyltrimethylammonium chloride;N,N,N-Trimethyl(phenyl)methanaminium chloride	c1ccc(cc1)C[N+](C)(C)C	56-93-9	Non cancer	III	NOAEL (mg/kg bw day)	12.5	0.4375	5	0.000933688	ECO	0.000933688
3298	5,5-Diphenylhydantoin;5,5-Diphenylimidazolidine-2,4-dione	O=C1NC(=O)C(N1)(c2ccccc2)c3ccccc3	57-41-0	Non cancer	I	NOAEL (mg/kg bw day)	60.7	2.1245	5	0.00269156	ECO	0.00269156
3307	Acequinocyl;3-Dodecyl-1,4-dioxo-1,4-dihydronaphthalen-2-yl acetate	O=C(OC=1C(=O)c2ccccc2(C(=O)C=1CCCCCCCCCCCC))C	57960-19-7	Non cancer	I	NOAEL (mg/kg bw day)	30.4	1.064	5	2.7e-06	ECO	2.7e-06
3309	Cymoxanil;(2E)-2-Cyano-N-(ethylcarbamoyl)-2-(methoxyimino)acetamide	N#CC(=NOC)C(=O)NC(=O)NCC	57966-95-7	Non cancer	III	NOAEL (mg/kg bw day)	47.6	1.666	5	1.96e-05	ECO	1.96e-05
3325	Diphenhydramine;2-(Diphenylmethoxy)-N,N-dimethylethan-1-amine	O(CCN(C)C)C(c1ccccc1)c2ccccc2	58-73-1	Non cancer	III	NOAEL (mg/kg bw day)	16	0.56	3	0.00230243	ECO	0.00230243
3351	2,2',4,4',5-Pentabromodiphenyl ether;1,2,4-Tribromo-5-(2,4-dibromophenoxy)benzene	O(c1ccc(cc1Br)Br)c2cc(c(cc2Br)Br)Br	60348-60-9	Non cancer	III	NOAEL (mg/kg bw day)	1.77	0.06195	5	0.000707107	ECO	0.000707107
3355	Tetracycline;(4S,4aS,5aS,6S,12aS)-4-(Dimethylamino)-3,6,10,12,12a-pentahydroxy-6-methyl-1,11-dioxo-1,4,4a,5,5a,6,11,12a-octahydrotetracene-2-carboxamide	O=C(N)C=3C(=O)C4(O)(C(O)=C2C(=O)c1c(O)cccc1C(O)(C)C2CC4(C(C=3(O))N(C)C))	60-54-8	Non cancer	I	NOAEL (mg/kg bw day)	310	10.85	3	0.00651695	ECO	0.00651695
3395	Dichlorvos;2,2-Dichloroethenyl dimethyl phosphate	O=P(OC=C(Cl)Cl)(OC)OC	62-73-7	Cancer	III	DWCR (ug/L)	0.1	0.0001	5	0.00763143	HUMAN	0.0001
3419	Ethanol;Ethanol	OCC	64-17-5	Non cancer	I	NOAEL (mg/kg bw day)	1730	60.55	1	0.0442601	ECO	0.0442601
3441	Cyromazine;N~2~-Cyclopropyl-1,3,5-triazine-2,4,6-triamine	n1c(nc(nc1N)NC2CC2)N	66215-27-8	Non cancer	III	NOAEL (mg/kg bw day)	3	0.105	5	0.0062	ECO	0.0062
3449	5-(Hydroxymethyl)-2-furfural;5-(Hydroxymethyl)furan-2-carbaldehyde	O=Cc1oc(cc1)CO	67-47-0	Non cancer	III	NOAEL (mg/kg bw day)	375	13.125	3	0.00415384	ECO	0.00415384
3450	Choline chloride;2-Hydroxy-N,N,N-trimethylethan-1-aminium chloride	OCC[N+](C)(C)C	67-48-1	Non cancer	I	NOAEL (mg/kg bw day)	500	17.5	5	0.6	ECO	0.6
3455	Methanol;Methanol	OC	67-56-1	Non cancer	I	NOAEL (mg/kg bw day)	500	17.5	1	0.000476	ECO	0.000476
3456	(2R,6S)-Fenpropimorph	O1C(C)CN(CC1C)CC(C)Cc2ccc(cc2)C(C)(C)C	67564-91-4	Non cancer	III	NOAEL (mg/kg bw day)	0.7	0.0245	5	0.000548255	ECO	0.000548255
3540	Formamide;Formamide	O=CN	75-12-7	Non cancer	III	NOAEL (mg/kg bw day)	20	0.7	5	0.2	ECO	0.2
3542	Dimethyl sulfide;(Methylsulfanyl)methane	CSC	75-18-3	Non cancer	I	NOAEL (mg/kg bw day)	250	8.75	5	0.166	ECO	0.166
3564	Trichloroacetic acid;Trichloroacetic acid	O=C(O)C(Cl)(Cl)Cl	76-03-9	Cancer	III	DWCR (ug/L)	0.5	0.0005	5	0.0126159	HUMAN	0.0005
3608	5,5-Dimethylhydantoin;5,5-Dimethylimidazolidine-2,4-dione	O=C1NC(=O)C(N1)(C)C	77-71-4	Non cancer	III	NOAEL (mg/kg bw day)	303	10.605	5	1.65	ECO	1.65
3622	2-Butenoic acid, 3-[(dimethoxyphosphinyl)oxy]-, methyl ester	O=C(OC)C=C(OP(=O)(OC)OC)C	7786-34-7	Non cancer	III	NOAEL (mg/kg bw day)	0.011	0.000385	5	1.85061e-06	ECO	1.85061e-06
3638	Isophorone;3,5,5-Trimethylcyclohex-2-en-1-one	O=C1C=C(C)CC(C)(C)C1	78-59-1	Cancer	II	DWCR (ug/L)	40	0.04	5	0.80661	HUMAN	0.04
3644	Acrylamide;Prop-2-enamide	O=C(N)C=C	79-06-1	Cancer	III	OSF (mg/kg bw day)-1	0.5	7e-05	3	0.00546286	HUMAN	7e-05
3647	Glycolic acid;Hydroxyacetic acid	O=C(O)CO	79-14-1	Non cancer	I	NOAEL (mg/kg bw day)	150	5.25	5	0.088	ECO	0.088
3674	Etofenprox;1-{[2-(4-Ethoxyphenyl)-2-methylpropoxy]methyl}-3-phenoxybenzene	O(c1ccccc1)c2cccc(c2)COCC(c3ccc(OCC)cc3)(C)C	80844-07-1	Non cancer	III	NOAEL (mg/kg bw day)	20	0.7	1	1.16745e-05	ECO	1.16745e-05
3700	Ametryn;N~2~-Ethyl-6-(methylsulfanyl)-N~4~-(propan-2-yl)-1,3,5-triazine-2,4-diamine	n1c(nc(nc1NC(C)C)SC)NCC	834-12-8	Non cancer	III	NOAEL (mg/kg bw day)	10	0.35	5	0.00396211	ECO	0.00396211
3718	Flusilazole;1-{[Bis(4-fluorophenyl)(methyl)silyl]methyl}-1H-1,2,4-triazole	Fc1ccc(cc1)[Si](c2ccc(F)cc2)(C)Cn3ncnc3	85509-19-9	Non cancer	III	NOAEL (mg/kg bw day)	9	0.315	5	0.0054	ECO	0.0054
3728	1-Naphthaleneacetic acid;(Naphthalen-1-yl)acetic acid	O=C(O)Cc2cccc1ccccc12	86-87-3	Non cancer	III	NOAEL (mg/kg bw day)	10	0.35	1	0.00887051	ECO	0.00887051
3729	Dimethyl hydrogen phosphite;Dimethyl phosphonate	O=P(OC)OC	868-85-9	Non cancer	III	NOAEL (mg/kg bw day)	25	0.875	5	0.0225	ECO	0.0225
3732	L-Arabinopyranose;beta-D-Arabinopyranose	OC1OCC(O)C(O)C1(O)	87-72-9	Non cancer	I	NOAEL (mg/kg bw day)	3846.15	134.615	5	3.77	ECO	3.77
3733	Tralkoxydim;4-(N-Ethoxypropanimidoyl)-5-hydroxy-2',4',6'-trimethyl-1,6-dihydro[1,1'-biphenyl]-3(2H)-one	O=C2C(=C(O)CC(c1c(cc(cc1C)C)C)C2)C(=NOCC)CC	87820-88-0	Non cancer	I	NOAEL (mg/kg bw day)	20.5	0.7175	5	0.131621	ECO	0.131621
3736	2-Ethylbutyric acid;2-Ethylbutanoic acid	O=C(O)C(CC)CC	88-09-5	Non cancer	I	NOAEL (mg/kg bw day)	300	10.5	1	0.78	ECO	0.78
3742	R-(+)-Pulegone;(5R)-5-Methyl-2-(propan-2-ylidene)cyclohexan-1-one	O=C1C(=C(C)C)CCC(C)C1	89-82-7	Non cancer	II	NOAEL (mg/kg bw day)	9.375	0.328125	5	0.00244	ECO	0.00244
3754	1-Methoxy-2-nitrobenzene;1-Methoxy-2-nitrobenzene	O=[N+]([O-])c1ccccc1(OC)	91-23-6	Non cancer	III	NOAEL (mg/kg bw day)	15.3846	0.538462	5	0.0570207	ECO	0.0570207
3756	Ethoxyquin;6-Ethoxy-2,2,4-trimethyl-1,2-dihydroquinoline	O(c1ccc2NC(C=C(c2(c1))C)(C)C)CC	91-53-2	Non cancer	III	NOAEL (mg/kg bw day)	20	0.7	5	0.00064	ECO	0.00064
3783	Cadusafos;S,S-Dibutan-2-yl O-ethyl phosphorodithioate	O=P(OCC)(SC(C)CC)SC(C)CC	95465-99-9	Non cancer	III	NOAEL (mg/kg bw day)	1	0.035	5	3.64e-07	ECO	3.64e-07
3784	Pyriproxyfen;2-{[1-(4-Phenoxyphenoxy)propan-2-yl]oxy}pyridine	n1ccccc1OC(C)COc3ccc(Oc2ccccc2)cc3	95737-68-1	Non cancer	III	NOAEL (mg/kg bw day)	23.49	0.82215	5	0.00010735	ECO	0.00010735
3793	Ethylene thiourea;Imidazolidine-2-thione	N1C(NCC1)=S	96-45-7	Cancer	III	OSF (mg/kg bw day)-1	0.045	0.000777778	5	0.0496	HUMAN	0.000777778
3811	Clethodim;2-[(1E)-N-{[(2E)-3-Chloroprop-2-en-1-yl]oxy}propanimidoyl]-5-[2-(ethylsulfanyl)propyl]-3-hydroxycyclohex-2-en-1-one	O=C1C(=C(O)CC(C1)CC(C)SCC)C(=NOCC=CCl)CC	99129-21-2	Non cancer	III	NOAEL (mg/kg bw day)	2.3	0.0805	5	0.001	ECO	0.001
3815	1,3-Dinitrobenzene;1,3-Dinitrobenzene	O=[N+]([O-])c1cccc(c1)[N+](=O)[O-]	99-65-0	Non cancer	III	NOAEL (mg/kg bw day)	0.4	0.014	5	3.09555e-05	ECO	3.09555e-05
3817	N,N,4-Trimethylaniline;N,N,4-Trimethylaniline	c1cc(ccc1N(C)C)C	99-97-8	Non cancer	I	NOAEL (mg/kg bw day)	62.5	2.1875	5	0.00315641	ECO	0.00315641

## Sheet: TOTAL (ordered by value)
ID	NAME	SMILES	CAS	Cancer/Non-cancer	Cramer Class	Point of departure	POD value	Human QS (mg/L)	Verhaar Class	PNEC (mg/L)	Selected branch for HB-TTC	HB-TTC (mg/L)	HB-TTC (µg/L)		Distribution of HB-TTC
2119	Tralomethrin;(S)-Cyano(3-phenoxyphenyl)methyl (1R,3S)-2,2-dimethyl-3-(1,2,2,2-tetrabromoethyl)cyclopropane-1-carboxylate	N#CC(OC(=O)C1C(C(C(Br)(Br)Br)Br)C1(C)(C))c3cccc(Oc2ccccc2)c3	66841-25-6	Non cancer	III	NOAEL	1	0.035	5	2.996e-08	ECO	2.996e-08	2.996e-05		mg/L	n
2149	Tefluthrin;(2,3,5,6-Tetrafluoro-4-methylphenyl)methyl 3-[(1Z)-2-chloro-3,3,3-trifluoroprop-1-en-1-yl]-2,2-dimethylcyclopropane-1-carboxylate	O=C(OCc1c(F)c(F)c(c(F)c1(F))C)C2C(C=C(C(F)(F)F)Cl)C2(C)(C)	79538-32-2	Non cancer	III	NOAEL	2.5	0.0875	4	7.94e-08	ECO	7.94e-08	7.94e-05		<1E-7	4
2161	Hexabromobenzene;Hexabromobenzene	c1(c(c(c(c(c1Br)Br)Br)Br)Br)Br	87-82-1	Non cancer	III	NOAEL	2	0.07	5	8e-08	ECO	8e-08	8e-05		>1E-7 - 1E6	14
1641	1-Amino-2,4-dibromoanthraquinone;1-Amino-2,4-dibromoanthracene-9,10-dione	O=C1c3ccccc3(C(=O)c2c1c(N)c(cc2Br)Br)	81-49-2	Non cancer	III	NOAEL	150	5.25	5	8.79687e-08	ECO	8.79687e-08	8.79687e-05		>1E-6 - 1E-5	25
794	Ipconazole;2-[(4-Chlorophenyl)methyl]-5-(propan-2-yl)-1-[(1H-1,2,4-triazol-1-yl)methyl]cyclopentan-1-ol	OC3(Cn1ncnc1)(C(Cc2ccc(cc2)Cl)CCC3(C(C)C))	125225-28-7	Non cancer	III	NOAEL	7.22	0.2527	5	1.8e-07	ECO	1.8e-07	0.00018		>1E-5 - 0.0001	64
3070	Sulfotepp;O,O,O,O-Tetraethyl dithiodiphosphate	O(CC)P(OCC)(OP(OCC)(OCC)=S)=S	3689-24-5	Non cancer	III	NOAEL	0.5	0.0175	4	2.25718e-07	ECO	2.25718e-07	0.000225718		>0.0001-0.001	107
2057	Fenpropathrin;Cyano(3-phenoxyphenyl)methyl 2,2,3,3-tetramethylcyclopropane-1-carboxylate	N#CC(OC(=O)C1C(C)(C)C1(C)(C))c3cccc(Oc2ccccc2)c3	39515-41-8	Non cancer	III	NOAEL	15	0.525	3	2.6e-07	ECO	2.6e-07	0.00026		>0.001-0.01	114
2072	Cypermethrin;Cyano(3-phenoxyphenyl)methyl 3-(2,2-dichloroethenyl)-2,2-dimethylcyclopropane-1-carboxylate	N#CC(OC(=O)C1C(C=C(Cl)Cl)C1(C)(C))c3cccc(Oc2ccccc2)c3	52315-07-8	Non cancer	III	NOAEL	13.8	0.483	3	2.70115e-07	ECO	2.70115e-07	0.000270115		>0.01-0.1	58
3783	Cadusafos;S,S-Dibutan-2-yl O-ethyl phosphorodithioate	O=P(OCC)(SC(C)CC)SC(C)CC	95465-99-9	Non cancer	III	NOAEL	1	0.035	5	3.64e-07	ECO	3.64e-07	0.000364		>0.1-1	18
1653	Teflubenzuron;N-[(3,5-Dichloro-2,4-difluorophenyl)carbamoyl]-2,6-difluorobenzamide	O=C(NC(=O)c1c(F)cccc1(F))Nc2cc(c(F)c(c2(F))Cl)Cl	83121-18-0	Non cancer	III	NOAEL	8	0.28	5	3.73149e-07	ECO	3.73149e-07	0.000373149		>1-10	4
1487	Triflumuron;2-Chloro-N-{[4-(trifluoromethoxy)phenyl]carbamoyl}benzamide	O=C(NC(=O)c1ccccc1Cl)Nc2ccc(OC(F)(F)F)cc2	64628-44-0	Non cancer	III	NOAEL	3.6	0.126	5	3.83406e-07	ECO	3.83406e-07	0.000383406		>10	2
2081	Chlorethoxyfos;O,O-Diethyl O-(1,2,2,2-tetrachloroethyl) phosphorothioate	O(CC)P(OCC)(OC(C(Cl)(Cl)Cl)Cl)=S	54593-83-8	Non cancer	III	NOAEL	0.635	0.022225	4	4.01473e-07	ECO	4.01473e-07	0.000401473		Total	410
2128	Fluvalinate;Cyano(3-phenoxyphenyl)methyl N-[2-chloro-4-(trifluoromethyl)phenyl]valinate	N#CC(OC(=O)C(Nc1ccc(cc1Cl)C(F)(F)F)C(C)C)c3cccc(Oc2ccccc2)c3	69409-94-5	Non cancer	III	NOAEL	3	0.105	3	4.8e-07	ECO	4.8e-07	0.00048
2086	Chlorpyrifos-methyl;O,O-Dimethyl O-(3,5,6-trichloropyridin-2-yl) phosphorothioate	n1c(OP(OC)(OC)=S)c(cc(c1Cl)Cl)Cl	5598-13-0	Non cancer	III	NOAEL	1	0.035	4	5.10006e-07	ECO	5.10006e-07	0.000510006
729	Novaluron;N-({3-Chloro-4-[1,1,2-trifluoro-2-(trifluoromethoxy)ethoxy]phenyl}carbamoyl)-2,6-difluorobenzamide	O=C(NC(=O)c1c(F)cccc1(F))Nc2ccc(OC(F)(F)C(F)OC(F)(F)F)c(c2)Cl	116714-46-6	Non cancer	III	NOAEL	4.38	0.1533	3	5.98e-07	ECO	5.98e-07	0.000598		Statistics
1961	Prallethrin;2-Methyl-4-oxo-3-(prop-2-yn-1-yl)cyclopent-2-en-1-yl 2,2-dimethyl-3-(2-methylprop-1-en-1-yl)cyclopropane-1-carboxylate	O=C(OC1C(=C(C(=O)C1)CC#C)C)C2C(C=C(C)C)C2(C)(C)	23031-36-9	Non cancer	II	NOAEL	79.1	2.7685	4	6.29921e-07	ECO	6.29921e-07	0.000629921		MIN	2.996e-08
2078	Deltamethrin;(S)-Cyano(3-phenoxyphenyl)methyl (1R,3R)-3-(2,2-dibromoethenyl)-2,2-dimethylcyclopropane-1-carboxylate	N#CC(OC(=O)C1C(C=C(Br)Br)C1(C)(C))c3cccc(Oc2ccccc2)c3	52918-63-5	Non cancer	III	NOAEL	1	0.035	3	7.10467e-07	ECO	7.10467e-07	0.000710467		MAX	20.9554
1255	17beta-Estradiol;(17beta)-Estra-1(10),2,4-triene-3,17-diol	Oc1ccc2c(c1)CCC3C2CCC4(C)(C(O)CCC34)	50-28-2	Cancer	II	OSF	39	8.97436e-07	5	7.30761e-07	ECO	7.30761e-07	0.000730761		GEO. MEAN	0.000740835
450	1,2,3-Trichloropropane;1,2,3-Trichloropropane	C(C(CCl)Cl)Cl	96-18-4	Cancer	III	OSF	30	1.16667e-06	1	0.002363	HUMAN	1.16667e-06	0.00116667
2719	Malaoxon;Diethyl 2-[(dimethoxyphosphoryl)sulfanyl]butanedioate	O=C(OCC)CC(C(=O)OCC)SP(=O)(OC)OC	1634-78-2	Non cancer	III	NOAEL	200	7	5	1.31633e-06	ECO	1.31633e-06	0.00131633
1586	Lactofen;1-Ethoxy-1-oxopropan-2-yl 5-[2-chloro-4-(trifluoromethyl)phenoxy]-2-nitrobenzoate	O=C(OC(C(=O)OCC)C)c2cc(Oc1ccc(cc1Cl)C(F)(F)F)ccc2[N+](=O)[O-]	77501-63-4	Non cancer	III	NOAEL	14.1	0.4935	5	1.4e-06	ECO	1.4e-06	0.0014		Type of compounds
1884	Fenitrothion;O,O-Dimethyl O-(3-methyl-4-nitrophenyl) phosphorothioate	O=[N+]([O-])c1ccc(OP(OC)(OC)=S)cc1C	122-14-5	Non cancer	III	NOAEL	1.32	0.0462	4	1.58694e-06	ECO	1.58694e-06	0.00158694		Type of compounds	n	details	n	%
3622	2-Butenoic acid, 3-[(dimethoxyphosphinyl)oxy]-, methyl ester	O=C(OC)C=C(OP(=O)(OC)OC)C	7786-34-7	Non cancer	III	NOAEL	0.011	0.000385	5	1.85061e-06	ECO	1.85061e-06	0.00185061		Non cancerogens	344			83.9024
2089	Parathion;O,O-Diethyl O-(4-nitrophenyl) phosphorothioate	O=[N+]([O-])c1ccc(OP(OCC)(OCC)=S)cc1	56-38-2	Non cancer	III	NOAEL	0.4	0.014	4	1.87931e-06	ECO	1.87931e-06	0.00187931		Cancerogens	66	with OSF value	47	11.4634
1910	Kepone;1,1a,3,3a,4,5,5,5a,5b,6-Decachlorooctahydro-2H-1,3,4-(methanetriyl)cyclobuta[cd]pentalen-2-one	O=C1C2(C3(C4(C1(C5(C2(C3(C(C45Cl)(Cl)Cl)Cl)Cl)Cl)Cl)Cl)Cl)Cl	143-50-0	Cancer	III	DWCR	0.0033	3.3e-06	1	2.26176e-06	ECO	2.26176e-06	0.00226176				with DWCR	19	4.63415
2697	Etoxazole;4-(4-tert-Butyl-2-ethoxyphenyl)-2-(2,6-difluorophenyl)-4,5-dihydro-1,3-oxazole	Fc1cccc(F)c1C3=NC(c2ccc(cc2(OCC))C(C)(C)C)CO3	153233-91-1	Non cancer	III	NOAEL	300.4	10.514	5	2.6e-06	ECO	2.6e-06	0.0026
2158	Bifenthrin;(2-Methyl[1,1'-biphenyl]-3-yl)methyl (1R,3R)-3-[(1Z)-2-chloro-3,3,3-trifluoroprop-1-en-1-yl]-2,2-dimethylcyclopropane-1-carboxylate	O=C(OCc2cccc(c1ccccc1)c2C)C3C(C=C(C(F)(F)F)Cl)C3(C)(C)	82657-04-3	Non cancer	III	NOAEL	2.9	0.1015	4	2.61685e-06	ECO	2.61685e-06	0.00261685
3307	Acequinocyl;3-Dodecyl-1,4-dioxo-1,4-dihydronaphthalen-2-yl acetate	O=C(OC=1C(=O)c2ccccc2(C(=O)C=1CCCCCCCCCCCC))C	57960-19-7	Non cancer	I	NOAEL	30.4	1.064	5	2.7e-06	ECO	2.7e-06	0.0027		Branch used to define HB-TTC
2092	Allethrin;2-Methyl-4-oxo-3-(prop-2-en-1-yl)cyclopent-2-en-1-yl 2,2-dimethyl-3-(2-methylprop-1-en-1-yl)cyclopropane-1-carboxylate	O=C(OC1C(=C(C(=O)C1)CC=C)C)C2C(C=C(C)C)C2(C)(C)	584-79-2	Non cancer	II	NOAEL	18.5	0.6475	4	2.83947e-06	ECO	2.83947e-06	0.00283947		Type	n
2127	Cyfluthrin;Cyano(4-fluoro-3-phenoxyphenyl)methyl 3-(2,2-dichloroethenyl)-2,2-dimethylcyclopropane-1-carboxylate	N#CC(OC(=O)C1C(C=C(Cl)Cl)C1(C)(C))c3ccc(F)c(Oc2ccccc2)c3	68359-37-5	Non cancer	III	NOAEL	9.5	0.3325	3	3.25793e-06	ECO	3.25793e-06	0.00325793		Human	54
888	Diclosulam;N-(2,6-Dichlorophenyl)-5-ethoxy-7-fluoro[1,2,4]triazolo[1,5-c]pyrimidine-2-sulfonamide	O=S(=O)(Nc1c(cccc1Cl)Cl)c2nc3cc(F)nc(OCC)n3(n2)	145701-21-9	Non cancer	III	NOAEL	50	1.75	5	3.73984e-06	ECO	3.73984e-06	0.00373984		Ecological	356
770	Tralopyril;4-Bromo-2-(4-chlorophenyl)-5-(trifluoromethyl)-1H-pyrrole-3-carbonitrile	N#Cc1c([nH]c(c1Br)C(F)(F)F)c2ccc(cc2)Cl	122454-29-9	Non cancer	III	NOAEL	5.2	0.182	5	4e-06	ECO	4e-06	0.004
837	Fenpyroximate;tert-Butyl 4-[({(E)-[(1,3-dimethyl-5-phenoxy-1H-pyrazol-4-yl)methylidene]amino}oxy)methyl]benzoate	O=C(OC(C)(C)C)c1ccc(cc1)CON=Cc3c(nn(c3(Oc2ccccc2))C)C	134098-61-6	Non cancer	III	NOAEL	1.3	0.0455	5	4.6e-06	ECO	4.6e-06	0.0046
1005	Fipronil-desulfinyl;5-Amino-1-[2,6-dichloro-4-(trifluoromethyl)phenyl]-4-(trifluoromethyl)-1H-pyrazole-3-carbonitrile	N#Cc1nn(c(N)c1C(F)(F)F)c2c(cc(cc2Cl)C(F)(F)F)Cl	205650-65-3	Non cancer	III	NOAEL	0.177	0.006195	5	4.78e-06	ECO	4.78e-06	0.00478
2918	MCPA-isooctyl;6-Methylheptyl (4-chloro-2-methylphenoxy)acetate	O=C(OCCCCCC(C)C)COc1ccc(cc1C)Cl	26544-20-7	Non cancer	III	NOAEL	5	0.175	1	5.3e-06	ECO	5.3e-06	0.0053
1935	Pentachloroanisole;1,2,3,4,5-Pentachloro-6-methoxybenzene	O(c1c(c(c(c(c1Cl)Cl)Cl)Cl)Cl)C	1825-21-4	Non cancer	III	NOAEL	40	1.4	1	5.44e-06	ECO	5.44e-06	0.00544
619	Flumioxazin;2-[7-Fluoro-3-oxo-4-(prop-2-yn-1-yl)-3,4-dihydro-2H-1,4-benzoxazin-6-yl]-4,5,6,7-tetrahydro-1H-isoindole-1,3(2H)-dione	O=C1C4=C(C(=O)N1c3cc2c(OCC(=O)N2CC#C)cc3(F))CCCC4	103361-09-7	Non cancer	III	NOAEL	2.2	0.077	5	5.50521e-06	ECO	5.50521e-06	0.00550521
1127	Fluchloralin;N-(2-Chloroethyl)-2,6-dinitro-N-propyl-4-(trifluoromethyl)aniline	O=[N+]([O-])c1cc(cc(c1N(CCC)CCCl)[N+](=O)[O-])C(F)(F)F	33245-39-5	Non cancer	III	NOAEL	60	2.1	3	5.6e-06	ECO	5.6e-06	0.0056
2287	Mesotrione;2-[4-(Methanesulfonyl)-2-nitrobenzoyl]cyclohexane-1,3-dione	O=C(c1ccc(cc1[N+](=O)[O-])S(=O)(=O)C)C2C(=O)CCCC2(=O)	104206-82-8	Non cancer	III	NOAEL	0.09	0.00315	5	5.74456e-06	ECO	5.74456e-06	0.00574456
136	N-Phenyl-2-naphthylamine;N-Phenylnaphthalen-2-amine	c1ccc(cc1)Nc2ccc3ccccc3(c2)	135-88-6	Non cancer	III	NOAEL	192.308	6.73077	5	7.02e-06	ECO	7.02e-06	0.00702
2425	Tebufenpyrad;N-[(4-tert-Butylphenyl)methyl]-4-chloro-3-ethyl-1-methyl-1H-pyrazole-5-carboxamide	O=C(NCc1ccc(cc1)C(C)(C)C)c2c(c(nn2C)CC)Cl	119168-77-3	Non cancer	III	NOAEL	6.8	0.238	5	8.04e-06	ECO	8.04e-06	0.00804
1948	EPN;O-Ethyl O-(4-nitrophenyl) phenylphosphonothioate	O=[N+]([O-])c2ccc(OP(OCC)(c1ccccc1)=S)cc2	2104-64-5	Non cancer	III	NOAEL	0.25	0.00875	5	8.8e-06	ECO	8.8e-06	0.0088
1691	1,2,3-Trichlorobenzene;1,2,3-Trichlorobenzene	c1cc(c(c(c1)Cl)Cl)Cl	87-61-6	Non cancer	III	NOAEL	0.0769231	0.00269231	1	9.22646e-06	ECO	9.22646e-06	0.00922646
2135	Imiprothrin;[2,5-Dioxo-3-(prop-2-yn-1-yl)imidazolidin-1-yl]methyl (1R,3R)-2,2-dimethyl-3-(2-methylprop-1-en-1-yl)cyclopropane-1-carboxylate	O=C(OCN1C(=O)N(CC#C)CC1(=O))C2C(C=C(C)C)C2(C)(C)	72963-72-5	Non cancer	III	NOAEL	5.9	0.2065	4	1.02e-05	ECO	1.02e-05	0.0102
823	Triticonazole;5-[(4-Chlorophenyl)methylidene]-2,2-dimethyl-1-[(1H-1,2,4-triazol-1-yl)methyl]cyclopentan-1-ol	OC2(C(=Cc1ccc(cc1)Cl)CCC2(C)(C))(Cn3ncnc3)	131983-72-7	Non cancer	III	NOAEL	2	0.07	3	1.02176e-05	ECO	1.02176e-05	0.0102176
2136	Phosmet;S-[(1,3-Dioxo-1,3-dihydro-2H-isoindol-2-yl)methyl] O,O-dimethyl phosphorodithioate	O=C1c2ccccc2(C(=O)N1CSP(OC)(OC)=S)	732-11-6	Non cancer	III	NOAEL	2	0.07	4	1.07443e-05	ECO	1.07443e-05	0.0107443
2134	Fenoxycarb;Ethyl [2-(4-phenoxyphenoxy)ethyl]carbamate	O=C(OCC)NCCOc2ccc(Oc1ccccc1)cc2	72490-01-8	Non cancer	III	NOAEL	9.7	0.3395	4	1.14117e-05	ECO	1.14117e-05	0.0114117
3674	Etofenprox;1-{[2-(4-Ethoxyphenyl)-2-methylpropoxy]methyl}-3-phenoxybenzene	O(c1ccccc1)c2cccc(c2)COCC(c3ccc(OCC)cc3)(C)C	80844-07-1	Non cancer	III	NOAEL	20	0.7	1	1.16745e-05	ECO	1.16745e-05	0.0116745
1406	Sulfasalazine;2-Hydroxy-5-[(E)-{4-[(pyridin-2-yl)sulfamoyl]phenyl}diazenyl]benzoic acid	O=C(O)c3cc(N=Nc1ccc(cc1)S(=O)(=O)Nc2ncccc2)ccc3(O)	599-79-1	Non cancer	III	NOAEL	84	2.94	3	1.25859e-05	ECO	1.25859e-05	0.0125859
1083	4-Amino-m-cresol;4-Amino-3-methylphenol	Oc1ccc(N)c(c1)C	2835-99-6	Non cancer	I	NOAEL	60	2.1	5	1.3e-05	ECO	1.3e-05	0.013
3001	all-trans-Retinoic acid;Retinoic acid	O=C(O)C=C(C=CC=C(C=CC1=C(C)CCCC1(C)C)C)C	302-79-4	Non cancer	I	NOAEL	50	1.75	3	1.33464e-05	ECO	1.33464e-05	0.0133464
2858	1,3-Propanediamine, N-(3-aminopropyl)-N-dodecyl-;N~1~-(3-Aminopropyl)-N~1~-dodecylpropane-1,3-diamine	NCCCN(CCCN)CCCCCCCCCCCC	2372-82-9	Non cancer	III	NOAEL	5	0.175	2	1.46e-05	ECO	1.46e-05	0.0146
1511	Metazachlor;2-Chloro-N-(2,6-dimethylphenyl)-N-[(1H-pyrazol-1-yl)methyl]acetamide	O=C(N(c1c(cccc1C)C)Cn2nccc2)CCl	67129-08-2	Non cancer	III	NOAEL	21	0.735	3	1.48324e-05	ECO	1.48324e-05	0.0148324
1585	Hexachlorocyclopentadiene;1,2,3,4,5,5-Hexachlorocyclopenta-1,3-diene	C=1(C(=C(C(C=1Cl)(Cl)Cl)Cl)Cl)Cl	77-47-4	Non cancer	III	NOAEL	10	0.35	3	1.64317e-05	ECO	1.64317e-05	0.0164317
1516	Forchlorfenuron;N-(2-Chloropyridin-4-yl)-N'-phenylurea	O=C(Nc1ccccc1)Nc2ccnc(c2)Cl	68157-60-8	Non cancer	III	NOAEL	16.2	0.567	5	1.64924e-05	ECO	1.64924e-05	0.0164924
1146	Diflubenzuron;N-[(4-Chlorophenyl)carbamoyl]-2,6-difluorobenzamide	O=C(NC(=O)c1c(F)cccc1(F))Nc2ccc(cc2)Cl	35367-38-5	Non cancer	III	NOAEL	11	0.385	5	1.68375e-05	ECO	1.68375e-05	0.0168375
2147	Hexythiazox	O=C(NC1CCCCC1)N3C(=O)SC(c2ccc(cc2)Cl)C3C	78587-05-0	Non cancer	III	NOAEL	7	0.245	4	1.74642e-05	ECO	1.74642e-05	0.0174642
805	Pyraflufen-ethyl;Ethyl {2-chloro-5-[4-chloro-5-(difluoromethoxy)-1-methyl-1H-pyrazol-3-yl]-4-fluorophenoxy}acetate	O=C(OCC)COc1cc(c(F)cc1Cl)c2nn(c(OC(F)F)c2Cl)C	129630-19-9	Cancer	III	OSF	0.0332	0.00105422	3	1.78e-05	ECO	1.78e-05	0.0178
759	2,4-Dichlorophenol;2,4-Dichlorophenol	Oc1ccc(cc1Cl)Cl	120-83-2	Non cancer	III	NOAEL	0.3	0.0105	5	1.83284e-05	ECO	1.83284e-05	0.0183284
3309	Cymoxanil;(2E)-2-Cyano-N-(ethylcarbamoyl)-2-(methoxyimino)acetamide	N#CC(=NOC)C(=O)NC(=O)NCC	57966-95-7	Non cancer	III	NOAEL	47.6	1.666	5	1.96e-05	ECO	1.96e-05	0.0196
2098	Dimethoate;O,O-Dimethyl S-[2-(methylamino)-2-oxoethyl] phosphorodithioate	O=C(NC)CSP(OC)(OC)=S	60-51-5	Non cancer	III	NOAEL	0.06	0.0021	4	1.98995e-05	ECO	1.98995e-05	0.0198995
1879	Hexachlorobenzene;Hexachlorobenzene	c1(c(c(c(c(c1Cl)Cl)Cl)Cl)Cl)Cl	118-74-1	Cancer	III	DWCR	0.02	2e-05	1	3.42053e-05	HUMAN	2e-05	0.02
409	Rotenone;(2R,6aS,12aS)-8,9-Dimethoxy-2-(prop-1-en-2-yl)-1,2,12,12a-tetrahydrofuro[2',3':7,8][1]benzopyrano[2,3-c][1]benzopyran-6(6aH)-one	O=C3c5ccc1OC(C(=C)C)Cc1c5(OC4COc2cc(OC)c(OC)cc2C34)	83-79-4	Non cancer	III	NOAEL	60	2.1	1	2.02e-05	ECO	2.02e-05	0.0202
2069	Fenvalerate;Cyano(3-phenoxyphenyl)methyl 2-(4-chlorophenyl)-3-methylbutanoate	N#CC(OC(=O)C(c1ccc(cc1)Cl)C(C)C)c3cccc(Oc2ccccc2)c3	51630-58-1	Non cancer	III	NOAEL	2.5	0.0875	3	2.08147e-05	ECO	2.08147e-05	0.0208147
464	4,4'-Methylenedianiline;4,4'-Methylenedianiline	Nc1ccc(cc1)Cc2ccc(N)cc2	101-77-9	Cancer	III	OSF	1.6	2.1875e-05	5	0.000106	HUMAN	2.1875e-05	0.021875
1904	Thiram	C(N(C)C)(=S)SSC(N(C)C)=S	137-26-8	Non cancer	III	NOAEL	11.5385	0.403846	3	2.2e-05	ECO	2.2e-05	0.022
2380	Metobenzuron;N-Methoxy-N'-{4-[(2-methoxy-2,4,4-trimethyl-3,4-dihydro-2H-1-benzopyran-7-yl)oxy]phenyl}-N-methylurea	O=C(Nc3ccc(Oc2ccc1c(OC(OC)(C)CC1(C)C)c2)cc3)N(OC)C	111578-32-6	Non cancer	III	NOAEL	6.05	0.21175	5	2.3e-05	ECO	2.3e-05	0.023
1889	Technical chlordane	C2(=C(C3(C1C(C(C(C1Cl)Cl)Cl)C2(C3(Cl)Cl)Cl)Cl)Cl)Cl	12789-03-6	Cancer	III	DWCR	0.1	0.0001	3	2.34127e-05	ECO	2.34127e-05	0.0234127
2718	Bethoxazin;3-(1-Benzothiophen-2-yl)-5,6-dihydro-4H-1,4lambda~4~,2-oxathiazin-4-one	O=S1C(=NOCC1)c3cc2ccccc2s3	163269-30-5	Non cancer	III	NOAEL	1.25	0.04375	5	2.39165e-05	ECO	2.39165e-05	0.0239165
675	1,3,5-Trichlorobenzene;1,3,5-Trichlorobenzene	c1c(cc(cc1Cl)Cl)Cl	108-70-3	Non cancer	III	NOAEL	0.0769231	0.00269231	1	2.52982e-05	ECO	2.52982e-05	0.0252982
3045	Isopropalin;2,6-Dinitro-4-(propan-2-yl)-N,N-dipropylaniline	O=[N+]([O-])c1cc(cc(c1N(CCC)CCC)[N+](=O)[O-])C(C)C	33820-53-0	Non cancer	III	NOAEL	23.5	0.8225	5	2.6e-05	ECO	2.6e-05	0.026
1403	Nitrofurazone;(2E)-2-[(5-Nitrofuran-2-yl)methylidene]hydrazine-1-carboxamide	O=C(N)NN=Cc1oc(cc1)[N+](=O)[O-]	59-87-0	Cancer	III	OSF	1.3	2.69231e-05	5	0.00145	HUMAN	2.69231e-05	0.0269231
2994	Oxydemeton-methyl;S-[2-(Ethanesulfinyl)ethyl] O,O-dimethyl phosphorothioate	O=S(CC)CCSP(=O)(OC)OC	301-12-2	Non cancer	III	NOAEL	0.1	0.0035	5	2.8e-05	ECO	2.8e-05	0.028
3815	1,3-Dinitrobenzene;1,3-Dinitrobenzene	O=[N+]([O-])c1cccc(c1)[N+](=O)[O-]	99-65-0	Non cancer	III	NOAEL	0.4	0.014	5	3.09555e-05	ECO	3.09555e-05	0.0309555
2460	Rimsulfuron;N-[(4,6-Dimethoxypyrimidin-2-yl)carbamoyl]-3-(ethanesulfonyl)pyridine-2-sulfonamide	O=C(Nc1nc(OC)cc(n1)OC)NS(=O)(=O)c2ncccc2S(=O)(=O)CC	122931-48-0	Non cancer	III	NOAEL	102	3.57	5	3.12269e-05	ECO	3.12269e-05	0.0312269
489	Cyprodinil;4-Cyclopropyl-6-methyl-N-phenylpyrimidin-2-amine	n1c(nc(cc1C)C2CC2)Nc3ccccc3	121552-61-2	Non cancer	III	NOAEL	3.14	0.1099	5	3.2e-05	ECO	3.2e-05	0.032
2029	Diazinon;O,O-Diethyl O-[6-methyl-2-(propan-2-yl)pyrimidin-4-yl] phosphorothioate	n1c(OP(OCC)(OCC)=S)cc(nc1C(C)C)C	333-41-5	Non cancer	III	NOAEL	168	5.88	4	3.88633e-05	ECO	3.88633e-05	0.0388633
507	Cyanazine;2-{[4-Chloro-6-(ethylamino)-1,3,5-triazin-2-yl]amino}-2-methylpropanenitrile	N#CC(Nc1nc(nc(n1)Cl)NCC)(C)C	21725-46-2	Cancer	III	OSF	0.84	4.16667e-05	5	6.61903e-05	HUMAN	4.16667e-05	0.0416667
2436	Cyazofamid;4-Chloro-2-cyano-N,N-dimethyl-5-(4-methylphenyl)-1H-imidazole-1-sulfonamide	N#Cc2nc(c(c1ccc(cc1)C)n2S(=O)(=O)N(C)C)Cl	120116-88-3	Non cancer	III	NOAEL	29.5	1.0325	5	4.31184e-05	ECO	4.31184e-05	0.0431184
1872	Endosulfan;6,7,8,9,10,10-Hexachloro-1,5,5a,6,9,9a-hexahydro-3H-6,9-methano-3lambda~4~-2,4,3lambda~4~-benzodioxathiepin-3-one	O=S1OCC2C(CO1)C3(C(=C(C2(C3(Cl)Cl)Cl)Cl)Cl)Cl	115-29-7	Non cancer	III	NOAEL	0.5	0.0175	3	4.45596e-05	ECO	4.45596e-05	0.0445596
797	Triflusulfuron-methyl;Methyl 2-({[4-(dimethylamino)-6-(2,2,2-trifluoroethoxy)-1,3,5-triazin-2-yl]carbamoyl}sulfamoyl)-3-methylbenzoate	O=C(OC)c1cccc(c1S(=O)(=O)NC(=O)Nc2nc(nc(n2)N(C)C)OCC(F)(F)F)C	126535-15-7	Non cancer	III	NOAEL	6.2	0.217	5	4.57933e-05	ECO	4.57933e-05	0.0457933
886	Fluoroacetic acid;Fluoroacetic acid	O=C(O)CF	144-49-0	Non cancer	III	NOAEL	0.05	0.00175	3	4.6e-05	ECO	4.6e-05	0.046
2177	Fosthiazate;S-Butan-2-yl O-ethyl (2-oxo-1,3-thiazolidin-3-yl)phosphonothioate	O=C1N(CCS1)P(=O)(OCC)SC(C)CC	98886-44-3	Non cancer	III	NOAEL	0.08	0.0028	4	4.64e-05	ECO	4.64e-05	0.0464
819	Azoxystrobin;Methyl (2E)-2-(2-{[6-(2-cyanophenoxy)pyrimidin-4-yl]oxy}phenyl)-3-methoxyprop-2-enoate	N#Cc3ccccc3(Oc2ncnc(Oc1ccccc1C(=COC)C(=O)OC)c2)	131860-33-8	Non cancer	III	NOAEL	20.4	0.714	3	4.96991e-05	ECO	4.96991e-05	0.0496991
1010	Topramezone;[3-(4,5-Dihydro-1,2-oxazol-3-yl)-4-(methanesulfonyl)-2-methylphenyl](5-hydroxy-1-methyl-1H-pyrazol-4-yl)methanone	O=C(c1cnn(c1(O))C)c3ccc(c(C2=NOCC2)c3C)S(=O)(=O)C	210631-68-8	Non cancer	III	NOAEL	1.1	0.0385	5	5.08e-05	ECO	5.08e-05	0.0508
1903	Phenmedipham;3-[(Methoxycarbonyl)amino]phenyl (3-methylphenyl)carbamate (non-preferred name)	O=C(Oc1cccc(c1)NC(=O)OC)Nc2cccc(c2)C	13684-63-4	Non cancer	I	NOAEL	3.5	0.1225	4	5.11e-05	ECO	5.11e-05	0.0511
2420	Spiroxamine;N-[(8-tert-Butyl-1,4-dioxaspiro[4.5]decan-2-yl)methyl]-N-ethylpropan-1-amine	O1CC(OC12(CCC(CC2)C(C)(C)C))CN(CC)CCC	118134-30-8	Non cancer	III	NOAEL	9.3	0.3255	5	5.2e-05	ECO	5.2e-05	0.052
2794	Diiodomethyl 4-methylphenyl sulfone;1-(Diiodomethanesulfonyl)-4-methylbenzene	O=S(=O)(c1ccc(cc1)C)C(I)I	20018-09-1	Non cancer	III	NOAEL	20	0.7	5	5.58765e-05	ECO	5.58765e-05	0.0558765
2419	Di-n-octyl phthalate;Dioctyl benzene-1,2-dicarboxylate	O=C(OCCCCCCCC)c1ccccc1(C(=O)OCCCCCCCC)	117-84-0	Non cancer	I	NOAEL	0.384615	0.0134615	5	5.65685e-05	ECO	5.65685e-05	0.0565685
783	Hydroquinone;Benzene-1,4-diol	Oc1ccc(O)cc1	123-31-9	Cancer	I	OSF	0.06	0.000583333	5	5.8e-05	ECO	5.8e-05	0.058
3030	Dibromoacetonitrile;Dibromoacetonitrile	N#CC(Br)Br	3252-43-5	Non cancer	III	NOAEL	45	1.575	5	5.90524e-05	ECO	5.90524e-05	0.0590524
1429	1,2,4-Tribromobenzene;1,2,4-Tribromobenzene	c1cc(c(cc1Br)Br)Br	615-54-3	Non cancer	III	NOAEL	5	0.175	1	5.98e-05	ECO	5.98e-05	0.0598
1926	Methomyl;Methyl N-[(methylcarbamoyl)oxy]ethanimidothioate	O=C(ON=C(C)SC)NC	16752-77-5	Non cancer	III	NOAEL	2.5	0.0875	4	6.05294e-05	ECO	6.05294e-05	0.0605294
902	Monuron;N'-(4-Chlorophenyl)-N,N-dimethylurea	O=C(Nc1ccc(cc1)Cl)N(C)C	150-68-5	Non cancer	III	NOAEL	37.5	1.3125	5	6.3e-05	ECO	6.3e-05	0.063
1030	Butachlor;N-(Butoxymethyl)-2-chloro-N-(2,6-diethylphenyl)acetamide	O=C(N(c1c(cccc1CC)CC)COCCCC)CCl	23184-66-9	Non cancer	III	NOAEL	17.5	0.6125	3	6.85565e-05	ECO	6.85565e-05	0.0685565
3644	Acrylamide;Prop-2-enamide	O=C(N)C=C	79-06-1	Cancer	III	OSF	0.5	7e-05	3	0.00546286	HUMAN	7e-05	0.07
720	Fenbuconazole;4-(4-Chlorophenyl)-2-phenyl-2-[(1H-1,2,4-triazol-1-yl)methyl]butanenitrile	N#CC(c1ccccc1)(Cn2ncnc2)CCc3ccc(cc3)Cl	114369-43-6	Cancer	III	OSF	0.00359	0.0097493	3	7.14e-05	ECO	7.14e-05	0.0714
769	Chlorfenapyr;4-Bromo-2-(4-chlorophenyl)-1-(ethoxymethyl)-5-(trifluoromethyl)-1H-pyrrole-3-carbonitrile	N#Cc2c(c1ccc(cc1)Cl)n(c(c2Br)C(F)(F)F)COCC	122453-73-0	Non cancer	III	NOAEL	24.1	0.8435	5	7.14e-05	ECO	7.14e-05	0.0714
416	Cinmethylin	O(Cc1ccccc1C)C3CC2(OC3(C)(CC2))C(C)C	87818-31-3	Non cancer	III	NOAEL	50	1.75	1	7.61234e-05	ECO	7.61234e-05	0.0761234
3105	Sulfluramid;N-Ethyl-1,1,2,2,3,3,4,4,5,5,6,6,7,7,8,8,8-heptadecafluorooctane-1-sulfonamide	O=S(=O)(NCC)C(F)(F)C(F)(F)C(F)(F)C(F)(F)C(F)(F)C(F)(F)C(F)(F)C(F)(F)F	4151-50-2	Non cancer	III	NOAEL	0.5	0.0175	5	7.70984e-05	ECO	7.70984e-05	0.0770984
1924	Aldoxycarb;(5E)-7,7-Dimethyl-8,8-dioxo-4-oxa-8lambda~6~-thia-2,5-diazanon-5-en-3-one	O=C(ON=CC(C)(C)S(=O)(=O)C)NC	1646-88-4	Non cancer	III	NOAEL	0.6	0.021	4	8.1912e-05	ECO	8.1912e-05	0.081912
766	Cyhalofop-butyl;Butyl (2R)-2-[4-(4-cyano-2-fluorophenoxy)phenoxy]propanoate	N#Cc2ccc(Oc1ccc(OC(C(=O)OCCCC)C)cc1)c(F)c2	122008-85-9	Non cancer	III	NOAEL	60.5	2.1175	5	8.40714e-05	ECO	8.40714e-05	0.0840714
1929	Pyraclostrobin;Methyl [2-({[1-(4-chlorophenyl)-1H-pyrazol-3-yl]oxy}methyl)phenyl]methoxycarbamate	O=C(OC)N(OC)c1ccccc1COc2nn(cc2)c3ccc(cc3)Cl	175013-18-0	Non cancer	III	NOAEL	10.7	0.3745	4	9.43758e-05	ECO	9.43758e-05	0.0943758
912	Thiamethoxam;N-{3-[(2-Chloro-1,3-thiazol-5-yl)methyl]-5-methyl-1,3,5-oxadiazinan-4-ylidene}nitramide	O=[N+]([O-])N=C1N(C)COCN1Cc2cnc(Cl)s2	153719-23-4	Non cancer	III	NOAEL	1.743	0.061005	5	9.7e-05	ECO	9.7e-05	0.097
751	Clorophene;2-Benzyl-4-chlorophenol	Oc1ccc(cc1Cc2ccccc2)Cl	120-32-1	Non cancer	III	NOAEL	120	4.2	5	9.74885e-05	ECO	9.74885e-05	0.0974885
1528	Fluazifop-butyl;Butyl 2-(4-{[5-(trifluoromethyl)pyridin-2-yl]oxy}phenoxy)propanoate	O=C(OCCCC)C(Oc2ccc(Oc1ncc(cc1)C(F)(F)F)cc2)C	69806-50-4	Non cancer	III	NOAEL	0.5	0.0175	5	0.0001	ECO	0.0001	0.1
3395	Dichlorvos;2,2-Dichloroethenyl dimethyl phosphate	O=P(OC=C(Cl)Cl)(OC)OC	62-73-7	Cancer	III	DWCR	0.1	0.0001	5	0.00763143	HUMAN	0.0001	0.1
515	Butralin;N-(Butan-2-yl)-4-tert-butyl-2,6-dinitroaniline	O=[N+]([O-])c1cc(cc(c1(NC(C)CC))[N+](=O)[O-])C(C)(C)C	33629-47-9	Non cancer	III	NOAEL	10	0.35	5	0.000106489	ECO	0.000106489	0.106489
3784	Pyriproxyfen;2-{[1-(4-Phenoxyphenoxy)propan-2-yl]oxy}pyridine	n1ccccc1OC(C)COc3ccc(Oc2ccccc2)cc3	95737-68-1	Non cancer	III	NOAEL	23.49	0.82215	5	0.00010735	ECO	0.00010735	0.10735
90	2-Undecanone;Undecan-2-one	O=C(C)CCCCCCCCC	112-12-9	Non cancer	II	NOAEL	50	1.75	1	0.000108	ECO	0.000108	0.108
1896	Famoxadone;3-Anilino-5-methyl-5-(4-phenoxyphenyl)-1,3-oxazolidine-2,4-dione	O=C4OC(c2ccc(Oc1ccccc1)cc2)(C(=O)N4(Nc3ccccc3))C	131807-57-3	Non cancer	III	NOAEL	3.34	0.1169	4	0.0001116	ECO	0.0001116	0.1116
518	Pendimethalin;3,4-Dimethyl-2,6-dinitro-N-(pentan-3-yl)aniline	O=[N+]([O-])c1cc(c(c(c1(NC(CC)CC))[N+](=O)[O-])C)C	40487-42-1	Non cancer	III	NOAEL	25	0.875	5	0.000111657	ECO	0.000111657	0.111657
1690	Flumiclorac-pentyl;Pentyl [2-chloro-5-(1,3-dioxo-1,3,4,5,6,7-hexahydro-2H-isoindol-2-yl)-4-fluorophenoxy]acetate	O=C(OCCCCC)COc1cc(c(F)cc1Cl)N2C(=O)C3=C(C2(=O))CCCC3	87546-18-7	Non cancer	III	NOAEL	664	23.24	5	0.000112	ECO	0.000112	0.112
1472	Methylene bis(thiocyanate);Methylene bis(thiocyanate)	N#CSCSC#N	6317-18-6	Non cancer	III	NOAEL	1	0.035	3	0.000116	ECO	0.000116	0.116
1708	1-Chloro-2-nitrobenzene;1-Chloro-2-nitrobenzene	O=[N+]([O-])c1ccccc1Cl	88-73-3	Cancer	III	OSF	0.3	0.000116667	2	0.020884	HUMAN	0.000116667	0.116667
1090	Prodiamine;2,6-Dinitro-N~1~,N~1~-dipropyl-4-(trifluoromethyl)benzene-1,3-diamine	O=[N+]([O-])c1cc(c(N)c(c1N(CCC)CCC)[N+](=O)[O-])C(F)(F)F	29091-21-2	Non cancer	III	NOAEL	80.1	2.8035	5	0.000117473	ECO	0.000117473	0.117473
803	Ether, bis(2,3,3,3-tetrachloropropyl)	O(CC(C(Cl)(Cl)Cl)Cl)CC(C(Cl)(Cl)Cl)Cl	127-90-2	Non cancer	III	NOAEL	46.1538	1.61538	1	0.00012	ECO	0.00012	0.12
1210	Oxyfluorfen;2-Chloro-1-(3-ethoxy-4-nitrophenoxy)-4-(trifluoromethyl)benzene	O=[N+]([O-])c2ccc(Oc1ccc(cc1Cl)C(F)(F)F)cc2(OCC)	42874-03-3	Cancer	III	OSF	0.0732	0.000478142	5	0.00013	ECO	0.00013	0.13
848	Dipropyl 2,5-pyridinedicarboxylate;Dipropyl pyridine-2,5-dicarboxylate	O=C(OCCC)c1ncc(cc1)C(=O)OCCC	136-45-8	Non cancer	III	NOAEL	500	17.5	5	0.000132665	ECO	0.000132665	0.132665
2159	Pentachloronitrobenzene;1,2,3,4,5-Pentachloro-6-nitrobenzene	O=[N+]([O-])c1c(c(c(c(c1Cl)Cl)Cl)Cl)Cl	82-68-8	Cancer	III	OSF	0.26	0.000134615	4	0.00229438	HUMAN	0.000134615	0.134615
641	1,4-Dibromobenzene;1,4-Dibromobenzene	c1cc(ccc1Br)Br	106-37-6	Non cancer	III	NOAEL	10	0.35	1	0.000136153	ECO	0.000136153	0.136153
608	Tribenuron-methyl;Methyl 2-{[(4-methoxy-6-methyl-1,3,5-triazin-2-yl)(methyl)carbamoyl]sulfamoyl}benzoate	O=C(OC)c1ccccc1S(=O)(=O)NC(=O)N(c2nc(nc(n2)C)OC)C	101200-48-0	Non cancer	III	NOAEL	7	0.245	5	0.000143584	ECO	0.000143584	0.143584
2623	Sulfosulfuron;N-[(4,6-Dimethoxypyrimidin-2-yl)carbamoyl]-2-(ethanesulfonyl)imidazo[1,2-a]pyridine-3-sulfonamide	O=C(Nc1nc(OC)cc(n1)OC)NS(=O)(=O)c3c(nc2ccccn23)S(=O)(=O)CC	141776-32-1	Non cancer	III	NOAEL	370.3	12.9605	5	0.0001502	ECO	0.0001502	0.1502
500	Atrazine;6-Chloro-N~2~-ethyl-N~4~-(propan-2-yl)-1,3,5-triazine-2,4-diamine	n1c(nc(nc1NC(C)C)Cl)NCC	1912-24-9	Cancer	III	OSF	0.23	0.000152174	5	0.00401242	HUMAN	0.000152174	0.152174
2084	Fenthion;O,O-Dimethyl O-[3-methyl-4-(methylsulfanyl)phenyl] phosphorothioate	O(c1ccc(c(c1)C)SC)P(OC)(OC)=S	55-38-9	Non cancer	III	NOAEL	16	0.56	4	0.0001538	ECO	0.0001538	0.1538
558	2-Nitrotoluene;1-Methyl-2-nitrobenzene	O=[N+]([O-])c1ccccc1C	88-72-2	Cancer	III	OSF	0.22	0.000159091	2	0.0326214	HUMAN	0.000159091	0.159091
605	Anilazine;4,6-Dichloro-N-(2-chlorophenyl)-1,3,5-triazin-2-amine	n1c(nc(nc1Cl)Cl)Nc2ccccc2Cl	101-05-3	Non cancer	III	NOAEL	400	14	5	0.000165729	ECO	0.000165729	0.165729
2085	3-Iodo-2-propynyl-N-butylcarbamate;3-Iodoprop-2-yn-1-yl butylcarbamate	O=C(OCC#CI)NCCCC	55406-53-6	Non cancer	III	NOAEL	25	0.875	4	0.000168	ECO	0.000168	0.168
1809	1,3-Dichloro-2-propanol;1,3-Dichloropropan-2-ol	OC(CCl)CCl	96-23-1	Non cancer	III	NOAEL	1	0.035	1	0.000175994	ECO	0.000175994	0.175994
1006	1,4-Bis(bromoacetoxy)-2-butene;But-2-ene-1,4-diyl bis(bromoacetate)	O=C(OCC=CCOC(=O)CBr)CBr	20679-58-7	Non cancer	III	NOAEL	4.5	0.1575	3	0.000183303	ECO	0.000183303	0.183303
966	Benfluralin;N-Butyl-N-ethyl-2,6-dinitro-4-(trifluoromethyl)aniline	O=[N+]([O-])c1cc(cc(c1N(CC)CCCC)[N+](=O)[O-])C(F)(F)F	1861-40-1	Non cancer	III	NOAEL	17	0.595	5	0.00019	ECO	0.00019	0.19
1902	Desmedipham;3-[(Ethoxycarbonyl)amino]phenyl phenylcarbamate (non-preferred name)	O=C(Oc1cccc(c1)NC(=O)OCC)Nc2ccccc2	13684-56-5	Non cancer	I	NOAEL	5.2	0.182	4	0.00019	ECO	0.00019	0.19
2204	Trichloromelamine;N,N',N''-1,3,5-Triazine-2,4,6-triyltrihypochlorous amide	n1c(nc(nc1NCl)NCl)NCl	7673-09-8	Non cancer	III	NOAEL	30	1.05	2	0.000195959	ECO	0.000195959	0.195959
1017	Penoxsulam;2-(2,2-Difluoroethoxy)-N-(5,8-dimethoxy[1,2,4]triazolo[1,5-c]pyrimidin-2-yl)-6-(trifluoromethyl)benzene-1-sulfonamide	O=S(=O)(Nc1nc2c(OC)cnc(OC)n2(n1))c3c(OCC(F)F)cccc3C(F)(F)F	219714-96-2	Non cancer	III	NOAEL	53.3	1.8655	3	0.000197555	ECO	0.000197555	0.197555
534	Deethylatrazine;6-Chloro-N~2~-(propan-2-yl)-1,3,5-triazine-2,4-diamine	n1c(nc(nc1NC(C)C)Cl)N	6190-65-4	Non cancer	III	NOAEL	3.2	0.112	5	0.0002	ECO	0.0002	0.2
792	Quinoxyfen;5,7-Dichloro-4-(4-fluorophenoxy)quinoline	Fc3ccc(Oc2ccnc1cc(cc(c12)Cl)Cl)cc3	124495-18-7	Non cancer	III	NOAEL	10	0.35	5	0.00021073	ECO	0.00021073	0.21073
107	Anthracene;Anthracene	c1ccc2cc3ccccc3(cc2(c1))	120-12-7	Non cancer	III	NOAEL	6.15385	0.215385	1	0.000213082	ECO	0.000213082	0.213082
2679	Thiabendazole;2-(1,3-Thiazol-4-yl)-1H-benzimidazole	n1cscc1c2nc3ccccc3([nH]2)	148-79-8	Non cancer	III	NOAEL	9.4	0.329	5	0.000228999	ECO	0.000228999	0.228999
2182	Captafol;2-[(1,1,2,2-Tetrachloroethyl)sulfanyl]-3a,4,7,7a-tetrahydro-1H-isoindole-1,3(2H)-dione	O=C1N(C(=O)C2CC=CCC12)SC(C(Cl)Cl)(Cl)Cl	2425-06-1	Cancer	III	OSF	0.15	0.000233333	3	0.00025	HUMAN	0.000233333	0.233333
1696	4-Chloro-3,5-dimethylphenol;4-Chloro-3,5-dimethylphenol	Oc1cc(c(c(c1)C)Cl)C	88-04-0	Non cancer	III	NOAEL	1250	43.75	5	0.000242518	ECO	0.000242518	0.242518
1738	2-Chloronaphthalene;2-Chloronaphthalene	c1ccc2cc(ccc2(c1))Cl	91-58-7	Non cancer	III	NOAEL	250	8.75	1	0.000247661	ECO	0.000247661	0.247661
1348	3-Chloro-2-methylpropene;3-Chloro-2-methylprop-1-ene	C=C(C)CCl	563-47-3	Cancer	III	OSF	0.14	0.00025	3	0.0014	HUMAN	0.00025	0.25
2405	MGK-264;2-(2-Ethylhexyl)-3a,4,7,7a-tetrahydro-1H-4,7-methanoisoindole-1,3(2H)-dione	O=C2N(C(=O)C3C1C=CC(C1)C23)CC(CC)CCCC	113-48-4	Non cancer	III	NOAEL	130	4.55	5	0.000265287	ECO	0.000265287	0.265287
1349	Flurprimidol;2-Methyl-1-(pyrimidin-5-yl)-1-[4-(trifluoromethoxy)phenyl]propan-1-ol	FC(F)(F)Oc1ccc(cc1)C(O)(c2cncnc2)C(C)C	56425-91-3	Non cancer	III	NOAEL	1.96	0.0686	3	0.00028	ECO	0.00028	0.28
428	Naphthalene;Naphthalene	c1ccc2ccccc2(c1)	91-20-3	Cancer	III	OSF	0.12	0.000291667	1	0.004644	HUMAN	0.000291667	0.291667
490	Simazine;6-Chloro-N~2~,N~4~-diethyl-1,3,5-triazine-2,4-diamine	n1c(nc(nc1NCC)Cl)NCC	122-34-9	Cancer	III	OSF	0.12	0.000291667	5	0.0033422	HUMAN	0.000291667	0.291667
2434	Fipronil;5-Amino-1-[2,6-dichloro-4-(trifluoromethyl)phenyl]-4-(trifluoromethanesulfinyl)-1H-pyrazole-3-carbonitrile	N#Cc1nn(c(N)c1S(=O)C(F)(F)F)c2c(cc(cc2Cl)C(F)(F)F)Cl	120068-37-3	Non cancer	III	NOAEL	0.33	0.01155	5	0.00030488	ECO	0.00030488	0.30488
1609	Fluazinam;3-Chloro-N-[3-chloro-2,6-dinitro-4-(trifluoromethyl)phenyl]-5-(trifluoromethyl)pyridin-2-amine	O=[N+]([O-])c2cc(c(c(c2(Nc1ncc(cc1Cl)C(F)(F)F))[N+](=O)[O-])Cl)C(F)(F)F	79622-59-6	Non cancer	III	NOAEL	3.8	0.133	5	0.00031836	ECO	0.00031836	0.31836
2571	Hexanoic acid, 2-ethyl-, zinc salt;Zinc bis(2-ethylhexanoate)	O=C(O)C(CC)CCCC	136-53-8	Non cancer	I	NOAEL	76.9231	2.69231	1	0.00032	ECO	0.00032	0.32
2314	Propargyl alcohol;Prop-2-yn-1-ol	C#CCO	107-19-7	Non cancer	III	NOAEL	5	0.175	5	0.00033757	ECO	0.00033757	0.33757
941	Bromoxynil octanoate;2,6-Dibromo-4-cyanophenyl octanoate	N#Cc1cc(c(OC(=O)CCCCCCC)c(c1)Br)Br	1689-99-2	Cancer	III	OSF	0.103	0.000339806	5	0.00034	HUMAN	0.000339806	0.339806
2833	4-(2-Nitrobutyl)morpholine;4-(2-Nitrobutyl)morpholine	O=[N+]([O-])C(CN1CCOCC1)CC	2224-44-4	Non cancer	III	NOAEL	50	1.75	2	0.000352	ECO	0.000352	0.352
372	Pentachloroethane;1,1,1,2,2-Pentachloroethane	C(C(Cl)(Cl)Cl)(Cl)Cl	76-01-7	Cancer	III	OSF	0.09	0.000388889	1	0.032311	HUMAN	0.000388889	0.388889
121	Chlorodibromomethane;Dibromo(chloro)methane	C(Cl)(Br)Br	124-48-1	Cancer	III	DWCR	0.4	0.0004	1	0.0063	HUMAN	0.0004	0.4
894	8-Hydroxyquinoline;Quinolin-8-ol	Oc1cccc2cccnc12	148-24-3	Non cancer	III	NOAEL	150	5.25	5	0.000407922	ECO	0.000407922	0.407922
2079	Dazomet;3,5-Dimethyl-1,3,5-thiadiazinane-2-thione	C1(N(C)CN(C)CS1)(=S)	533-74-4	Non cancer	III	NOAEL	1.5	0.0525	4	0.000427083	ECO	0.000427083	0.427083
2299	1,4-Benzenediamine;Benzene-1,4-diamine	Nc1ccc(N)cc1	106-50-3	Non cancer	I	NOAEL	8	0.28	5	0.000428952	ECO	0.000428952	0.428952
1747	2'-Acetonaphthone;1-(Naphthalen-2-yl)ethan-1-one	O=C(c1ccc2ccccc2(c1))C	93-08-3	Non cancer	III	NOAEL	33	1.155	5	0.000441015	ECO	0.000441015	0.441015
1272	Diclofop-methyl;Methyl 2-[4-(2,4-dichlorophenoxy)phenoxy]propanoate	O=C(OC)C(Oc2ccc(Oc1ccc(cc1Cl)Cl)cc2)C	51338-27-3	Cancer	III	OSF	0.0736	0.000475543	1	0.00186121	HUMAN	0.000475543	0.475543
3455	Methanol;Methanol	OC	67-56-1	Non cancer	I	NOAEL	500	17.5	1	0.000476	ECO	0.000476	0.476
898	Gallic acid;3,4,5-Trihydroxybenzoic acid	O=C(O)c1cc(O)c(O)c(O)c1	149-91-7	Non cancer	I	NOAEL	100	3.5	5	0.000491029	ECO	0.000491029	0.491029
744	Difenoconazole;1-({2-[2-Chloro-4-(4-chlorophenoxy)phenyl]-4-methyl-1,3-dioxolan-2-yl}methyl)-1H-1,2,4-triazole	n1cnn(c1)CC2(OCC(O2)C)c4ccc(Oc3ccc(cc3)Cl)cc4Cl	119446-68-3	Non cancer	III	NOAEL	1	0.035	5	0.000495425	ECO	0.000495425	0.495425
1130	PFOA;Pentadecafluorooctanoic acid	O=C(O)C(F)(F)C(F)(F)C(F)(F)C(F)(F)C(F)(F)C(F)(F)C(F)(F)F	335-67-1	Cancer	III	OSF	0.07	0.0005	1	0.346688	HUMAN	0.0005	0.5
392	Trichloroethylene;1,1,2-Trichloroethene	C(=C(Cl)Cl)Cl	79-01-6	Cancer	III	DWCR	0.5	0.0005	1	0.395017	HUMAN	0.0005	0.5
1695	Hexachloro-1,3-butadiene;1,1,2,3,4,4-Hexachlorobuta-1,3-diene	C(C(=C(Cl)Cl)Cl)(=C(Cl)Cl)Cl	87-68-3	Cancer	III	DWCR	0.5	0.0005	3	0.002	HUMAN	0.0005	0.5
1915	Bifenazate;Propan-2-yl 2-(4-methoxy[1,1'-biphenyl]-3-yl)hydrazine-1-carboxylate	O=C(OC(C)C)NNc1cc(ccc1(OC))c2ccccc2	149877-41-8	Non cancer	III	NOAEL	3.2	0.112	3	0.0005	ECO	0.0005	0.5
3564	Trichloroacetic acid;Trichloroacetic acid	O=C(O)C(Cl)(Cl)Cl	76-03-9	Cancer	III	DWCR	0.5	0.0005	5	0.0126159	HUMAN	0.0005	0.5
1610	beta-Ionone;(3E)-4-(2,6,6-Trimethylcyclohex-1-en-1-yl)but-3-en-2-one	O=C(C=CC1=C(C)CCCC1(C)C)C	79-77-6	Non cancer	I	NOAEL	10	0.35	3	0.000509	ECO	0.000509	0.509
2565	Acibenzolar-S-methyl;S-Methyl 1,2,3-benzothiadiazole-7-carbothioate	O=C(c2cccc1nnsc12)SC	135158-54-2	Non cancer	III	NOAEL	126	4.41	5	0.00052	ECO	0.00052	0.52
3456	(2R,6S)-Fenpropimorph	O1C(C)CN(CC1C)CC(C)Cc2ccc(cc2)C(C)(C)C	67564-91-4	Non cancer	III	NOAEL	0.7	0.0245	5	0.000548255	ECO	0.000548255	0.548255
1939	Chlorothalonil;2,4,5,6-Tetrachlorobenzene-1,3-dicarbonitrile	N#Cc1c(c(C#N)c(c(c1Cl)Cl)Cl)Cl	1897-45-6	Cancer	III	OSF	0.017	0.00205882	4	0.000560017	ECO	0.000560017	0.560017
771	Methyl styryl ketone;4-Phenylbut-3-en-2-one	O=C(C=Cc1ccccc1)C	122-57-6	Non cancer	I	NOAEL	19.2308	0.673077	3	0.00057	ECO	0.00057	0.57
1147	Imazalil;1-{2-(2,4-Dichlorophenyl)-2-[(prop-2-en-1-yl)oxy]ethyl}-1H-imidazole	n1ccn(c1)CC(OCC=C)c2ccc(cc2Cl)Cl	35554-44-0	Cancer	III	OSF	0.0611	0.000572831	5	0.00073	HUMAN	0.000572831	0.572831
813	Fludioxonil;4-(2,2-Difluoro-2H-1,3-benzodioxol-4-yl)-1H-pyrrole-3-carbonitrile	N#Cc1c[nH]cc1c3cccc2OC(F)(F)Oc23	131341-86-1	Non cancer	III	NOAEL	64	2.24	5	0.000587743	ECO	0.000587743	0.587743
1774	MCPB;4-(4-Chloro-2-methylphenoxy)butanoic acid	O=C(O)CCCOc1ccc(cc1C)Cl	94-81-5	Non cancer	III	NOAEL	12	0.42	1	0.00058916	ECO	0.00058916	0.58916
1767	Cyproconazole;2-(4-Chlorophenyl)-3-cyclopropyl-1-(1H-1,2,4-triazol-1-yl)butan-2-ol	OC(c1ccc(cc1)Cl)(Cn2ncnc2)C(C)C3CC3	94361-06-5	Non cancer	III	NOAEL	21.4	0.749	3	0.0006	ECO	0.0006	0.6
364	Bromodichloromethane;Bromo(dichloro)methane	C(Cl)(Cl)Br	75-27-4	Cancer	III	DWCR	0.6	0.0006	1	0.078	HUMAN	0.0006	0.6
391	1,1,2-Trichloroethane;1,1,2-Trichloroethane	C(C(Cl)Cl)Cl	79-00-5	Cancer	III	DWCR	0.6	0.0006	1	0.188468	HUMAN	0.0006	0.6
3756	Ethoxyquin;6-Ethoxy-2,2,4-trimethyl-1,2-dihydroquinoline	O(c1ccc2NC(C=C(c2(c1))C)(C)C)CC	91-53-2	Non cancer	III	NOAEL	20	0.7	5	0.00064	ECO	0.00064	0.64
3175	Glufosinate;2-Amino-4-[hydroxy(methyl)phosphoryl]butanoic acid	O=C(O)C(N)CCP(=O)(O)C	51276-47-2	Non cancer	III	NOAEL	0.4	0.014	5	0.000641281	ECO	0.000641281	0.641281
1873	Dicofol;2,2,2-Trichloro-1,1-bis(4-chlorophenyl)ethan-1-ol	OC(c1ccc(cc1)Cl)(c2ccc(cc2)Cl)C(Cl)(Cl)Cl	115-32-2	Non cancer	III	NOAEL	95.84	3.3544	3	0.000643305	ECO	0.000643305	0.643305
1600	Chloroacetic acid;Chloroacetic acid	O=C(O)CCl	79-11-8	Non cancer	III	NOAEL	30	1.05	3	0.00066	ECO	0.00066	0.66
795	Bispyribac;2,6-Bis[(4,6-dimethoxypyrimidin-2-yl)oxy]benzoic acid	O=C(O)c3c(Oc1nc(OC)cc(n1)OC)cccc3(Oc2nc(OC)cc(n2)OC)	125401-75-4	Non cancer	III	NOAEL	71.9	2.5165	5	0.000667226	ECO	0.000667226	0.667226
1579	Phenolphthalein;3,3-Bis(4-hydroxyphenyl)-2-benzofuran-1(3H)-one	O=C3OC(c1ccc(O)cc1)(c2ccc(O)cc2)c4ccccc34	77-09-8	Non cancer	III	NOAEL	461.538	16.1538	5	0.000695715	ECO	0.000695715	0.695715
166	Fluoranthene;Fluoranthene	c1ccc2c(c1)c4cccc3cccc2c34	206-44-0	Non cancer	III	NOAEL	125	4.375	5	0.00069639	ECO	0.00069639	0.69639
1606	Dichloroacetic acid;Dichloroacetic acid	O=C(O)C(Cl)Cl	79-43-6	Cancer	III	OSF	0.05	0.0007	3	0.0023	HUMAN	0.0007	0.7
1557	Clofentezine;3,6-Bis(2-chlorophenyl)-1,2,4,5-tetrazine	n1nc(nnc1c2ccccc2Cl)c3ccccc3Cl	74115-24-5	Cancer	III	OSF	0.0376	0.000930851	5	0.0007	ECO	0.0007	0.7
3351	2,2',4,4',5-Pentabromodiphenyl ether;1,2,4-Tribromo-5-(2,4-dibromophenoxy)benzene	O(c1ccc(cc1Br)Br)c2cc(c(cc2Br)Br)Br	60348-60-9	Non cancer	III	NOAEL	1.77	0.06195	5	0.000707107	ECO	0.000707107	0.707107
20	Diphenyl oxide;1,1'-Oxydibenzene	O(c1ccccc1)c2ccccc2	101-84-8	Non cancer	III	NOAEL	15	0.525	1	0.000744338	ECO	0.000744338	0.744338
1822	Dithiopyr;S~3~,S~5~-Dimethyl 2-(difluoromethyl)-4-(2-methylpropyl)-6-(trifluoromethyl)pyridine-3,5-dicarbothioate	O=C(c1c(nc(c(C(=O)SC)c1CC(C)C)C(F)(F)F)C(F)F)SC	97886-45-8	Non cancer	III	NOAEL	0.662	0.02317	5	0.00076	ECO	0.00076	0.76
3793	Ethylene thiourea;Imidazolidine-2-thione	N1C(NCC1)=S	96-45-7	Cancer	III	OSF	0.045	0.000777778	5	0.0496	HUMAN	0.000777778	0.777778
1157	Iprodione;3-(3,5-Dichlorophenyl)-2,4-dioxo-N-(propan-2-yl)imidazolidine-1-carboxamide	O=C(NC(C)C)N2C(=O)N(c1cc(cc(c1)Cl)Cl)C(=O)C2	36734-19-7	Cancer	III	OSF	0.0439	0.000797267	5	0.0137295	HUMAN	0.000797267	0.797267
1311	1,3-Dichloropropene;1,3-Dichloroprop-1-ene	C(=CCl)CCl	542-75-6	Cancer	III	DWCR	0.8	0.0008	3	0.00152233	HUMAN	0.0008	0.8
703	Thiacloprid;{3-[(6-Chloropyridin-3-yl)methyl]-1,3-thiazolidin-2-ylidene}cyanamide	N#CN=C2N(Cc1cnc(cc1)Cl)CCS2	111988-49-9	Cancer	III	OSF	0.0406	0.000862069	5	0.0156	HUMAN	0.000862069	0.862069
1561	Quinidine bisulfate	OC(c2ccnc1ccc(OC)cc12)C3N4CCC(C3)C(C=C)C4	747-45-5	Non cancer	III	NOAEL	40	1.4	3	0.000875484	ECO	0.000875484	0.875484
928	Fenamidone;(5S)-3-Anilino-5-methyl-2-(methylsulfanyl)-5-phenyl-3,5-dihydro-4H-imidazol-4-one	O=C3N(Nc1ccccc1)C(=NC3(c2ccccc2)C)SC	161326-34-7	Non cancer	III	NOAEL	6.419	0.224665	5	0.000877952	ECO	0.000877952	0.877952
1380	Toluene-2,4-diisocyanate;2,4-Diisocyanato-1-methylbenzene	O=C=Nc1ccc(c(N=C=O)c1)C	584-84-9	Cancer	I	OSF	0.039	0.000897436	3	0.0167132	HUMAN	0.000897436	0.897436
330	Hexachloroethane;Hexachloroethane	C(C(Cl)(Cl)Cl)(Cl)(Cl)Cl	67-72-1	Cancer	III	DWCR	0.9	0.0009	1	0.00409644	HUMAN	0.0009	0.9
2097	Thiodicarb;Dimethyl (1E,1'E)-N,N'-{sulfanediylbis[(methylcarbamoyl)oxy]}diethanimidothioate	O=C(ON=C(C)SC)N(C)SN(C(=O)ON=C(C)SC)C	59669-26-0	Non cancer	III	NOAEL	30	1.05	4	0.0009	ECO	0.0009	0.9
1542	Benalaxyl;Methyl N-(2,6-dimethylphenyl)-N-(phenylacetyl)alaninate	O=C(OC)C(N(C(=O)Cc1ccccc1)c2c(cccc2C)C)C	71626-11-4	Non cancer	III	NOAEL	6.2	0.217	5	0.000917004	ECO	0.000917004	0.917004
861	Benzyl acetate;Benzyl acetate	O=C(OCc1ccccc1)C	140-11-4	Non cancer	I	NOAEL	480.769	16.8269	5	0.00092	ECO	0.00092	0.92
3282	Benzyltrimethylammonium chloride;N,N,N-Trimethyl(phenyl)methanaminium chloride	c1ccc(cc1)C[N+](C)(C)C	56-93-9	Non cancer	III	NOAEL	12.5	0.4375	5	0.000933688	ECO	0.000933688	0.933688
1522	Fluroxypyr;[(4-Amino-3,5-dichloro-6-fluoropyridin-2-yl)oxy]acetic acid	O=C(O)COc1nc(F)c(c(N)c1Cl)Cl	69377-81-7	Non cancer	III	NOAEL	80	2.8	5	0.000938	ECO	0.000938	0.938
387	1,2-Dichloropropane;1,2-Dichloropropane	CC(CCl)Cl	78-87-5	Cancer	III	OSF	0.037	0.000945946	1	0.6022	HUMAN	0.000945946	0.945946
2878	Bentazone;3-(Propan-2-yl)-2lambda~6~,1,3-benzothiadiazine-2,2,4(1H,3H)-trione	O=C1c2ccccc2(NS(=O)(=O)N1C(C)C)	25057-89-0	Non cancer	III	NOAEL	3.5	0.1225	5	0.000953111	ECO	0.000953111	0.953111
2102	Pentachlorobenzene;1,2,3,4,5-Pentachlorobenzene	c1c(c(c(c(c1Cl)Cl)Cl)Cl)Cl	608-93-5	Non cancer	III	NOAEL	2.53846	0.0888462	1	0.000954847	ECO	0.000954847	0.954847
1069	Chloroneb;1,4-Dichloro-2,5-dimethoxybenzene	O(c1cc(c(OC)cc1Cl)Cl)C	2675-77-6	Non cancer	III	NOAEL	25	0.875	1	0.000959592	ECO	0.000959592	0.959592
3191	Carboxin;2-Methyl-N-phenyl-5,6-dihydro-1,4-oxathiine-3-carboxamide	O=C(Nc1ccccc1)C2=C(OCCS2)C	5234-68-4	Non cancer	III	NOAEL	5.5	0.1925	5	0.000971339	ECO	0.000971339	0.971339
2757	Pyridalyl;2-(3-{2,6-Dichloro-4-[(3,3-dichloroprop-2-en-1-yl)oxy]phenoxy}propoxy)-5-(trifluoromethyl)pyridine	FC(F)(F)c2cnc(OCCCOc1c(cc(OCC=C(Cl)Cl)cc1Cl)Cl)cc2	179101-81-6	Non cancer	III	NOAEL	5.56	0.1946	5	0.00098	ECO	0.00098	0.98
669	3-Chloroaniline;3-Chloroaniline	Nc1cccc(c1)Cl	108-42-9	Non cancer	III	NOAEL	10	0.35	5	0.000982166	ECO	0.000982166	0.982166
319	1,1,1,2-Tetrachloroethane;1,1,1,2-Tetrachloroethane	C(C(Cl)(Cl)Cl)Cl	630-20-6	Cancer	III	DWCR	1	0.001	1	0.188468	HUMAN	0.001	1
2422	2,4,6-Trinitrotoluene;2-Methyl-1,3,5-trinitrobenzene	O=[N+]([O-])c1cc(c(c(c1)[N+](=O)[O-])C)[N+](=O)[O-]	118-96-7	Cancer	III	DWCR	1	0.001	5	0.0286973	HUMAN	0.001	1
480	Pyridine;Pyridine	n1ccccc1	110-86-1	Non cancer	III	NOAEL	5	0.175	2	0.001	ECO	0.001	1
3811	Clethodim;2-[(1E)-N-{[(2E)-3-Chloroprop-2-en-1-yl]oxy}propanimidoyl]-5-[2-(ethylsulfanyl)propyl]-3-hydroxycyclohex-2-en-1-one	O=C1C(=C(O)CC(C1)CC(C)SCC)C(=NOCC=CCl)CC	99129-21-2	Non cancer	III	NOAEL	2.3	0.0805	5	0.001	ECO	0.001	1
1824	Furfural;Furan-2-carbaldehyde	O=Cc1occc1	98-01-1	Cancer	III	OSF	0.0349	0.00100287	3	0.0426	HUMAN	0.00100287	1.00287
1858	Chlorpropham;Propan-2-yl (3-chlorophenyl)carbamate	O=C(OC(C)C)Nc1cccc(c1)Cl	101-21-3	Non cancer	III	NOAEL	64.8	2.268	4	0.00107147	ECO	0.00107147	1.07147
2011	Methyl parathion;O,O-Dimethyl O-(4-nitrophenyl) phosphorothioate	O=[N+]([O-])c1ccc(OP(OC)(OC)=S)cc1	298-00-0	Non cancer	III	NOAEL	0.12	0.0042	4	0.00108488	ECO	0.00108488	1.08488
727	Bromuconazole;2,5-Anhydro-4-bromo-1,3,4-trideoxy-2-(2,4-dichlorophenyl)-1-(1H-1,2,4-triazol-1-yl)pentitol	n1cnn(c1)CC2(OCC(C2)Br)(c3ccc(cc3Cl)Cl)	116255-48-2	Non cancer	III	NOAEL	13.76	0.4816	5	0.00109545	ECO	0.00109545	1.09545
883	Kresoxim-methyl;Methyl (2E)-(methoxyimino){2-[(2-methylphenoxy)methyl]phenyl}acetate	O=C(OC)C(=NOC)c1ccccc1COc2ccccc2C	143390-89-0	Cancer	III	OSF	0.0029	0.012069	5	0.00113111	ECO	0.00113111	1.13111
731	Thiazopyr;Methyl 2-(difluoromethyl)-5-(4,5-dihydro-1,3-thiazol-2-yl)-4-(2-methylpropyl)-6-(trifluoromethyl)pyridine-3-carboxylate	O=C(OC)c2c(nc(c(C1=NCCS1)c2CC(C)C)C(F)(F)F)C(F)F	117718-60-2	Non cancer	III	NOAEL	6.6	0.231	5	0.00113956	ECO	0.00113956	1.13956
758	1,2,4-Trichlorobenzene;1,2,4-Trichlorobenzene	c1cc(c(cc1Cl)Cl)Cl	120-82-1	Cancer	III	OSF	0.029	0.0012069	1	0.0225636	HUMAN	0.0012069	1.2069
2453	N,N-Dimethylaniline;N,N-Dimethylaniline	c1ccc(cc1)N(C)C	121-69-7	Cancer	I	OSF	0.027	0.0012963	5	0.0169323	HUMAN	0.0012963	1.2963
1840	Dicloran;2,6-Dichloro-4-nitroaniline	O=[N+]([O-])c1cc(c(N)c(c1)Cl)Cl	99-30-9	Non cancer	III	NOAEL	5	0.175	5	0.0013	ECO	0.0013	1.3
195	2,3-Benzofuran;1-Benzofuran	o1ccc2ccccc12	271-89-6	Non cancer	I	NOAEL	31.25	1.09375	5	0.0014	ECO	0.0014	1.4
1733	2-Phenylphenol;[1,1'-Biphenyl]-2-ol	Oc1ccccc1c2ccccc2	90-43-7	Cancer	III	OSF	0.00194	0.0180412	5	0.0014613	ECO	0.0014613	1.4613
2682	Tepraloxydim;2-(N-{[(2E)-3-Chloroprop-2-en-1-yl]oxy}propanimidoyl)-3-hydroxy-5-(oxan-4-yl)cyclohex-2-en-1-one	O=C1C(=C(O)CC(C1)C2CCOCC2)C(=NOCC=CCl)CC	149979-41-9	Non cancer	III	NOAEL	22	0.77	5	0.00148	ECO	0.00148	1.48
2776	Oryzalin;4-(Dipropylamino)-3,5-dinitrobenzene-1-sulfonamide	O=[N+]([O-])c1cc(cc(c1N(CCC)CCC)[N+](=O)[O-])S(=O)(=O)N	19044-88-3	Cancer	III	OSF	0.00779	0.00449294	5	0.00151262	ECO	0.00151262	1.51262
1154	Fluoxastrobin;(E)-1-(2-{[6-(2-Chlorophenoxy)-5-fluoropyrimidin-4-yl]oxy}phenyl)-1-(5,6-dihydro-1,4,2-dioxazin-3-yl)-N-methoxymethanimine	Fc2c(ncnc2(Oc1ccccc1Cl))Oc4ccccc4(C(=NOC)C3=NOCCO3)	361377-29-9	Non cancer	III	NOAEL	70.4	2.464	5	0.00152	ECO	0.00152	1.52
709	Tetraconazole;1-[2-(2,4-Dichlorophenyl)-3-(1,1,2,2-tetrafluoroethoxy)propyl]-1H-1,2,4-triazole	FC(F)C(F)(F)OCC(c1ccc(cc1Cl)Cl)Cn2ncnc2	112281-77-3	Cancer	III	OSF	0.023	0.00152174	3	0.03	HUMAN	0.00152174	1.52174
1769	Piperine;(2E,4E)-5-(2H-1,3-Benzodioxol-5-yl)-1-(piperidin-1-yl)penta-2,4-dien-1-one	O=C(C=CC=Cc1ccc2OCOc2(c1))N3CCCCC3	94-62-2	Non cancer	III	NOAEL	5	0.175	3	0.001568	ECO	0.001568	1.568
2678	Didecyl dimethyl ammonium carbonate;Bis(N-decyl-N,N-dimethyldecan-1-aminium) carbonate	CCCCCCCCCC[N+](C)(C)CCCCCCCCCC	148788-55-0	Non cancer	III	NOAEL	60.7	2.1245	5	0.0018	ECO	0.0018	1.8
170	(1R,2S,5R)-(-)-Menthol;(1R,2S,5R)-5-Methyl-2-(propan-2-yl)cyclohexan-1-ol	OC1CC(C)CCC1(C(C)C)	2216-51-5	Non cancer	III	NOAEL	750	26.25	5	0.00189	ECO	0.00189	1.89
2505	Sulfisoxazole;4-Amino-N-(3,4-dimethyl-1,2-oxazol-5-yl)benzene-1-sulfonamide	O=S(=O)(Nc1onc(c1C)C)c2ccc(N)cc2	127-69-5	Non cancer	III	NOAEL	464	16.24	5	0.0019	ECO	0.0019	1.9
521	Pyrimethanil;4,6-Dimethyl-N-phenylpyrimidin-2-amine	n1c(nc(cc1C)C)Nc2ccccc2	53112-28-0	Non cancer	III	NOAEL	54.5	1.9075	5	0.00191099	ECO	0.00191099	1.91099
126	Pyrene;Pyrene	c1cc2ccc3cccc4ccc(c1)c2c34	129-00-0	Non cancer	III	NOAEL	75	2.625	5	0.00197484	ECO	0.00197484	1.97484
1462	3,5-Dichloroaniline;3,5-Dichloroaniline	Nc1cc(cc(c1)Cl)Cl	626-43-7	Non cancer	III	NOAEL	1	0.035	5	0.00199194	ECO	0.00199194	1.99194
1328	Triclopyr;[(3,5,6-Trichloropyridin-2-yl)oxy]acetic acid	O=C(O)COc1nc(c(cc1Cl)Cl)Cl	55335-06-3	Non cancer	III	NOAEL	5	0.175	5	0.002	ECO	0.002	2
1322	Triadimenol;1-(4-Chlorophenoxy)-3,3-dimethyl-1-(1H-1,2,4-triazol-1-yl)butan-2-ol	OC(C(Oc1ccc(cc1)Cl)n2ncnc2)C(C)(C)C	55219-65-3	Non cancer	III	NOAEL	7.5	0.2625	5	0.002	ECO	0.002	2
560	Prosulfuron;N-[(4-Methoxy-6-methyl-1,3,5-triazin-2-yl)carbamoyl]-2-(3,3,3-trifluoropropyl)benzene-1-sulfonamide	O=C(Nc1nc(nc(n1)C)OC)NS(=O)(=O)c2ccccc2CCC(F)(F)F	94125-34-5	Non cancer	III	NOAEL	3.1	0.1085	5	0.0020892	ECO	0.0020892	2.0892
1291	2-Tolualdehyde;2-Methylbenzaldehyde	O=Cc1ccccc1C	529-20-4	Non cancer	I	NOAEL	250	8.75	3	0.00212238	ECO	0.00212238	2.12238
3152	Lactic acid;2-Hydroxypropanoic acid	O=C(O)C(O)C	50-21-5	Non cancer	I	NOAEL	300	10.5	1	0.00218	ECO	0.00218	2.18
570	4-Nitrotoluene;1-Methyl-4-nitrobenzene	O=[N+]([O-])c1ccc(cc1)C	99-99-0	Cancer	III	OSF	0.016	0.0021875	2	0.04	HUMAN	0.0021875	2.1875
1612	Hexaconazole;2-(2,4-Dichlorophenyl)-1-(1H-1,2,4-triazol-1-yl)hexan-2-ol	OC(c1ccc(cc1Cl)Cl)(Cn2ncnc2)CCCC	79983-71-4	Cancer	III	OSF	0.016	0.0021875	3	0.00376934	HUMAN	0.0021875	2.1875
710	Tebufenozide;N-tert-Butyl-N'-(4-ethylbenzoyl)-3,5-dimethylbenzohydrazide	O=C(NN(C(=O)c1cc(cc(c1)C)C)C(C)(C)C)c2ccc(cc2)CC	112410-23-8	Non cancer	III	NOAEL	13.1	0.4585	5	0.0022	ECO	0.0022	2.2
1928	Indoxacarb;Methyl (4aS)-7-chloro-2-{(methoxycarbonyl)[4-(trifluoromethoxy)phenyl]carbamoyl}-2,5-dihydroindeno[1,2-e][1,3,4]oxadiazine-4a(3H)-carboxylate	O=C(OC)N(C(=O)N2N=C3c1ccc(cc1CC3(OC2)(C(=O)OC))Cl)c4ccc(OC(F)(F)F)cc4	173584-44-6	Non cancer	III	NOAEL	1.7	0.0595	4	0.0022	ECO	0.0022	2.2
320	4-Androstene-3,17-dione;Androst-4-ene-3,17-dione	O=C3C=C2CCC1C4CCC(=O)C4(C)(CCC1C2(C)CC3)	63-05-8	Non cancer	III	NOAEL	50	1.75	1	0.00229	ECO	0.00229	2.29
3325	Diphenhydramine;2-(Diphenylmethoxy)-N,N-dimethylethan-1-amine	O(CCN(C)C)C(c1ccccc1)c2ccccc2	58-73-1	Non cancer	III	NOAEL	16	0.56	3	0.00230243	ECO	0.00230243	2.30243
1051	Butylated hydroxyanisole;2-tert-Butyl-4-methoxyphenol--3-tert-butyl-4-methoxyphenol (1/1)	Oc1ccc(OC)cc1C(C)(C)C	25013-16-5	Cancer	I	OSF	0.0002	0.175	1	0.0023092	ECO	0.0023092	2.3092
1019	Metrafenone;(3-Bromo-6-methoxy-2-methylphenyl)(2,3,4-trimethoxy-6-methylphenyl)methanone	O=C(c1c(OC)c(OC)c(OC)cc1C)c2c(OC)ccc(c2C)Br	220899-03-6	Non cancer	III	NOAEL	43	1.505	1	0.00236	ECO	0.00236	2.36
2407	Erythromycin;(3R,4S,5S,6R,7R,9R,11R,12R,13S,14R)-6-{[(2S,3R,4S,6R)-4-(Dimethylamino)-3-hydroxy-6-methyloxan-2-yl]oxy}-14-ethyl-7,12,13-trihydroxy-4-{[(2R,4R,5S,6S)-5-hydroxy-4-methoxy-4,6-dimethyloxan-2-yl]oxy}-3,_x000D__x000D_ 5,7,9,11,13-hexamethyl-1-oxacyclotetradecane-2,10-dione (non-preferred name)	O=C3OC(CC)C(O)(C)C(O)C(C(=O)C(C)CC(O)(C)C(OC1OC(C)CC(N(C)C)C1(O))C(C)C(OC2OC(C)C(O)C(OC)(C)C2)C3C)C	114-07-8	Non cancer	III	NOAEL	180	6.3	5	0.00236821	ECO	0.00236821	2.36821
1650	Dimethoxane;2,6-Dimethyl-1,3-dioxan-4-yl acetate	O=C(OC1OC(OC(C)C1)C)C	828-00-2	Non cancer	III	NOAEL	31	1.085	1	0.00239	ECO	0.00239	2.39
1423	2,4-Dichloronitrobenzene;2,4-Dichloro-1-nitrobenzene	O=[N+]([O-])c1ccc(cc1Cl)Cl	611-06-3	Non cancer	III	NOAEL	38.4615	1.34615	2	0.0024	ECO	0.0024	2.4
116	Myrcene;7-Methyl-3-methylideneocta-1,6-diene	C=CC(=C)CCC=C(C)C	123-35-3	Non cancer	I	NOAEL	0.25	0.00875	3	0.0024	ECO	0.0024	2.4
3742	R-(+)-Pulegone;(5R)-5-Methyl-2-(propan-2-ylidene)cyclohexan-1-one	O=C1C(=C(C)C)CCC(C)C1	89-82-7	Non cancer	II	NOAEL	9.375	0.328125	5	0.00244	ECO	0.00244	2.44
2170	1,2,4,5-Tetrachlorobenzene;1,2,4,5-Tetrachlorobenzene	c1c(c(cc(c1Cl)Cl)Cl)Cl	95-94-3	Non cancer	III	NOAEL	0.34	0.0119	1	0.00254	ECO	0.00254	2.54
1135	Acetochlor;2-Chloro-N-(ethoxymethyl)-N-(2-ethyl-6-methylphenyl)acetamide	O=C(N(c1c(cccc1CC)C)COCC)CCl	34256-82-1	Non cancer	III	NOAEL	161.1	5.6385	3	0.0025486	ECO	0.0025486	2.5486
3298	5,5-Diphenylhydantoin;5,5-Diphenylimidazolidine-2,4-dione	O=C1NC(=O)C(N1)(c2ccccc2)c3ccccc3	57-41-0	Non cancer	I	NOAEL	60.7	2.1245	5	0.00269156	ECO	0.00269156	2.69156
1703	3-Trifluoromethyl-4-nitrophenol;4-Nitro-3-(trifluoromethyl)phenol	O=[N+]([O-])c1ccc(O)cc1C(F)(F)F	88-30-2	Non cancer	III	NOAEL	81	2.835	5	0.00271091	ECO	0.00271091	2.71091
1813	1-Chloro-2,4-dinitrobenzene;1-Chloro-2,4-dinitrobenzene	O=[N+]([O-])c1ccc(c(c1)[N+](=O)[O-])Cl	97-00-7	Non cancer	III	NOAEL	7.69231	0.269231	5	0.00289828	ECO	0.00289828	2.89828
1521	Buprofezin;2-(tert-Butylimino)-5-phenyl-3-(propan-2-yl)-1,3,5-thiadiazinan-4-one	O=C2N(c1ccccc1)CSC(=NC(C)(C)C)N2C(C)C	69327-76-0	Non cancer	III	NOAEL	13	0.455	5	0.00294	ECO	0.00294	2.94
782	Pymetrozine;6-Methyl-4-{(E)-[(pyridin-3-yl)methylidene]amino}-4,5-dihydro-1,2,4-triazin-3(2H)-one	O=C2NN=C(C)CN2(N=Cc1cnccc1)	123312-89-0	Cancer	III	OSF	0.0119	0.00294118	5	0.0063	HUMAN	0.00294118	2.94118
2387	Nicosulfuron;2-{[(4,6-Dimethoxypyrimidin-2-yl)carbamoyl]sulfamoyl}-N,N-dimethylpyridine-3-carboxamide	O=C(Nc1nc(OC)cc(n1)OC)NS(=O)(=O)c2ncccc2(C(=O)N(C)C)	111991-09-4	Non cancer	III	NOAEL	15	0.525	5	0.00297716	ECO	0.00297716	2.97716
1697	2,4,6-Trichlorophenol;2,4,6-Trichlorophenol	Oc1c(cc(cc1Cl)Cl)Cl	88-06-2	Cancer	III	DWCR	3	0.003	4	0.0112572	HUMAN	0.003	3
2418	Di(2-ethylhexyl) phthalate;Bis(2-ethylhexyl) benzene-1,2-dicarboxylate	O=C(OCC(CC)CCCC)c1ccccc1(C(=O)OCC(CC)CCCC)	117-81-7	Cancer	I	DWCR	3	0.003	5	0.0903736	HUMAN	0.003	3
1035	Fluopicolide;2,6-Dichloro-N-{[3-chloro-5-(trifluoromethyl)pyridin-2-yl]methyl}benzamide	O=C(NCc1ncc(cc1Cl)C(F)(F)F)c2c(cccc2Cl)Cl	239110-15-7	Non cancer	III	NOAEL	7.4	0.259	5	0.00302	ECO	0.00302	3.02
3817	N,N,4-Trimethylaniline;N,N,4-Trimethylaniline	c1cc(ccc1N(C)C)C	99-97-8	Non cancer	I	NOAEL	62.5	2.1875	5	0.00315641	ECO	0.00315641	3.15641
6	Ethylbenzene;Ethylbenzene	c1ccc(cc1)CC	100-41-4	Cancer	I	OSF	0.011	0.00318182	1	0.00512696	HUMAN	0.00318182	3.18182
357	Methyl bromide;Bromomethane	CBr	74-83-9	Non cancer	III	NOAEL	2	0.07	1	0.0032	ECO	0.0032	3.2
1782	2-Chloroaniline;2-Chloroaniline	Nc1ccccc1Cl	95-51-2	Non cancer	III	NOAEL	40	1.4	5	0.0032	ECO	0.0032	3.2
1883	Malathion;Diethyl 2-[(dimethoxyphosphorothioyl)sulfanyl]butanedioate	O=C(OCC)CC(C(=O)OCC)SP(OC)(OC)=S	121-75-5	Non cancer	III	NOAEL	34.4	1.204	4	0.00322863	ECO	0.00322863	3.22863
1519	Triflumizole;(1E)-N-[4-Chloro-2-(trifluoromethyl)phenyl]-1-(1H-imidazol-1-yl)-2-propoxyethan-1-imine	FC(F)(F)c2cc(ccc2(N=C(n1cncc1)COCCC))Cl	68694-11-1	Non cancer	III	NOAEL	4.1	0.1435	5	0.0033	ECO	0.0033	3.3
631	Clodinafop-propargyl;Prop-2-yn-1-yl (2R)-2-{4-[(5-chloro-3-fluoropyridin-2-yl)oxy]phenoxy}propanoate	O=C(OCC#C)C(Oc2ccc(Oc1ncc(cc1(F))Cl)cc2)C	105512-06-9	Non cancer	III	NOAEL	0.92	0.0322	5	0.00333338	ECO	0.00333338	3.33338
2716	Prometon;6-Methoxy-N~2~,N~4~-di(propan-2-yl)-1,3,5-triazine-2,4-diamine	n1c(nc(nc1NC(C)C)NC(C)C)OC	1610-18-0	Non cancer	III	NOAEL	15	0.525	5	0.00334664	ECO	0.00334664	3.34664
1694	Dimethenamid;2-Chloro-N-(2,4-dimethylthiophen-3-yl)-N-(1-methoxypropan-2-yl)acetamide	O=C(N(c1c(csc1C)C)C(C)COC)CCl	87674-68-8	Non cancer	III	NOAEL	33.5	1.1725	3	0.00345823	ECO	0.00345823	3.45823
667	m-Cresol;3-Methylphenol	Oc1cccc(c1)C	108-39-4	Non cancer	I	NOAEL	50	1.75	5	0.00354503	ECO	0.00354503	3.54503
613	1,3-Diphenylguanidine;N,N'-Diphenylguanidine	N=C(Nc1ccccc1)Nc2ccccc2	102-06-7	Non cancer	III	NOAEL	19.2308	0.673077	5	0.0036	ECO	0.0036	3.6
752	Dichlorprop;2-(2,4-Dichlorophenoxy)propanoic acid	O=C(O)C(Oc1ccc(cc1Cl)Cl)C	120-36-5	Non cancer	III	NOAEL	35	1.225	1	0.00362544	ECO	0.00362544	3.62544
1780	2-Chlorotoluene;1-Chloro-2-methylbenzene	c1ccc(c(c1)C)Cl	95-49-8	Non cancer	III	NOAEL	20	0.7	1	0.00364952	ECO	0.00364952	3.64952
2107	Carbaryl;Naphthalen-1-yl methylcarbamate	O=C(Oc1cccc2ccccc12)NC	63-25-2	Non cancer	III	NOAEL	12.5	0.4375	4	0.00377583	ECO	0.00377583	3.77583
2489	Tributyl phosphate;Tributyl phosphate	O=P(OCCCC)(OCCCC)OCCCC	126-73-8	Cancer	III	OSF	0.009	0.00388889	5	0.254165	HUMAN	0.00388889	3.88889
3700	Ametryn;N~2~-Ethyl-6-(methylsulfanyl)-N~4~-(propan-2-yl)-1,3,5-triazine-2,4-diamine	n1c(nc(nc1NC(C)C)SC)NCC	834-12-8	Non cancer	III	NOAEL	10	0.35	5	0.00396211	ECO	0.00396211	3.96211
362	Bromoform;Tribromomethane	C(Br)(Br)Br	75-25-2	Cancer	III	DWCR	4	0.004	1	0.00487896	HUMAN	0.004	4
2328	1,3-Benzenediamine;Benzene-1,3-diamine	Nc1cccc(N)c1	108-45-2	Non cancer	I	NOAEL	6	0.21	5	0.004	ECO	0.004	4
2711	Daminozide;4-(2,2-Dimethylhydrazinyl)-4-oxobutanoic acid	O=C(O)CCC(=O)NN(C)C	1596-84-5	Cancer	III	OSF	0.0087	0.00402299	5	0.0167254	HUMAN	0.00402299	4.02299
1779	o-Cresol;2-Methylphenol	Oc1ccccc1C	95-48-7	Non cancer	I	NOAEL	50	1.75	5	0.0041405	ECO	0.0041405	4.1405
3449	5-(Hydroxymethyl)-2-furfural;5-(Hydroxymethyl)furan-2-carbaldehyde	O=Cc1oc(cc1)CO	67-47-0	Non cancer	III	NOAEL	375	13.125	3	0.00415384	ECO	0.00415384	4.15384
1775	2,4-DB;4-(2,4-Dichlorophenoxy)butanoic acid	O=C(O)CCCOc1ccc(cc1Cl)Cl	94-82-6	Non cancer	III	NOAEL	4.16	0.1456	1	0.00421627	ECO	0.00421627	4.21627
1676	Primisulfuron-methyl;Methyl 2-({[4,6-bis(difluoromethoxy)pyrimidin-2-yl]carbamoyl}sulfamoyl)benzoate	O=C(OC)c1ccccc1S(=O)(=O)NC(=O)Nc2nc(OC(F)F)cc(n2)OC(F)F	86209-51-0	Non cancer	III	NOAEL	15	0.525	3	0.00439975	ECO	0.00439975	4.39975
1617	Bisphenol A;4,4'-(Propane-2,2-diyl)diphenol	Oc1ccc(cc1)C(c2ccc(O)cc2)(C)C	80-05-7	Non cancer	III	NOAEL	25	0.875	5	0.00457739	ECO	0.00457739	4.57739
5	4-Vinylcyclohexene;4-Ethenylcyclohex-1-ene	C=CC1CC=CCC1	100-40-3	Non cancer	I	NOAEL	50	1.75	1	0.0046	ECO	0.0046	4.6
1818	Eugenol;2-Methoxy-4-(prop-2-en-1-yl)phenol	Oc1ccc(cc1(OC))CC=C	97-53-0	Non cancer	I	NOAEL	300	10.5	1	0.00460898	ECO	0.00460898	4.60898
1393	3-Aminophenol;3-Aminophenol	Oc1cccc(N)c1	591-27-5	Non cancer	I	NOAEL	20	0.7	5	0.005	ECO	0.005	5
1269	Metolachlor;2-Chloro-N-(2-ethyl-6-methylphenyl)-N-(1-methoxypropan-2-yl)acetamide	O=C(N(c1c(cccc1CC)C)C(C)COC)CCl	51218-45-2	Non cancer	III	NOAEL	15	0.525	3	0.00503591	ECO	0.00503591	5.03591
2195	1,3,5-Triazine-1,3,5(2H,4H,6H)-triethanol;2,2',2''-(1,3,5-Triazinane-1,3,5-triyl)tri(ethan-1-ol)	OCCN1CN(CN(C1)CCO)CCO	4719-04-4	Non cancer	III	NOAEL	50	1.75	5	0.00522	ECO	0.00522	5.22
706	2-Pyridinecarboxaldehyde;Pyridine-2-carbaldehyde	O=Cc1ncccc1	1121-60-4	Non cancer	III	NOAEL	3846.15	134.615	3	0.00532	ECO	0.00532	5.32
1604	Thifensulfuron-methyl;Methyl 3-{[(4-methoxy-6-methyl-1,3,5-triazin-2-yl)carbamoyl]sulfamoyl}thiophene-2-carboxylate	O=C(OC)c1c(ccs1)S(=O)(=O)NC(=O)Nc2nc(nc(n2)C)OC	79277-27-3	Non cancer	III	NOAEL	7	0.245	5	0.00535	ECO	0.00535	5.35
137	Limonene;1-Methyl-4-(prop-1-en-2-yl)cyclohex-1-ene	C=C(C)C1CC=C(C)CC1	138-86-3	Non cancer	I	NOAEL	150	5.25	3	0.0054	ECO	0.0054	5.4
3718	Flusilazole;1-{[Bis(4-fluorophenyl)(methyl)silyl]methyl}-1H-1,2,4-triazole	Fc1ccc(cc1)[Si](c2ccc(F)cc2)(C)Cn3ncnc3	85509-19-9	Non cancer	III	NOAEL	9	0.315	5	0.0054	ECO	0.0054	5.4
707	Halofenozide;N'-Benzoyl-N'-tert-butyl-4-chlorobenzohydrazide	O=C(NN(C(=O)c1ccccc1)C(C)(C)C)c2ccc(cc2)Cl	112226-61-6	Non cancer	III	NOAEL	5.53	0.19355	5	0.00547723	ECO	0.00547723	5.47723
2094	2,3,4,6-Tetrachlorophenol;2,3,4,6-Tetrachlorophenol	Oc1c(cc(c(c1Cl)Cl)Cl)Cl	58-90-2	Non cancer	III	NOAEL	25	0.875	4	0.00552451	ECO	0.00552451	5.52451
974	Propachlor;2-Chloro-N-phenyl-N-(propan-2-yl)acetamide	O=C(N(c1ccccc1)C(C)C)CCl	1918-16-7	Non cancer	III	NOAEL	13.3	0.4655	3	0.00589915	ECO	0.00589915	5.89915
705	Triazamate;Ethyl {[3-tert-butyl-1-(dimethylcarbamoyl)-1H-1,2,4-triazol-5-yl]sulfanyl}acetate	O=C(OCC)CSc1nc(nn1(C(=O)N(C)C))C(C)(C)C	112143-82-5	Non cancer	III	NOAEL	31	1.085	5	0.006	ECO	0.006	6
1066	Ethofumesate;2-Ethoxy-3,3-dimethyl-2,3-dihydro-1-benzofuran-5-yl methanesulfonate	O=S(=O)(Oc1ccc2OC(OCC)C(c2(c1))(C)C)C	26225-79-6	Non cancer	I	NOAEL	190	6.65	3	0.00603738	ECO	0.00603738	6.03738
3441	Cyromazine;N~2~-Cyclopropyl-1,3,5-triazine-2,4,6-triamine	n1c(nc(nc1N)NC2CC2)N	66215-27-8	Non cancer	III	NOAEL	3	0.105	5	0.0062	ECO	0.0062	6.2
647	1,4-Dichlorobenzene;1,4-Dichlorobenzene	c1cc(ccc1Cl)Cl	106-46-7	Cancer	III	OSF	0.0054	0.00648148	1	0.0753453	HUMAN	0.00648148	6.48148
3355	Tetracycline;(4S,4aS,5aS,6S,12aS)-4-(Dimethylamino)-3,6,10,12,12a-pentahydroxy-6-methyl-1,11-dioxo-1,4,4a,5,5a,6,11,12a-octahydrotetracene-2-carboxamide	O=C(N)C=3C(=O)C4(O)(C(O)=C2C(=O)c1c(O)cccc1C(O)(C)C2CC4(C(C=3(O))N(C)C))	60-54-8	Non cancer	I	NOAEL	310	10.85	3	0.00651695	ECO	0.00651695	6.51695
603	Halosulfuron-methyl;Methyl 3-chloro-5-{[(4,6-dimethoxypyrimidin-2-yl)carbamoyl]sulfamoyl}-1-methyl-1H-pyrazole-4-carboxylate	O=C(OC)c1c(nn(c1S(=O)(=O)NC(=O)Nc2nc(OC)cc(n2)OC)C)Cl	100784-20-1	Non cancer	III	NOAEL	116	4.06	5	0.00653157	ECO	0.00653157	6.53157
2313	Glyphosate;N-(Phosphonomethyl)glycine	O=C(O)CNCP(=O)(O)O	1071-83-6	Non cancer	III	NOAEL	240.385	8.41346	5	0.00707107	ECO	0.00707107	7.07107
2312	Ethylenediamine;Ethane-1,2-diamine	NCCN	107-15-3	Non cancer	III	NOAEL	100	3.5	5	0.00742654	ECO	0.00742654	7.42654
3255	Glycidol;(Oxiran-2-yl)methanol	OCC1OC1	556-52-5	Non cancer	III	NOAEL	25	0.875	5	0.00744106	ECO	0.00744106	7.44106
2695	Napropamide;N,N-Diethyl-2-[(naphthalen-1-yl)oxy]propanamide	O=C(N(CC)CC)C(Oc1cccc2ccccc12)C	15299-99-7	Non cancer	III	NOAEL	25	0.875	5	0.00746345	ECO	0.00746345	7.46345
1507	Fenoxaprop-ethyl;Ethyl 2-{4-[(6-chloro-1,3-benzoxazol-2-yl)oxy]phenoxy}propanoate	O=C(OCC)C(Oc3ccc(Oc1nc2ccc(cc2(o1))Cl)cc3)C	66441-23-4	Non cancer	III	NOAEL	1	0.035	5	0.0074766	ECO	0.0074766	7.4766
2138	Bensulide;S-{2-[(Benzenesulfonyl)amino]ethyl} O,O-dipropan-2-yl phosphorodithioate	O=S(=O)(NCCSP(OC(C)C)(OC(C)C)=S)c1ccccc1	741-58-2	Non cancer	III	NOAEL	100	3.5	4	0.00748	ECO	0.00748	7.48
1578	Gibberellic acid;(1S,2S,4aR,4bR,7S,9aS,10S,10aR)-2,7-Dihydroxy-1-methyl-8-methylidene-13-oxo-1,2,4b,5,6,7,8,9,10,10a-decahydro-4a,1-(epoxymethano)-7,9a-methanobenzo[a]azulene-10-carboxylic acid	O=C(O)C4C2C1(OC(=O)C2(C)(C(O)C=C1))C5CCC3(O)(C(=C)CC45(C3))	77-06-5	Non cancer	III	NOAEL	680	23.8	3	0.00752465	ECO	0.00752465	7.52465
1503	Flutolanil;N-{3-[(Propan-2-yl)oxy]phenyl}-2-(trifluoromethyl)benzamide	O=C(Nc1cccc(OC(C)C)c1)c2ccccc2C(F)(F)F	66332-96-5	Non cancer	III	NOAEL	44	1.54	5	0.00773886	ECO	0.00773886	7.73886
671	Resorcinol;Benzene-1,3-diol	Oc1cccc(O)c1	108-46-3	Non cancer	I	NOAEL	32	1.12	5	0.0077462	ECO	0.0077462	7.7462
266	5-Methyl-3-heptanone;5-Methylheptan-3-one	O=C(CC)CC(C)CC	541-85-5	Non cancer	III	NOAEL	82	2.87	1	0.008	ECO	0.008	8
977	2,4-D-Butotyl;2-Butoxyethyl (2,4-dichlorophenoxy)acetate	O=C(OCCOCCCC)COc1ccc(cc1Cl)Cl	1929-73-3	Non cancer	III	NOAEL	22	0.77	1	0.00805	ECO	0.00805	8.05
598	Benzaldehyde;Benzaldehyde	O=Cc1ccccc1	100-52-7	Cancer	I	OSF	0.004	0.00875	3	0.0178389	HUMAN	0.00875	8.75
106	Isoquinoline;Isoquinoline	n1ccc2ccccc2(c1)	119-65-3	Non cancer	III	NOAEL	3	0.105	5	0.00877	ECO	0.00877	8.77
3728	1-Naphthaleneacetic acid;(Naphthalen-1-yl)acetic acid	O=C(O)Cc2cccc1ccccc12	86-87-3	Non cancer	III	NOAEL	10	0.35	1	0.00887051	ECO	0.00887051	8.87051
1885	Propham;Propan-2-yl phenylcarbamate	O=C(OC(C)C)Nc1ccccc1	122-42-9	Non cancer	I	NOAEL	50	1.75	4	0.00903008	ECO	0.00903008	9.03008
1409	Propiconazole;1-{[2-(2,4-Dichlorophenyl)-4-propyl-1,3-dioxolan-2-yl]methyl}-1H-1,2,4-triazole	n1cnn(c1)CC2(OCC(O2)CCC)c3ccc(cc3Cl)Cl	60207-90-1	Non cancer	III	NOAEL	16.82	0.5887	5	0.00914152	ECO	0.00914152	9.14152
761	4-Hydroxy-3-methoxybenzaldehyde;4-Hydroxy-3-methoxybenzaldehyde	O=Cc1ccc(O)c(OC)c1	121-33-5	Non cancer	I	NOAEL	400	14	1	0.00959618	ECO	0.00959618	9.59618
27	Dibenzyl ether;1,1'-[Oxybis(methylene)]dibenzene	O(Cc1ccccc1)Cc2ccccc2	103-50-4	Non cancer	III	NOAEL	196	6.86	1	0.0098	ECO	0.0098	9.8
1313	Furosemide;4-Chloro-2-{[(furan-2-yl)methyl]amino}-5-sulfamoylbenzoic acid	O=C(O)c2cc(c(cc2(NCc1occc1))Cl)S(=O)(=O)N	54-31-9	Non cancer	III	NOAEL	48.0769	1.68269	5	0.01	ECO	0.01	10
1937	Chlorthal-dimethyl;Dimethyl 2,3,5,6-tetrachlorobenzene-1,4-dicarboxylate	O=C(OC)c1c(c(c(C(=O)OC)c(c1Cl)Cl)Cl)Cl	1861-32-1	Non cancer	III	NOAEL	2500	87.5	5	0.01	ECO	0.01	10
3187	Thidiazuron;N-Phenyl-N'-1,2,3-thiadiazol-5-ylurea	O=C(Nc1ccccc1)Nc2cnns2	51707-55-2	Non cancer	III	NOAEL	34.5	1.2075	5	0.01	ECO	0.01	10
2140	EPTC;S-Ethyl dipropylcarbamothioate	O=C(N(CCC)CCC)SCC	759-94-4	Non cancer	III	NOAEL	3	0.105	4	0.0102192	ECO	0.0102192	10.2192
927	Methoxyfenozide;N'-tert-Butyl-N'-(3,5-dimethylbenzoyl)-3-methoxy-2-methylbenzohydrazide	O=C(NN(C(=O)c1cc(cc(c1)C)C)C(C)(C)C)c2cccc(OC)c2C	161050-58-4	Non cancer	III	NOAEL	69.3	2.4255	5	0.0106	ECO	0.0106	10.6
1535	Mecoprop;2-(4-Chloro-2-methylphenoxy)propanoic acid	O=C(O)C(Oc1ccc(cc1C)Cl)C	7085-19-0	Non cancer	III	NOAEL	2.5	0.0875	1	0.0107152	ECO	0.0107152	10.7152
1368	2,6-Dimethylphenol;2,6-Dimethylphenol	Oc1c(cccc1C)C	576-26-1	Non cancer	I	NOAEL	0.6	0.021	5	0.0108	ECO	0.0108	10.8
693	Dimethomorph;3-(4-Chlorophenyl)-3-(3,4-dimethoxyphenyl)-1-(morpholin-4-yl)prop-2-en-1-one	O=C(C=C(c1ccc(cc1)Cl)c2ccc(OC)c(OC)c2)N3CCOCC3	110488-70-5	Non cancer	III	NOAEL	16	0.56	3	0.011	ECO	0.011	11
413	Fluorene;9H-Fluorene	c1ccc3c(c1)c2ccccc2C3	86-73-7	Non cancer	III	NOAEL	125	4.375	1	0.0121646	ECO	0.0121646	12.1646
114	Diphenylamine;N-Phenylaniline	c1ccc(cc1)Nc2ccccc2	122-39-4	Non cancer	III	NOAEL	19.6923	0.689231	5	0.0123815	ECO	0.0123815	12.3815
65	2-Heptanone;Heptan-2-one	O=C(C)CCCCC	110-43-0	Non cancer	II	NOAEL	20	0.7	1	0.0131	ECO	0.0131	13.1
798	Fenhexamid;N-(2,3-Dichloro-4-hydroxyphenyl)-1-methylcyclohexane-1-carboxamide	O=C(Nc1ccc(O)c(c1Cl)Cl)C2(C)(CCCCC2)	126833-17-8	Non cancer	III	NOAEL	415	14.525	5	0.0133736	ECO	0.0133736	13.3736
565	3-Nitrotoluene;1-Methyl-3-nitrobenzene	O=[N+]([O-])c1cccc(c1)C	99-08-1	Non cancer	III	NOAEL	48.0769	1.68269	2	0.014	ECO	0.014	14
264	1,2-Dichloroethylene;1,2-Dichloroethene	C(=CCl)Cl	540-59-0	Non cancer	III	NOAEL	31.9888	1.11961	1	0.014	ECO	0.014	14
789	Butyl acetate;Butyl acetate	O=C(OCCCC)C	123-86-4	Non cancer	I	NOAEL	600	21	5	0.0146925	ECO	0.0146925	14.6925
775	4-Chlorophenoxyacetic acid;(4-Chlorophenoxy)acetic acid	O=C(O)COc1ccc(cc1)Cl	122-88-3	Non cancer	III	NOAEL	132	4.62	1	0.015	ECO	0.015	15
666	2,5-Furandione;Furan-2,5-dione	O=C1OC(=O)C=C1	108-31-6	Non cancer	III	NOAEL	40	1.4	3	0.0155066	ECO	0.0155066	15.5066
1036	Propyzamide;3,5-Dichloro-N-(2-methylbut-3-yn-2-yl)benzamide	O=C(NC(C#C)(C)C)c1cc(cc(c1)Cl)Cl	23950-58-5	Non cancer	III	NOAEL	2.5	0.0875	5	0.0166054	ECO	0.0166054	16.6054
1921	Carbetamide;1-(Ethylamino)-1-oxopropan-2-yl phenylcarbamate	O=C(OC(C(=O)NCC)C)Nc1ccccc1	16118-49-3	Non cancer	I	NOAEL	2	0.07	4	0.0172945	ECO	0.0172945	17.2945
1830	Acetophenone;1-Phenylethan-1-one	O=C(c1ccccc1)C	98-86-2	Non cancer	I	NOAEL	423	14.805	5	0.0174279	ECO	0.0174279	17.4279
1016	Fluometuron;N,N-Dimethyl-N'-[3-(trifluoromethyl)phenyl]urea	O=C(Nc1cccc(c1)C(F)(F)F)N(C)C	2164-17-2	Non cancer	III	NOAEL	8	0.28	5	0.0176929	ECO	0.0176929	17.6929
1082	C.I. Disperse Yellow 3;N-{4-[(E)-(2-Hydroxy-5-methylphenyl)diazenyl]phenyl}acetamide	O=C(Nc2ccc(N=Nc1cc(ccc1(O))C)cc2)C	2832-40-8	Non cancer	III	NOAEL	250	8.75	3	0.018	ECO	0.018	18
659	Allyl alcohol;Prop-2-en-1-ol	OCC=C	107-18-6	Non cancer	II	NOAEL	4.8	0.168	3	0.0184	ECO	0.0184	18.4
124	Tetrachloroethylene;Tetrachloroethene	C(=C(Cl)Cl)(Cl)Cl	127-18-4	Cancer	III	DWCR	20	0.02	3	0.0461648	HUMAN	0.02	20
799	Methacrylonitrile;2-Methylprop-2-enenitrile	N#CC(=C)C	126-98-7	Non cancer	III	NOAEL	7.5	0.2625	3	0.02	ECO	0.02	20
61	Pyrrole;1H-Pyrrole	c1cc[nH]c1	109-97-7	Non cancer	III	NOAEL	3	0.105	2	0.021	ECO	0.021	21
1576	Paclobutrazol	OC(C(n1ncnc1)Cc2ccc(cc2)Cl)C(C)(C)C	76738-62-0	Non cancer	III	NOAEL	12.5	0.4375	5	0.0211152	ECO	0.0211152	21.1152
622	Acetaminophen;N-(4-Hydroxyphenyl)acetamide	O=C(Nc1ccc(O)cc1)C	103-90-2	Non cancer	I	NOAEL	61.5385	2.15385	5	0.0214476	ECO	0.0214476	21.4476
115	2-Phenoxyethanol;2-Phenoxyethan-1-ol	OCCOc1ccccc1	122-99-6	Non cancer	I	NOAEL	80	2.8	5	0.0215499	ECO	0.0215499	21.5499
63	Furan;Furan	o1cccc1	110-00-9	Non cancer	III	NOAEL	1.4	0.049	2	0.0221704	ECO	0.0221704	22.1704
3729	Dimethyl hydrogen phosphite;Dimethyl phosphonate	O=P(OC)OC	868-85-9	Non cancer	III	NOAEL	25	0.875	5	0.0225	ECO	0.0225	22.5
1803	2,4,5-Trichlorophenol;2,4,5-Trichlorophenol	Oc1cc(c(cc1Cl)Cl)Cl	95-95-4	Non cancer	III	NOAEL	100	3.5	5	0.0225416	ECO	0.0225416	22.5416
1771	MCPA;(4-Chloro-2-methylphenoxy)acetic acid	O=C(O)COc1ccc(cc1C)Cl	94-74-6	Non cancer	III	NOAEL	10.9	0.3815	1	0.0229111	ECO	0.0229111	22.9111
552	Triasulfuron;2-(2-Chloroethoxy)-N-[(4-methoxy-6-methyl-1,3,5-triazin-2-yl)carbamoyl]benzene-1-sulfonamide	O=C(Nc1nc(nc(n1)C)OC)NS(=O)(=O)c2ccccc2(OCCCl)	82097-50-5	Non cancer	III	NOAEL	10	0.35	3	0.0230484	ECO	0.0230484	23.0484
1666	Dibutyl phthalate;Dibutyl benzene-1,2-dicarboxylate	O=C(OCCCC)c1ccccc1(C(=O)OCCCC)	84-74-2	Non cancer	I	NOAEL	192.308	6.73077	5	0.0236512	ECO	0.0236512	23.6512
844	Acetamiprid;(1E)-N-[(6-Chloropyridin-3-yl)methyl]-N'-cyano-N-methylethanimidamide	N#CN=C(N(C)Cc1cnc(cc1)Cl)C	135410-20-7	Non cancer	III	NOAEL	12.4	0.434	5	0.026	ECO	0.026	26
2209	p-Nitroanisole;1-Methoxy-4-nitrobenzene	O=[N+]([O-])c1ccc(OC)cc1	100-17-4	Non cancer	III	NOAEL	96.1538	3.36538	5	0.032	ECO	0.032	32
1772	2,4-Dichlorophenoxyacetic acid;(2,4-Dichlorophenoxy)acetic acid	O=C(O)COc1ccc(cc1Cl)Cl	94-75-7	Non cancer	III	NOAEL	1	0.035	1	0.0906487	HUMAN	0.035	35
1664	Diethyl phthalate;Diethyl benzene-1,2-dicarboxylate	O=C(OCC)c1ccccc1(C(=O)OCC)	84-66-2	Non cancer	I	NOAEL	750	26.25	5	0.0385902	ECO	0.0385902	38.5902
1651	Bensulfuron-methyl;Methyl 2-({[(4,6-dimethoxypyrimidin-2-yl)carbamoyl]sulfamoyl}methyl)benzoate	O=C(OC)c1ccccc1CS(=O)(=O)NC(=O)Nc2nc(OC)cc(n2)OC	83055-99-6	Non cancer	III	NOAEL	93	3.255	5	0.04	ECO	0.04	40
3638	Isophorone;3,5,5-Trimethylcyclohex-2-en-1-one	O=C1C=C(C)CC(C)(C)C1	78-59-1	Cancer	II	DWCR	40	0.04	5	0.80661	HUMAN	0.04	40
1833	Flumetsulam;N-(2,6-Difluorophenyl)-5-methyl[1,2,4]triazolo[1,5-a]pyrimidine-2-sulfonamide	O=S(=O)(Nc1c(F)cccc1(F))c2nc3nc(ccn3(n2))C	98967-40-9	Non cancer	III	NOAEL	250	8.75	5	0.0408264	ECO	0.0408264	40.8264
1778	Trinexapac-ethyl;Ethyl 4-[cyclopropyl(hydroxy)methylidene]-3,5-dioxocyclohexane-1-carboxylate	O=C(OCC)C1CC(=O)C(C(=O)C1)=C(O)C2CC2	95266-40-3	Non cancer	III	NOAEL	34	1.19	5	0.041	ECO	0.041	41
556	2,6-Dimethylaniline;2,6-Dimethylaniline	Nc1c(cccc1C)C	87-62-7	Non cancer	III	NOAEL	20	0.7	5	0.044	ECO	0.044	44
3419	Ethanol;Ethanol	OCC	64-17-5	Non cancer	I	NOAEL	1730	60.55	1	0.0442601	ECO	0.0442601	44.2601
970	Boscalid;2-Chloro-N-(4'-chloro[1,1'-biphenyl]-2-yl)pyridine-3-carboxamide	O=C(Nc2ccccc2(c1ccc(cc1)Cl))c3cccnc3Cl	188425-85-6	Non cancer	III	NOAEL	34	1.19	5	0.046699	ECO	0.046699	46.699
353	1-Pentanol;Pentan-1-ol	OCCCCC	71-41-0	Non cancer	III	NOAEL	1000	35	1	0.0476221	ECO	0.0476221	47.6221
875	Ethyl acetate;Ethyl acetate	O=C(OCC)C	141-78-6	Non cancer	I	NOAEL	900	31.5	5	0.048	ECO	0.048	48
812	Diallyl phthalate;Diprop-2-en-1-yl benzene-1,2-dicarboxylate	O=C(OCC=C)c1ccccc1(C(=O)OCC=C)	131-17-9	Non cancer	II	NOAEL	25	0.875	5	0.0483387	ECO	0.0483387	48.3387
1309	1,3-Dichlorobenzene;1,3-Dichlorobenzene	c1cc(cc(c1)Cl)Cl	541-73-1	Non cancer	III	NOAEL	9	0.315	1	0.0516799	ECO	0.0516799	51.6799
1965	Oxamyl;Methyl 2-(dimethylamino)-N-[(methylcarbamoyl)oxy]-2-oxoethanimidothioate	O=C(ON=C(C(=O)N(C)C)SC)NC	23135-22-0	Non cancer	III	NOAEL	2.1	0.0735	4	0.0517	ECO	0.0517	51.7
1781	1,2-Dichlorobenzene;1,2-Dichlorobenzene	c1ccc(c(c1)Cl)Cl	95-50-1	Non cancer	III	NOAEL	30	1.05	1	0.0527587	ECO	0.0527587	52.7587
634	2,4-Dimethylphenol;2,4-Dimethylphenol	Oc1ccc(cc1C)C	105-67-9	Non cancer	I	NOAEL	50	1.75	5	0.0527713	ECO	0.0527713	52.7713
3754	1-Methoxy-2-nitrobenzene;1-Methoxy-2-nitrobenzene	O=[N+]([O-])c1ccccc1(OC)	91-23-6	Non cancer	III	NOAEL	15.3846	0.538462	5	0.0570207	ECO	0.0570207	57.0207
2066	Vinclozolin;3-(3,5-Dichlorophenyl)-5-ethenyl-5-methyl-1,3-oxazolidine-2,4-dione	O=C1OC(C=C)(C(=O)N1c2cc(cc(c2)Cl)Cl)C	50471-44-8	Non cancer	III	NOAEL	4.4	0.154	4	0.0613645	ECO	0.0613645	61.3645
1302	2-Methyl-4,6-dinitrophenol;2-Methyl-4,6-dinitrophenol	O=[N+]([O-])c1cc(c(O)c(c1)C)[N+](=O)[O-]	534-52-1	Non cancer	III	NOAEL	400	14	5	0.0656598	ECO	0.0656598	65.6598
745	Dichlobenil;2,6-Dichlorobenzonitrile	N#Cc1c(cccc1Cl)Cl	1194-65-6	Non cancer	III	NOAEL	5	0.175	5	0.079	ECO	0.079	79
645	p-Cresol;4-Methylphenol	Oc1ccc(cc1)C	106-44-5	Non cancer	I	NOAEL	50	1.75	5	0.0849182	ECO	0.0849182	84.9182
3647	Glycolic acid;Hydroxyacetic acid	O=C(O)CO	79-14-1	Non cancer	I	NOAEL	150	5.25	5	0.088	ECO	0.088	88
52	Toluene;Toluene	c1ccc(cc1)C	108-88-3	Non cancer	I	NOAEL	238	8.33	1	0.0880062	ECO	0.0880062	88.0062
997	2,6-Dichlorobenzamide;2,6-Dichlorobenzamide	O=C(N)c1c(cccc1Cl)Cl	2008-58-4	Non cancer	III	NOAEL	14	0.49	5	0.1	ECO	0.1	100
355	1,1,1-Trichloroethane;1,1,1-Trichloroethane	CC(Cl)(Cl)Cl	71-55-6	Non cancer	III	NOAEL	384.615	13.4615	1	0.13	ECO	0.13	130
3733	Tralkoxydim;4-(N-Ethoxypropanimidoyl)-5-hydroxy-2',4',6'-trimethyl-1,6-dihydro[1,1'-biphenyl]-3(2H)-one	O=C2C(=C(O)CC(c1c(cc(cc1C)C)C)C2)C(=NOCC)CC	87820-88-0	Non cancer	I	NOAEL	20.5	0.7175	5	0.131621	ECO	0.131621	131.621
2563	DEET;N,N-Diethyl-3-methylbenzamide	O=C(c1cccc(c1)C)N(CC)CC	134-62-3	Non cancer	I	NOAEL	100	3.5	5	0.144	ECO	0.144	144
679	Chlorobenzene;Chlorobenzene	c1ccc(cc1)Cl	108-90-7	Non cancer	III	NOAEL	60	2.1	1	0.145774	ECO	0.145774	145.774
2268	Triethanolamine;2,2',2''-Nitrilotri(ethan-1-ol)	OCCN(CCO)CCO	102-71-6	Non cancer	I	NOAEL	500	17.5	5	0.16	ECO	0.16	160
3542	Dimethyl sulfide;(Methylsulfanyl)methane	CSC	75-18-3	Non cancer	I	NOAEL	250	8.75	5	0.166	ECO	0.166	166
571	Picloram;4-Amino-3,5,6-trichloropyridine-2-carboxylic acid	O=C(O)c1nc(c(c(N)c1Cl)Cl)Cl	1918-02-1	Non cancer	III	NOAEL	60	2.1	5	0.185664	ECO	0.185664	185.664
3540	Formamide;Formamide	O=CN	75-12-7	Non cancer	III	NOAEL	20	0.7	5	0.2	ECO	0.2	200
921	Flonicamid;N-(Cyanomethyl)-4-(trifluoromethyl)pyridine-3-carboxamide	N#CCNC(=O)c1cnccc1C(F)(F)F	158062-67-0	Non cancer	III	NOAEL	12.1	0.4235	5	0.301	ECO	0.301	301
58	1-Chlorobutane;1-Chlorobutane	CCCCCl	109-69-3	Non cancer	III	NOAEL	60	2.1	1	0.302	ECO	0.302	302
304	Diethyl ether;Ethoxyethane	O(CC)CC	60-29-7	Non cancer	III	NOAEL	500	17.5	1	0.373518	ECO	0.373518	373.518
94	2-(2-Butoxyethoxy)ethanol;2-(2-Butoxyethoxy)ethan-1-ol	OCCOCCOCCCC	112-34-5	Non cancer	I	NOAEL	1000	35	1	0.389081	ECO	0.389081	389.081
352	1-Butanol;Butan-1-ol	OCCCC	71-36-3	Non cancer	III	NOAEL	125	4.375	1	0.41	ECO	0.41	410
597	Benzyl alcohol;Phenylmethanol	OCc1ccccc1	100-51-6	Non cancer	I	NOAEL	100	3.5	3	0.51	ECO	0.51	510
3450	Choline chloride;2-Hydroxy-N,N,N-trimethylethan-1-aminium chloride	OCC[N+](C)(C)C	67-48-1	Non cancer	I	NOAEL	500	17.5	5	0.6	ECO	0.6	600
3258	Nitroguanidine;N-Nitroguanidinato	O=[N+]([O-])NC(=N)N	556-88-7	Non cancer	III	NOAEL	316	11.06	5	0.69816	ECO	0.69816	698.16
3736	2-Ethylbutyric acid;2-Ethylbutanoic acid	O=C(O)C(CC)CC	88-09-5	Non cancer	I	NOAEL	300	10.5	1	0.78	ECO	0.78	780
692	Sorbic acid;(2E,4E)-Hexa-2,4-dienoic acid	O=C(O)C=CC=CC	110-44-1	Non cancer	I	NOAEL	1774	62.09	3	0.84664	ECO	0.84664	846.64
2294	Caprolactam;Azepan-2-one	O=C1NCCCCC1	105-60-2	Non cancer	III	NOAEL	50	1.75	5	1.45	ECO	1.45	1450
3608	5,5-Dimethylhydantoin;5,5-Dimethylimidazolidine-2,4-dione	O=C1NC(=O)C(N1)(C)C	77-71-4	Non cancer	III	NOAEL	303	10.605	5	1.65	ECO	1.65	1650
2385	2-(2-Ethoxyethoxy)ethanol;2-(2-Ethoxyethoxy)ethan-1-ol	OCCOCCOCC	111-90-0	Non cancer	I	NOAEL	250	8.75	1	2.55127	ECO	2.55127	2551.27
3732	L-Arabinopyranose;beta-D-Arabinopyranose	OC1OCC(O)C(O)C1(O)	87-72-9	Non cancer	I	NOAEL	3846.15	134.615	5	3.77	ECO	3.77	3770
2395	Triethylene glycol;2,2'-[Ethane-1,2-diylbis(oxy)]di(ethan-1-ol)	OCCOCCOCCO	112-27-6	Non cancer	I	NOAEL	769.231	26.9231	5	15	ECO	15	15000
2315	Ethylene glycol;Ethane-1,2-diol	OCCO	107-21-1	Non cancer	I	NOAEL	625	21.875	5	20.9554	ECO	20.9554	20955.4
Legend
NOAEL = No Observed Adverse Effects levels expresse as mg/(kgbw d)
DWCR = drinking water concentration at a specific risk level expressed as µg/L
OSF = Oral Slope Factor, expressed as (mg/kg bw day)-1
